# Supplementary material for: Preliminary Proteomic and Metabolomic Analyses Reveal Potential Serum Biomarkers for Identifying Alveolar Echinococcosis in Mice
Source: Vet Sci. 2025 Jun 9;12(6):565. doi: 10.3390/vetsci12060565 (PMC12197404; doi:10.3390/vetsci12060565)
Supplement: Supplementary file 1 [file vetsci-12-00565-s001.zip]

Archive with 9 entries (9 files):
- Materials Figure S1.pdf
- Materials Figure S2.pdf
- Materials Figure S3.pdf
- Supplementary Materials Table S1.xlsx
- Supplementary Materials Table S2.xlsx
- Supplementary Materials Table S3.xlsx
- Supplementary Materials Table S4.xlsx
- Supplementary Materials Table S5.xlsx
- Supplementary Materials Table S6.xlsx
