# Supplementary material for: Preliminary Proteomic and Metabolomic Analyses Reveal Potential Serum Biomarkers for Identifying Alveolar Echinococcosis in Mice
Source: Vet Sci. 2025 Jun 9;12(6):565. doi: 10.3390/vetsci12060565 (PMC12197404; doi:10.3390/vetsci12060565)
Supplement: Supplementary file 1 [file vetsci-12-00565-s001.zip › Supplementary Materials Table S1.xlsx]

## Sheet: control_vs_Treat
Supplementary Materials Table S1 Differential protein information.
Accession	Description	Gene	Treat-1-1	Treat-1-2	Treat-1-3	Treat-1-4	control-1-1	control-1-2	control-1-3	control-1-4	Treat-2-1	Treat-2-2	Treat-2-3	Treat-2-4	control-2-1	control-2-2	control-2-3	control-2-4	Treat-3-1	Treat-3-2	Treat-3-3	Treat-3-4	control-3-1	control-3-2	control-3-3	control-3-4	Treat-4-1	Treat-4-2	Treat-4-3	Treat-4-4	control-4-1	control-4-2	control-4-3	control-4-4	FC	Pvalue	Regulated	Biological process	Cellular component	Molecular function	KOG	K	KEGG_Pathways	IPRs	Subcellular_localization	signalP
P01029	Complement C4-B OS=Mus musculus OX=10090 GN=C4b PE=1 SV=3	C4b	0.882654	0.964015	1.17006	1.10185	1.45206	1.17835	1.80291	1.95256	0.790264	0.738592	0.535682	0.760734	1.08595	1.16205	1.24712	1.46491	0.857628	0.621927	0.660841	0.721728	0.737545	1.15959	0.9536	0.798241	0.506008	0.472055	0.768117	0.636252	0.894148	0.928427	0.993727	0.922842	1.53704	0.000103328	up	GO:0006956 complement activation;GO:0006958 complement activation, classical pathway;GO:0006954 inflammatory response;GO:0050778 positive regulation of immune response;GO:1903028 positive regulation of opsonization;GO:0016064 immunoglobulin mediated immune response;GO:0045087 innate immune response	GO:0005576 extracellular region;GO:0005615 extracellular space;GO:0005886 plasma membrane;GO:0043025 neuronal cell body;GO:0070161 anchoring junction;GO:0030424 axon;GO:0005601 classical-complement-pathway C3/C5 convertase complex;GO:0030425 dendrite;GO:0106139 symbiont cell surface;GO:0045202 synapse	GO:0004866 endopeptidase inhibitor activity;GO:0030246 carbohydrate binding;GO:0001848 complement binding;GO:0001849 complement component C1q binding	O: Posttranslational modification, protein turnover, chaperones	K03989	ko04610: Complement and coagulation cascades;ko04936: Alcoholic liver disease;ko05133: Pertussis;ko05150: Staphylococcus aureus infection;ko05171: Coronavirus disease - COVID-19;ko05322: Systemic lupus erythematosus	IPR000020: Anaphylatoxin/fibulin;IPR001134: Netrin domain;IPR001599: Alpha-2-macroglobulin;IPR001840: Anaphylatoxin, complement system domain;IPR002890: Macroglobulin domain;IPR008930: Terpenoid cyclases/protein prenyltransferase alpha-alpha toroid;IPR008993: Tissue inhibitor of metalloproteinases-like, OB-fold;IPR009048: Alpha-macroglobulin, receptor-binding;IPR011625: Alpha-2-macroglobulin, bai…	Extracell	CS pos: 17-18. ASS-LQ. Pr: 0.4093
O35744	Chitinase-like protein 3 OS=Mus musculus OX=10090 GN=Chil3 PE=1 SV=2	Chil3	1.25606	1.1068	1.03537	1.38982	0.772897	0.860585	0.75044	0.800654	1.63129	1.82284	1.06991	1.02058	0.719701	0.704173	0.762628	0.755143	0.816319	1.25768	1.00158	1.65916	0.626289	0.650962	0.65285	0.548001	0.933848	1.04101	1.53049	0.969508	0.592176	0.534824	0.56126	0.534742	0.554047	1.29171e-08	down	GO:0006954 inflammatory response;GO:0032722 positive regulation of chemokine production;GO:0006032 chitin catabolic process;GO:0000272 polysaccharide catabolic process;GO:0002532 production of molecular mediator involved in inflammatory response	GO:0005576 extracellular region;GO:0005615 extracellular space;GO:0005737 cytoplasm;GO:0031410 cytoplasmic vesicle;GO:0005635 nuclear envelope;GO:0048237 rough endoplasmic reticulum lumen	GO:0030246 carbohydrate binding;GO:0019900 kinase binding;GO:0004563 beta-N-acetylhexosaminidase activity;GO:0008061 chitin binding;GO:0102148 N-acetyl-beta-D-galactosaminidase activity	G: Carbohydrate transport and metabolism	K17524	--	IPR001223: Glycoside hydrolase family 18, catalytic domain;IPR011583: Chitinase II;IPR017853: Glycoside hydrolase superfamily;IPR029070: Chitinase insertion domain superfamily	Extracell	CS pos: 21-22. GSS-YQ. Pr: 0.8601
P01631	Ig kappa chain V-II region 26-10 OS=Mus musculus OX=10090 PE=1 SV=1	--	0.588256	0.77765	0.712345	0.578979	0.487607	0.534073	0.535039	0.642312	0.934244	0.51538	0.495275	0.472415	0.28162	0.255278	0.281514	0.375159	0.671366	1.39214	2.46314	1.10283	0.642098	0.547327	0.445716	0.554296	2.46036	1.56047	1.87942	3.62083	0.820401	0.907182	1.40995	0.944059	0.477804	0.00411593	down	GO:0006955 immune response;GO:0002250 adaptive immune response	GO:0005615 extracellular space;GO:0019814 immunoglobulin complex	GO:0003823 antigen binding	--	--	--	IPR003599: Immunoglobulin subtype;IPR007110: Immunoglobulin-like domain;IPR013106: Immunoglobulin V-set domain;IPR013783: Immunoglobulin-like fold;IPR036179: Immunoglobulin-like domain superfamily	Nucleus	--
P18524	Ig heavy chain V region RF OS=Mus musculus OX=10090 PE=1 SV=1	--	0	0	0	0	0	0	0	0	0	0	0	0	0	0	0	0	1.54007	2.535	4.59627	2.12574	1.35153	1.15758	1.37302	1.82138	2.13566	1.62176	1.65536	2.05744	1.53923	1.71246	1.49068	1.62162	0.660606	0.0241338	down	GO:0006958 complement activation, classical pathway;GO:0045087 innate immune response;GO:0006911 phagocytosis, engulfment;GO:0042742 defense response to bacterium;GO:0050853 B cell receptor signaling pathway;GO:0006910 phagocytosis, recognition;GO:0050871 positive regulation of B cell activation	GO:0009897 external side of plasma membrane;GO:0042571 immunoglobulin complex, circulating	GO:0003823 antigen binding;GO:0034987 immunoglobulin receptor binding	--	K06553	--	IPR007110: Immunoglobulin-like domain;IPR013106: Immunoglobulin V-set domain;IPR013783: Immunoglobulin-like fold;IPR036179: Immunoglobulin-like domain superfamily	Extracell	CS pos: 19-20. VLC-DV. Pr: 0.9286
P01660	Ig kappa chain V-III region PC 3741/TEPC 111 OS=Mus musculus OX=10090 PE=1 SV=1	--	0	0	0	0	0	0	0	0	0	0	0	0	0	0	0	0	1.22856	1.80075	1.84414	3.22177	1.23428	1.34832	1.21299	1.3191	1.51037	5.14319	1.64752	3.32069	1.29743	1.27871	1.40958	1.31598	0.528295	0.0184237	down	GO:0006955 immune response;GO:0002250 adaptive immune response	GO:0005615 extracellular space;GO:0019814 immunoglobulin complex	--	--	K06553	--	IPR003599: Immunoglobulin subtype;IPR007110: Immunoglobulin-like domain;IPR013106: Immunoglobulin V-set domain;IPR013783: Immunoglobulin-like fold;IPR036179: Immunoglobulin-like domain superfamily	Extracell	--
P01644	Ig kappa chain V-V region HP R16.7 OS=Mus musculus OX=10090 PE=1 SV=1	--	0	0	0	0	0	0	0	0	0.934196	1.23729	0.745854	0.923124	1.26191	0.477015	0.808255	0.521077	0.868713	1.25016	4.544	1.31643	1.07346	0.847347	0.816484	0.862499	1.59166	2.05826	1.27517	2.74825	0.975876	1.21135	1.18228	1.11544	0.572151	0.0187838	down	GO:0006955 immune response;GO:0002250 adaptive immune response	GO:0005615 extracellular space;GO:0019814 immunoglobulin complex	--	--	K06553	--	IPR003599: Immunoglobulin subtype;IPR007110: Immunoglobulin-like domain;IPR013106: Immunoglobulin V-set domain;IPR013783: Immunoglobulin-like fold;IPR036179: Immunoglobulin-like domain superfamily	Cytoplasm_Nucleus	--
P01636	Ig kappa chain V-V region MOPC 149 OS=Mus musculus OX=10090 PE=1 SV=1	--	0	0	0	0	0	0	0	0	1.13041	0.432728	0.507728	0.458866	0.172866	0.16735	0.212381	0.335321	0.976095	1.74965	2.9979	1.25009	0.891966	0.706987	0.773773	0.767069	3.0522	1.70032	1.80256	4.01113	0.991042	2.3763	1.67764	1.24941	0.514313	0.0384619	down	GO:0006955 immune response;GO:0002250 adaptive immune response	GO:0005615 extracellular space;GO:0019814 immunoglobulin complex	--	--	--	--	IPR003599: Immunoglobulin subtype;IPR007110: Immunoglobulin-like domain;IPR013106: Immunoglobulin V-set domain;IPR013783: Immunoglobulin-like fold;IPR036179: Immunoglobulin-like domain superfamily	Cytoplasm	--
P01679	Ig kappa chain V-VI region J539 OS=Mus musculus OX=10090 PE=1 SV=1	--	0	0	0	0	0	0	0	0	0	0	0	0	0	0	0	0	1.71495	2.74409	1.80697	1.59745	1.49108	1.49828	1.45632	1.42826	1.69262	5.32818	1.77431	2.13681	1.50976	1.52465	1.34607	1.39091	0.619584	0.0286828	down	GO:0006955 immune response;GO:0002250 adaptive immune response	GO:0005615 extracellular space;GO:0019814 immunoglobulin complex	--	--	--	--	IPR003599: Immunoglobulin subtype;IPR007110: Immunoglobulin-like domain;IPR013106: Immunoglobulin V-set domain;IPR013783: Immunoglobulin-like fold;IPR036179: Immunoglobulin-like domain superfamily	Mitochondrion	--
P06328	Ig heavy chain V region 1-72 OS=Mus musculus OX=10090 GN=Ighv1-72 PE=1 SV=2	Ighv1-72	0	0	0	0	0	0	0	0	0	0	0	0	0	0	0	0	0.636115	0.912969	4.92347	3.19147	0.779985	1.20805	0.621232	0.713301	2.02649	4.19573	2.25908	4.84304	0.784265	0.809585	1.02139	0.704347	0.288936	0.00570219	down	GO:0006958 complement activation, classical pathway;GO:0045087 innate immune response;GO:0006911 phagocytosis, engulfment;GO:0042742 defense response to bacterium;GO:0050853 B cell receptor signaling pathway;GO:0006910 phagocytosis, recognition;GO:0050871 positive regulation of B cell activation	GO:0005576 extracellular region;GO:0009897 external side of plasma membrane;GO:0042571 immunoglobulin complex, circulating	GO:0003823 antigen binding;GO:0034987 immunoglobulin receptor binding	--	K06553	--	IPR007110: Immunoglobulin-like domain;IPR013106: Immunoglobulin V-set domain;IPR013783: Immunoglobulin-like fold;IPR036179: Immunoglobulin-like domain superfamily	Extracell	CS pos: 19-20. VHS-QV. Pr: 0.9040
P01819	Ig heavy chain V region MOPC 141 OS=Mus musculus OX=10090 PE=4 SV=1	--	0	0	0	0	0	0	0	0	0	0	0	0	0	0	0	0	0	0	0	0	0	0	0	0	5.18323	4.09415	3.65774	5.78322	2.36505	2.35568	3.46223	2.38576	0.564619	0.0071163	down	GO:0006958 complement activation, classical pathway;GO:0045087 innate immune response;GO:0006911 phagocytosis, engulfment;GO:0042742 defense response to bacterium;GO:0050853 B cell receptor signaling pathway;GO:0006910 phagocytosis, recognition;GO:0050871 positive regulation of B cell activation	GO:0009897 external side of plasma membrane;GO:0042571 immunoglobulin complex, circulating	GO:0003823 antigen binding;GO:0034987 immunoglobulin receptor binding	--	--	--	IPR003599: Immunoglobulin subtype;IPR007110: Immunoglobulin-like domain;IPR013106: Immunoglobulin V-set domain;IPR013783: Immunoglobulin-like fold;IPR036179: Immunoglobulin-like domain superfamily	Extracell	CS pos: 19-20. ILS-QV. Pr: 0.6406
Q8K426	Resistin-like gamma OS=Mus musculus OX=10090 GN=Retnlg PE=1 SV=1	Retnlg	0.838174	0.860838	1.07351	0.966831	0.698382	0.931701	0.717274	0.664283	1.37664	1.12644	0.638967	1.07615	1.29916	0.602774	0.511693	0.843702	1.12367	0.977626	1.07382	1.64927	0.634325	0.864332	0.696319	0.6511	1.22453	1.52889	1.42264	1.52044	0.719975	0.93387	0.562412	0.715575	0.651943	2.48993e-05	down	GO:0002408 myeloid dendritic cell chemotaxis	GO:0005615 extracellular space	GO:0005179 hormone activity	--	K13438	--	IPR009714: Resistin-like molecule hormone family;IPR036262: Resistin-like superfamily	Extracell	CS pos: 29-30. VNT-EG. Pr: 0.7031
P01630	Ig kappa chain V-II region 7S34.1 OS=Mus musculus OX=10090 PE=1 SV=1	--	0	0	0	0	0	0	0	0	0	0	0	0	0	0	0	0	1.50824	1.48947	4.04735	2.22566	1.58834	1.39118	1.26168	1.19457	2.27803	2.00359	1.66148	3.90137	1.31491	1.40413	1.40379	1.50236	0.578648	0.0104512	down	GO:0006955 immune response;GO:0002250 adaptive immune response	GO:0005615 extracellular space;GO:0019814 immunoglobulin complex	GO:0003823 antigen binding	--	K06553	--	IPR003599: Immunoglobulin subtype;IPR007110: Immunoglobulin-like domain;IPR013106: Immunoglobulin V-set domain;IPR013783: Immunoglobulin-like fold;IPR036179: Immunoglobulin-like domain superfamily	Nucleus	--
Q9D9R7	Doublesex- and mab-3-related transcription factor C1 OS=Mus musculus OX=10090 GN=Dmrtc1 PE=1 SV=2	Dmrtc1	0.269714	1.00586	0.877853	1.57501	1.29174	1.11569	10.2303	0.665789	0	0	0	0	0	0	0	0	0.274168	0.891907	0.506789	0.916394	1.84286	1.60823	5.99363	1.19631	0	0	0	0	0	0	0	0	3.79008	0.0193723	up	GO:0006355 regulation of transcription, DNA-templated	GO:0005634 nucleus	--	--	K19494	--	IPR031577: Doublesex- and mab-3-related transcription factor C1/C2, C-terminal	Nucleus	--
Q80WT5	Aftiphilin OS=Mus musculus OX=10090 GN=Aftph PE=1 SV=2	Aftph	0	0	0	0	0	0	0	0	0	0	0	0	0	0	0	0	0	0	0	0	0	0	0	0	2.89832	2.22358	3.57283	2.568	4.30133	5.05067	4.47144	5.13303	1.68311	0.00769685	up	GO:0015031 protein transport;GO:0046907 intracellular transport	GO:0005829 cytosol;GO:0043231 intracellular membrane-bounded organelle;GO:0048471 perinuclear region of cytoplasm;GO:0005794 Golgi apparatus;GO:0005654 nucleoplasm;GO:0030121 AP-1 adaptor complex;GO:0032588 trans-Golgi network membrane	GO:0030276 clathrin binding	--	K25218	--	IPR029205: Aftiphilin, clathrin-binding box	Nucleus	--
Q9Z0H8	CAP-Gly domain-containing linker protein 2 OS=Mus musculus OX=10090 GN=Clip2 PE=1 SV=2	Clip2	0	0	0	0	0	0	0	0	0	0	0	0	0	0	0	0	0.397236	0.947336	0.897683	1.56835	1.33344	1.24948	6.71115	1.47363	0.435425	1.0195	1.02184	1.97336	1.21324	1.55012	6.91046	1.51309	2.65771	0.027257	up	GO:0031122 cytoplasmic microtubule organization	GO:0005737 cytoplasm;GO:0005634 nucleus;GO:0015630 microtubule cytoskeleton;GO:0042599 lamellar body;GO:0005881 cytoplasmic microtubule;GO:1901588 dendritic microtubule;GO:0035371 microtubule plus-end	GO:0008017 microtubule binding;GO:0051010 microtubule plus-end binding	Z: Cytoskeleton;R: General function prediction only	K10422	--	IPR000938: CAP Gly-rich domain;IPR036859: CAP Gly-rich domain superfamily	Nucleus	--
Q9D6A1	Unconventional myosin-Ih OS=Mus musculus OX=10090 GN=Myo1h PE=2 SV=2	Myo1h	0	0	0	0	0	0	0	0	0	0	0	0	0	0	0	0	0.863419	1.96557	2.5429	3.01653	1.31521	1.24961	1.44099	1.43997	2.11214	2.10193	2.07352	4.10194	1.14701	1.69457	1.72196	1.35538	0.605215	0.0301399	down	GO:0007015 actin filament organization;GO:0030050 vesicle transport along actin filament	GO:0005886 plasma membrane;GO:0015629 actin cytoskeleton;GO:0005902 microvillus;GO:0016459 myosin complex	GO:0051015 actin filament binding;GO:0005524 ATP binding;GO:0000146 microfilament motor activity	Z: Cytoskeleton	K10356	--	IPR000048: IQ motif, EF-hand binding site;IPR001609: Myosin head, motor domain;IPR010926: Class I myosin tail homology domain;IPR027417: P-loop containing nucleoside triphosphate hydrolase;IPR036072: Class I myosin, motor domain;IPR036961: Kinesin motor domain superfamily	Cytoplasm	--
P01632	Ig kappa chain V-I region S107A OS=Mus musculus OX=10090 GN=Igkv7-33 PE=2 SV=1	Igkv7-33	0	0	0	0	0	0	0	0	0	0	0	0	0	0	0	0	0	0	0	0	0	0	0	0	5.79387	9.23651	3.06565	3.45111	1.61942	2.13255	2.2959	1.71101	0.360089	0.0291024	down	GO:0006955 immune response;GO:0002250 adaptive immune response	GO:0005615 extracellular space;GO:0019814 immunoglobulin complex	--	--	--	--	IPR003599: Immunoglobulin subtype;IPR007110: Immunoglobulin-like domain;IPR013106: Immunoglobulin V-set domain;IPR013783: Immunoglobulin-like fold;IPR036179: Immunoglobulin-like domain superfamily	Mitochondrion	--
Q8R4P9	ATP-binding cassette sub-family C member 10 OS=Mus musculus OX=10090 GN=Abcc10 PE=1 SV=1	Abcc10	0	0	0	0	0	0	0	0	0	0	0	0	0	0	0	0	0	0	0	0	0	0	0	0	4.98073	4.74706	3.28803	7.11162	2.95313	1.79127	2.45106	1.90864	0.452323	0.00877355	down	GO:0006869 lipid transport;GO:0006691 leukotriene metabolic process;GO:0071716 leukotriene transport;GO:0055085 transmembrane transport	GO:0005886 plasma membrane;GO:0016021 integral component of membrane;GO:0016020 membrane;GO:0016323 basolateral plasma membrane	GO:0005524 ATP binding;GO:0015431 glutathione S-conjugate-exporting ATPase activity;GO:0008559 xenobiotic transmembrane transporting ATPase activity;GO:0042626 ATPase activity, coupled to transmembrane movement of substances	Q: Secondary metabolites biosynthesis, transport and catabolism	K05674	ko02010: ABC transporters	IPR003439: ABC transporter-like, ATP-binding domain;IPR003593: AAA+ ATPase domain;IPR011527: ABC transporter type 1, transmembrane domain;IPR017871: ABC transporter-like, conserved site;IPR027417: P-loop containing nucleoside triphosphate hydrolase;IPR036640: ABC transporter type 1, transmembrane domain superfamily	Plasma membrane	--
P12382	ATP-dependent 6-phosphofructokinase, liver type OS=Mus musculus OX=10090 GN=Pfkl PE=1 SV=4	Pfkl	0	0	0	0	0	0	0	0	0	0	0	0	0	0	0	0	0	0	0	0	0	0	0	0	5.53658	4.4994	3.8617	4.38281	2.54621	2.85227	3.31008	2.3962	0.607465	0.00293373	down	GO:0009749 response to glucose;GO:0005975 carbohydrate metabolic process;GO:0061621 canonical glycolysis;GO:0006096 glycolytic process;GO:0030388 fructose 1,6-bisphosphate metabolic process;GO:0061615 glycolytic process through fructose-6-phosphate;GO:0006002 fructose 6-phosphate metabolic process;GO:0046676 negative regulation of insulin secretion	GO:0005829 cytosol;GO:0016020 membrane;GO:0005945 6-phosphofructokinase complex	GO:0042802 identical protein binding;GO:0019900 kinase binding;GO:0046872 metal ion binding;GO:0005524 ATP binding;GO:0070061 fructose binding;GO:0048029 monosaccharide binding;GO:0016208 AMP binding;GO:0003872 6-phosphofructokinase activity;GO:0070095 fructose-6-phosphate binding	G: Carbohydrate transport and metabolism	K00850	ko00010: Glycolysis / Gluconeogenesis;ko00030: Pentose phosphate pathway;ko00051: Fructose and mannose metabolism;ko00052: Galactose metabolism;ko01100: Metabolic pathways;ko01200: Carbon metabolism;ko01230: Biosynthesis of amino acids;ko03018: RNA degradation;ko04066: HIF-1 signaling pathway;ko04152: AMPK signaling pathway;ko04919: Thyroid hormone signaling pathway;ko04922: Glucagon signaling pa…	IPR000023: Phosphofructokinase domain;IPR009161: ATP-dependent 6-phosphofructokinase, eukaryotic-type;IPR015912: Phosphofructokinase, conserved site;IPR022953: ATP-dependent 6-phosphofructokinase;IPR035966: Phosphofructokinase superfamily;IPR041914: ATP-dependent 6-phosphofructokinase, vertebrate-type	Cytoplasm	--
Q3U1T9	DENN domain-containing protein 1B OS=Mus musculus OX=10090 GN=Dennd1b PE=1 SV=3	Dennd1b	0	0	0	0	0	0	0	0	0	0	0	0	0	0	0	0	0	0	0	0	0	0	0	0	2.3007	2.34427	2.89312	3.49281	4.35076	2.89415	6.10241	5.33705	1.69382	0.0458784	up	GO:0043547 positive regulation of GTPase activity;GO:0006897 endocytosis;GO:0050776 regulation of immune response;GO:0015031 protein transport;GO:0032456 endocytic recycling;GO:0050852 T cell receptor signaling pathway;GO:2000553 positive regulation of T-helper 2 cell cytokine production	GO:0005829 cytosol;GO:0043231 intracellular membrane-bounded organelle;GO:0030136 clathrin-coated vesicle;GO:0016607 nuclear speck	GO:0031267 small GTPase binding;GO:0005085 guanyl-nucleotide exchange factor activity;GO:1901981 phosphatidylinositol phosphate binding	T: Signal transduction mechanisms	K20160	--	IPR001194: cDENN domain;IPR005112: dDENN domain;IPR005113: uDENN domain;IPR037516: Tripartite DENN domain;IPR043153: DENN domain, C-terminal lobe	Nucleus	--
A2AIL4	NADH dehydrogenase (ubiquinone) complex I, assembly factor 6 OS=Mus musculus OX=10090 GN=Ndufaf6 PE=1 SV=1	Ndufaf6	2.18154	3.14794	3.29834	2.29181	4.2412	5.58187	3.56113	5.12623	0	0	0	0	0	0	0	0	0	0	0	0	0	0	0	0	0	0	0	0	0	0	0	0	1.69515	0.0111369	up	GO:0009058 biosynthetic process;GO:0032981 mitochondrial respiratory chain complex I assembly	GO:0005737 cytoplasm;GO:0005739 mitochondrion;GO:0005634 nucleus;GO:0005743 mitochondrial inner membrane	--	I: Lipid transport and metabolism	K18163	ko04714: Thermogenesis	IPR002060: Squalene/phytoene synthase;IPR008949: Isoprenoid synthase domain superfamily	Mitochondrion	--
P58281	Dynamin-like 120 kDa protein, mitochondrial OS=Mus musculus OX=10090 GN=Opa1 PE=1 SV=1	Opa1	0.685973	0.899327	0.962143	1.15764	1.36465	1.08386	3.79188	1.15102	0.575259	0.877825	0.876428	1.53506	1.02996	0.895552	3.4124	1.00926	0.696423	0.937531	1.07392	1.09299	1.16251	0.839378	2.77895	0.980495	0	0	0	0	0	0	0	0	1.71495	0.0276537	up	GO:0043066 negative regulation of apoptotic process;GO:0007005 mitochondrion organization;GO:0007601 visual perception;GO:0006915 apoptotic process;GO:0046628 positive regulation of insulin receptor signaling pathway;GO:0070584 mitochondrion morphogenesis;GO:1900006 positive regulation of dendrite development;GO:0001843 neural tube closure;GO:0090398 cellular senescence;GO:0061003 positive regula…	GO:0005737 cytoplasm;GO:0005829 cytosol;GO:0030425 dendrite;GO:0005739 mitochondrion;GO:0016021 integral component of membrane;GO:0016020 membrane;GO:0005654 nucleoplasm;GO:0005743 mitochondrial inner membrane;GO:0005874 microtubule;GO:0031314 extrinsic component of mitochondrial inner membrane;GO:0005758 mitochondrial intermembrane space;GO:0031966 mitochondrial membrane;GO:0005741 mitochondrial…	GO:0044877 protein-containing complex binding;GO:0019900 kinase binding;GO:0070300 phosphatidic acid binding;GO:0005525 GTP binding;GO:0003924 GTPase activity;GO:0008017 microtubule binding;GO:1901612 cardiolipin binding	R: General function prediction only	K17079	ko05017: Spinocerebellar ataxia	IPR001401: Dynamin, GTPase domain;IPR022812: Dynamin;IPR027417: P-loop containing nucleoside triphosphate hydrolase;IPR030381: Dynamin-type guanine nucleotide-binding (G) domain;IPR045063: Dynamin, N-terminal;IPR045817: Dynamin-like GTPase OPA1, C-terminal	Mitochondrion	--

## Sheet: control-1_vs_Treat-1
Accession	Description	Gene	Treat-1-1	Treat-1-2	Treat-1-3	Treat-1-4	control-1-1	control-1-2	control-1-3	control-1-4	FC	Pvalue	Regulated	Biological process	Cellular component	Molecular function	KOG	K	KEGG_Pathways	IPRs	Subcellular_localization	signalP
P01029	Complement C4-B OS=Mus musculus OX=10090 GN=C4b PE=1 SV=3	C4b	0.882654	0.964015	1.17006	1.10185	1.45206	1.17835	1.80291	1.95256	0.644952	0.024268	down	GO:0006956 complement activation;GO:0006958 complement activation, classical pathway;GO:0006954 inflammatory response;GO:0050778 positive regulation of immune response;GO:1903028 positive regulation of opsonization;GO:0016064 immunoglobulin mediated immune response;GO:0045087 innate immune response	GO:0005576 extracellular region;GO:0005615 extracellular space;GO:0005886 plasma membrane;GO:0043025 neuronal cell body;GO:0070161 anchoring junction;GO:0030424 axon;GO:0005601 classical-complement-pathway C3/C5 convertase complex;GO:0030425 dendrite;GO:0106139 symbiont cell surface;GO:0045202 synapse	GO:0004866 endopeptidase inhibitor activity;GO:0030246 carbohydrate binding;GO:0001848 complement binding;GO:0001849 complement component C1q binding	O: Posttranslational modification, protein turnover, chaperones	K03989	ko04610: Complement and coagulation cascades;ko04936: Alcoholic liver disease;ko05133: Pertussis;ko05150: Staphylococcus aureus infection;ko05171: Coronavirus disease - COVID-19;ko05322: Systemic lupus erythematosus	IPR000020: Anaphylatoxin/fibulin;IPR001134: Netrin domain;IPR001599: Alpha-2-macroglobulin;IPR001840: Anaphylatoxin, complement system domain;IPR002890: Macroglobulin domain;IPR008930: Terpenoid cyclases/protein prenyltransferase alpha-alpha toroid;IPR008993: Tissue inhibitor of metalloproteinases-like, OB-fold;IPR009048: Alpha-macroglobulin, receptor-binding;IPR011625: Alpha-2-macroglobulin, bai…	Extracell	CS pos: 17-18. ASS-LQ. Pr: 0.4093
O35744	Chitinase-like protein 3 OS=Mus musculus OX=10090 GN=Chil3 PE=1 SV=2	Chil3	1.25606	1.1068	1.03537	1.38982	0.772897	0.860585	0.75044	0.800654	1.50351	0.00442456	up	GO:0006954 inflammatory response;GO:0032722 positive regulation of chemokine production;GO:0006032 chitin catabolic process;GO:0000272 polysaccharide catabolic process;GO:0002532 production of molecular mediator involved in inflammatory response	GO:0005576 extracellular region;GO:0005615 extracellular space;GO:0005737 cytoplasm;GO:0031410 cytoplasmic vesicle;GO:0005635 nuclear envelope;GO:0048237 rough endoplasmic reticulum lumen	GO:0030246 carbohydrate binding;GO:0019900 kinase binding;GO:0004563 beta-N-acetylhexosaminidase activity;GO:0008061 chitin binding;GO:0102148 N-acetyl-beta-D-galactosaminidase activity	G: Carbohydrate transport and metabolism	K17524	--	IPR001223: Glycoside hydrolase family 18, catalytic domain;IPR011583: Chitinase II;IPR017853: Glycoside hydrolase superfamily;IPR029070: Chitinase insertion domain superfamily	Extracell	CS pos: 21-22. GSS-YQ. Pr: 0.8601
A2AIL4	NADH dehydrogenase (ubiquinone) complex I, assembly factor 6 OS=Mus musculus OX=10090 GN=Ndufaf6 PE=1 SV=1	Ndufaf6	2.18154	3.14794	3.29834	2.29181	4.2412	5.58187	3.56113	5.12623	0.589918	0.0111369	down	GO:0009058 biosynthetic process;GO:0032981 mitochondrial respiratory chain complex I assembly	GO:0005737 cytoplasm;GO:0005739 mitochondrion;GO:0005634 nucleus;GO:0005743 mitochondrial inner membrane	--	I: Lipid transport and metabolism	K18163	ko04714: Thermogenesis	IPR002060: Squalene/phytoene synthase;IPR008949: Isoprenoid synthase domain superfamily	Mitochondrion	--

## Sheet: control-2_vs_Treat-2
Accession	Description	Gene	Treat-2-1	Treat-2-2	Treat-2-3	Treat-2-4	control-2-1	control-2-2	control-2-3	control-2-4	FC	Pvalue	Regulated	Biological process	Cellular component	Molecular function	KOG	K	KEGG_Pathways	IPRs	Subcellular_localization	signalP
P11276	Fibronectin OS=Mus musculus OX=10090 GN=Fn1 PE=1 SV=4	Fn1	1.40981	1.02457	1.01866	1.13224	0.848836	0.856469	0.595091	0.443466	1.6711	0.0333757	up	GO:0007399 nervous system development;GO:0010628 positive regulation of gene expression;GO:0006953 acute-phase response;GO:0001525 angiogenesis;GO:0051702 interaction with symbiont;GO:0072378 blood coagulation, fibrin clot formation;GO:0007161 calcium-independent cell-matrix adhesion;GO:0001775 cell activation;GO:0007155 cell adhesion;GO:0007160 cell-matrix adhesion;GO:0007044 cell-substrate junc…	GO:0005615 extracellular space;GO:0062023 collagen-containing extracellular matrix;GO:0016324 apical plasma membrane;GO:0005604 basement membrane;GO:0005793 endoplasmic reticulum-Golgi intermediate compartment;GO:0070062 extracellular exosome;GO:0031012 extracellular matrix;GO:0005577 fibrinogen complex	GO:0008201 heparin binding;GO:0002020 protease binding;GO:0051087 chaperone binding;GO:0097718 disordered domain specific binding;GO:0019899 enzyme binding;GO:0042802 identical protein binding;GO:0005178 integrin binding;GO:0045340 mercury ion binding;GO:0016504 peptidase activator activity;GO:0008022 protein C-terminus binding;GO:0043394 proteoglycan binding;GO:0005102 signaling receptor binding	--	K05717	ko04151: PI3K-Akt signaling pathway;ko04510: Focal adhesion;ko04512: ECM-receptor interaction;ko04810: Regulation of actin cytoskeleton;ko04933: AGE-RAGE signaling pathway in diabetic complications;ko05100: Bacterial invasion of epithelial cells;ko05135: Yersinia infection;ko05146: Amoebiasis;ko05165: Human papillomavirus infection;ko05200: Pathways in cancer;ko05205: Proteoglycans in cancer;ko05…	IPR000083: Fibronectin, type I;IPR000562: Fibronectin type II domain;IPR003961: Fibronectin type III;IPR013783: Immunoglobulin-like fold;IPR013806: Kringle-like fold;IPR036116: Fibronectin type III superfamily;IPR036943: Fibronectin type II domain superfamily	Extracell	CS pos: 24-25. VRC-TE. Pr: 0.6827
P01029	Complement C4-B OS=Mus musculus OX=10090 GN=C4b PE=1 SV=3	C4b	0.790264	0.738592	0.535682	0.760734	1.08595	1.16205	1.24712	1.46491	0.569608	0.00281001	down	GO:0006956 complement activation;GO:0006958 complement activation, classical pathway;GO:0006954 inflammatory response;GO:0050778 positive regulation of immune response;GO:1903028 positive regulation of opsonization;GO:0016064 immunoglobulin mediated immune response;GO:0045087 innate immune response	GO:0005576 extracellular region;GO:0005615 extracellular space;GO:0005886 plasma membrane;GO:0043025 neuronal cell body;GO:0070161 anchoring junction;GO:0030424 axon;GO:0005601 classical-complement-pathway C3/C5 convertase complex;GO:0030425 dendrite;GO:0106139 symbiont cell surface;GO:0045202 synapse	GO:0004866 endopeptidase inhibitor activity;GO:0030246 carbohydrate binding;GO:0001848 complement binding;GO:0001849 complement component C1q binding	O: Posttranslational modification, protein turnover, chaperones	K03989	ko04610: Complement and coagulation cascades;ko04936: Alcoholic liver disease;ko05133: Pertussis;ko05150: Staphylococcus aureus infection;ko05171: Coronavirus disease - COVID-19;ko05322: Systemic lupus erythematosus	IPR000020: Anaphylatoxin/fibulin;IPR001134: Netrin domain;IPR001599: Alpha-2-macroglobulin;IPR001840: Anaphylatoxin, complement system domain;IPR002890: Macroglobulin domain;IPR008930: Terpenoid cyclases/protein prenyltransferase alpha-alpha toroid;IPR008993: Tissue inhibitor of metalloproteinases-like, OB-fold;IPR009048: Alpha-macroglobulin, receptor-binding;IPR011625: Alpha-2-macroglobulin, bai…	Extracell	CS pos: 17-18. ASS-LQ. Pr: 0.4093
P01872	Immunoglobulin heavy constant mu OS=Mus musculus OX=10090 GN=Ighm PE=1 SV=2	Ighm	1.01244	0.578933	0.515318	0.633688	0.323238	0.307866	0.326719	0.387412	2.0371	0.01458	up	GO:0006958 complement activation, classical pathway;GO:0050778 positive regulation of immune response;GO:0016064 immunoglobulin mediated immune response;GO:0045087 innate immune response;GO:0019731 antibacterial humoral response;GO:0042100 B cell proliferation;GO:0006911 phagocytosis, engulfment;GO:0042742 defense response to bacterium;GO:0018108 peptidyl-tyrosine phosphorylation;GO:0002250 adapt…	GO:0009986 cell surface;GO:0005615 extracellular space;GO:0005886 plasma membrane;GO:0005737 cytoplasm;GO:0005829 cytosol;GO:0009897 external side of plasma membrane;GO:0048471 perinuclear region of cytoplasm;GO:0016021 integral component of membrane;GO:0016020 membrane;GO:0019815 B cell receptor complex;GO:0071757 hexameric IgM immunoglobulin complex;GO:0042571 immunoglobulin complex, circulatin…	GO:0042802 identical protein binding;GO:0031210 phosphatidylcholine binding;GO:0004888 transmembrane signaling receptor activity;GO:0003823 antigen binding;GO:0034987 immunoglobulin receptor binding;GO:0042834 peptidoglycan binding;GO:0003697 single-stranded DNA binding	--	K06752	ko04145: Phagosome;ko04514: Cell adhesion molecules;ko04612: Antigen processing and presentation;ko04640: Hematopoietic cell lineage;ko04658: Th1 and Th2 cell differentiation;ko04659: Th17 cell differentiation;ko04672: Intestinal immune network for IgA production;ko04940: Type I diabetes mellitus;ko05140: Leishmaniasis;ko05145: Toxoplasmosis;ko05150: Staphylococcus aureus infection;ko05152: Tuber…	IPR003006: Immunoglobulin/major histocompatibility complex, conserved site;IPR003597: Immunoglobulin C1-set;IPR007110: Immunoglobulin-like domain;IPR013783: Immunoglobulin-like fold;IPR036179: Immunoglobulin-like domain superfamily	Nucleus	--
O35744	Chitinase-like protein 3 OS=Mus musculus OX=10090 GN=Chil3 PE=1 SV=2	Chil3	1.63129	1.82284	1.06991	1.02058	0.719701	0.704173	0.762628	0.755143	1.88487	0.0250863	up	GO:0006954 inflammatory response;GO:0032722 positive regulation of chemokine production;GO:0006032 chitin catabolic process;GO:0000272 polysaccharide catabolic process;GO:0002532 production of molecular mediator involved in inflammatory response	GO:0005576 extracellular region;GO:0005615 extracellular space;GO:0005737 cytoplasm;GO:0031410 cytoplasmic vesicle;GO:0005635 nuclear envelope;GO:0048237 rough endoplasmic reticulum lumen	GO:0030246 carbohydrate binding;GO:0019900 kinase binding;GO:0004563 beta-N-acetylhexosaminidase activity;GO:0008061 chitin binding;GO:0102148 N-acetyl-beta-D-galactosaminidase activity	G: Carbohydrate transport and metabolism	K17524	--	IPR001223: Glycoside hydrolase family 18, catalytic domain;IPR011583: Chitinase II;IPR017853: Glycoside hydrolase superfamily;IPR029070: Chitinase insertion domain superfamily	Extracell	CS pos: 21-22. GSS-YQ. Pr: 0.8601
P01837	Immunoglobulin kappa constant OS=Mus musculus OX=10090 GN=Igkc PE=1 SV=2	Igkc	0.771879	0.58665	0.519449	0.52248	0.42709	0.408477	0.362462	0.378595	1.52253	0.0154466	up	GO:0006958 complement activation, classical pathway;GO:0045087 innate immune response;GO:0006911 phagocytosis, engulfment;GO:0042742 defense response to bacterium;GO:0002250 adaptive immune response;GO:0050853 B cell receptor signaling pathway;GO:0006910 phagocytosis, recognition;GO:0050871 positive regulation of B cell activation;GO:0030183 B cell differentiation	GO:0005576 extracellular region;GO:0005886 plasma membrane;GO:0009897 external side of plasma membrane;GO:0042571 immunoglobulin complex, circulating;GO:0071735 IgG immunoglobulin complex	GO:0003823 antigen binding;GO:0034987 immunoglobulin receptor binding	--	K06554	ko05340: Primary immunodeficiency	IPR003006: Immunoglobulin/major histocompatibility complex, conserved site;IPR003597: Immunoglobulin C1-set;IPR007110: Immunoglobulin-like domain;IPR013783: Immunoglobulin-like fold;IPR036179: Immunoglobulin-like domain superfamily	Extracell	--
Q80ZA4	Fibrocystin-L OS=Mus musculus OX=10090 GN=Pkhd1l1 PE=1 SV=1	Pkhd1l1	1.47435	1.08252	0.751392	1.09402	0.768633	0.5323	0.695219	0.59853	1.69666	0.0252939	up	GO:0007605 sensory perception of sound	GO:0016021 integral component of membrane;GO:0032426 stereocilium tip	--	--	K19865	--	IPR002909: IPT domain;IPR006626: Parallel beta-helix repeat;IPR008972: Cupredoxin;IPR011050: Pectin lyase fold/virulence factor;IPR011658: PA14 domain;IPR012334: Pectin lyase fold;IPR013783: Immunoglobulin-like fold;IPR014756: Immunoglobulin E-set;IPR019316: G8 domain;IPR037524: PA14/GLEYA domain	Plasma membrane	CS pos: 20-21. CAA-DS. Pr: 0.5406
P01631	Ig kappa chain V-II region 26-10 OS=Mus musculus OX=10090 PE=1 SV=1	--	0.934244	0.51538	0.495275	0.472415	0.28162	0.255278	0.281514	0.375159	2.02528	0.0163139	up	GO:0006955 immune response;GO:0002250 adaptive immune response	GO:0005615 extracellular space;GO:0019814 immunoglobulin complex	GO:0003823 antigen binding	--	--	--	IPR003599: Immunoglobulin subtype;IPR007110: Immunoglobulin-like domain;IPR013106: Immunoglobulin V-set domain;IPR013783: Immunoglobulin-like fold;IPR036179: Immunoglobulin-like domain superfamily	Nucleus	--
P01636	Ig kappa chain V-V region MOPC 149 OS=Mus musculus OX=10090 PE=1 SV=1	--	1.13041	0.432728	0.507728	0.458866	0.172866	0.16735	0.212381	0.335321	2.84906	0.0129044	up	GO:0006955 immune response;GO:0002250 adaptive immune response	GO:0005615 extracellular space;GO:0019814 immunoglobulin complex	--	--	--	--	IPR003599: Immunoglobulin subtype;IPR007110: Immunoglobulin-like domain;IPR013106: Immunoglobulin V-set domain;IPR013783: Immunoglobulin-like fold;IPR036179: Immunoglobulin-like domain superfamily	Cytoplasm	--
P06327	Ig heavy chain V region VH558 A1/A4 OS=Mus musculus OX=10090 GN=Gm5629 PE=2 SV=1	Gm5629	0.970196	0.500486	0.36079	0.447127	0.250598	0.230036	0.249561	0.253652	2.31601	0.0361125	up	GO:0006958 complement activation, classical pathway;GO:0045087 innate immune response;GO:0006911 phagocytosis, engulfment;GO:0042742 defense response to bacterium;GO:0050853 B cell receptor signaling pathway;GO:0006910 phagocytosis, recognition;GO:0050871 positive regulation of B cell activation	GO:0009897 external side of plasma membrane;GO:0042571 immunoglobulin complex, circulating	GO:0003823 antigen binding;GO:0034987 immunoglobulin receptor binding	--	K06553	--	IPR007110: Immunoglobulin-like domain;IPR013106: Immunoglobulin V-set domain;IPR013783: Immunoglobulin-like fold;IPR036179: Immunoglobulin-like domain superfamily	Extracell	CS pos: 19-20. VHC-QV. Pr: 0.8650

## Sheet: control-3_vs_Treat-3
Accession	Description	Gene	Treat-3-1	Treat-3-2	Treat-3-3	Treat-3-4	control-3-1	control-3-2	control-3-3	control-3-4	FC	Pvalue	Regulated	Biological process	Cellular component	Molecular function	KOG	K	KEGG_Pathways	IPRs	Subcellular_localization	signalP
P11276	Fibronectin OS=Mus musculus OX=10090 GN=Fn1 PE=1 SV=4	Fn1	1.48567	1.13124	1.12721	0.989497	0.750756	0.53349	0.690273	0.838706	1.68263	0.006863	up	GO:0007399 nervous system development;GO:0010628 positive regulation of gene expression;GO:0006953 acute-phase response;GO:0001525 angiogenesis;GO:0051702 interaction with symbiont;GO:0072378 blood coagulation, fibrin clot formation;GO:0007161 calcium-independent cell-matrix adhesion;GO:0001775 cell activation;GO:0007155 cell adhesion;GO:0007160 cell-matrix adhesion;GO:0007044 cell-substrate junc…	GO:0005615 extracellular space;GO:0062023 collagen-containing extracellular matrix;GO:0016324 apical plasma membrane;GO:0005604 basement membrane;GO:0005793 endoplasmic reticulum-Golgi intermediate compartment;GO:0070062 extracellular exosome;GO:0031012 extracellular matrix;GO:0005577 fibrinogen complex	GO:0008201 heparin binding;GO:0002020 protease binding;GO:0051087 chaperone binding;GO:0097718 disordered domain specific binding;GO:0019899 enzyme binding;GO:0042802 identical protein binding;GO:0005178 integrin binding;GO:0045340 mercury ion binding;GO:0016504 peptidase activator activity;GO:0008022 protein C-terminus binding;GO:0043394 proteoglycan binding;GO:0005102 signaling receptor binding	--	K05717	ko04151: PI3K-Akt signaling pathway;ko04510: Focal adhesion;ko04512: ECM-receptor interaction;ko04810: Regulation of actin cytoskeleton;ko04933: AGE-RAGE signaling pathway in diabetic complications;ko05100: Bacterial invasion of epithelial cells;ko05135: Yersinia infection;ko05146: Amoebiasis;ko05165: Human papillomavirus infection;ko05200: Pathways in cancer;ko05205: Proteoglycans in cancer;ko05…	IPR000083: Fibronectin, type I;IPR000562: Fibronectin type II domain;IPR003961: Fibronectin type III;IPR013783: Immunoglobulin-like fold;IPR013806: Kringle-like fold;IPR036116: Fibronectin type III superfamily;IPR036943: Fibronectin type II domain superfamily	Extracell	CS pos: 24-25. VRC-TE. Pr: 0.6827
P01872	Immunoglobulin heavy constant mu OS=Mus musculus OX=10090 GN=Ighm PE=1 SV=2	Ighm	0.81044	2.09524	1.50451	1.5647	0.75069	0.750368	0.677498	0.749405	2.04063	0.044492	up	GO:0006958 complement activation, classical pathway;GO:0050778 positive regulation of immune response;GO:0016064 immunoglobulin mediated immune response;GO:0045087 innate immune response;GO:0019731 antibacterial humoral response;GO:0042100 B cell proliferation;GO:0006911 phagocytosis, engulfment;GO:0042742 defense response to bacterium;GO:0018108 peptidyl-tyrosine phosphorylation;GO:0002250 adapt…	GO:0009986 cell surface;GO:0005615 extracellular space;GO:0005886 plasma membrane;GO:0005737 cytoplasm;GO:0005829 cytosol;GO:0009897 external side of plasma membrane;GO:0048471 perinuclear region of cytoplasm;GO:0016021 integral component of membrane;GO:0016020 membrane;GO:0019815 B cell receptor complex;GO:0071757 hexameric IgM immunoglobulin complex;GO:0042571 immunoglobulin complex, circulatin…	GO:0042802 identical protein binding;GO:0031210 phosphatidylcholine binding;GO:0004888 transmembrane signaling receptor activity;GO:0003823 antigen binding;GO:0034987 immunoglobulin receptor binding;GO:0042834 peptidoglycan binding;GO:0003697 single-stranded DNA binding	--	K06752	ko04145: Phagosome;ko04514: Cell adhesion molecules;ko04612: Antigen processing and presentation;ko04640: Hematopoietic cell lineage;ko04658: Th1 and Th2 cell differentiation;ko04659: Th17 cell differentiation;ko04672: Intestinal immune network for IgA production;ko04940: Type I diabetes mellitus;ko05140: Leishmaniasis;ko05145: Toxoplasmosis;ko05150: Staphylococcus aureus infection;ko05152: Tuber…	IPR003006: Immunoglobulin/major histocompatibility complex, conserved site;IPR003597: Immunoglobulin C1-set;IPR007110: Immunoglobulin-like domain;IPR013783: Immunoglobulin-like fold;IPR036179: Immunoglobulin-like domain superfamily	Nucleus	--
O35744	Chitinase-like protein 3 OS=Mus musculus OX=10090 GN=Chil3 PE=1 SV=2	Chil3	0.816319	1.25768	1.00158	1.65916	0.626289	0.650962	0.65285	0.548001	1.91063	0.0234462	up	GO:0006954 inflammatory response;GO:0032722 positive regulation of chemokine production;GO:0006032 chitin catabolic process;GO:0000272 polysaccharide catabolic process;GO:0002532 production of molecular mediator involved in inflammatory response	GO:0005576 extracellular region;GO:0005615 extracellular space;GO:0005737 cytoplasm;GO:0031410 cytoplasmic vesicle;GO:0005635 nuclear envelope;GO:0048237 rough endoplasmic reticulum lumen	GO:0030246 carbohydrate binding;GO:0019900 kinase binding;GO:0004563 beta-N-acetylhexosaminidase activity;GO:0008061 chitin binding;GO:0102148 N-acetyl-beta-D-galactosaminidase activity	G: Carbohydrate transport and metabolism	K17524	--	IPR001223: Glycoside hydrolase family 18, catalytic domain;IPR011583: Chitinase II;IPR017853: Glycoside hydrolase superfamily;IPR029070: Chitinase insertion domain superfamily	Extracell	CS pos: 21-22. GSS-YQ. Pr: 0.8601
Q9R1P3	Proteasome subunit beta type-2 OS=Mus musculus OX=10090 GN=Psmb2 PE=1 SV=1	Psmb2	1.16968	1.13057	1.3739	1.0121	0.788586	0.642384	0.806482	0.652742	1.62143	0.00149304	up	GO:0014070 response to organic cyclic compound;GO:0010498 proteasomal protein catabolic process;GO:0010243 response to organonitrogen compound	GO:0005737 cytoplasm;GO:0005829 cytosol;GO:0005634 nucleus;GO:0005654 nucleoplasm;GO:0000502 proteasome complex;GO:0005839 proteasome core complex;GO:0019774 proteasome core complex, beta-subunit complex	--	O: Posttranslational modification, protein turnover, chaperones	K02734	ko03050: Proteasome;ko05010: Alzheimer disease;ko05012: Parkinson disease;ko05014: Amyotrophic lateral sclerosis;ko05016: Huntington disease;ko05017: Spinocerebellar ataxia;ko05020: Prion disease;ko05022: Pathways of neurodegeneration - multiple diseases	IPR001353: Proteasome, subunit alpha/beta;IPR016050: Proteasome beta-type subunit, conserved site;IPR023333: Proteasome B-type subunit;IPR029055: Nucleophile aminohydrolases, N-terminal;IPR035206: Proteasome subunit beta 2	Cytoplasm	--
P01631	Ig kappa chain V-II region 26-10 OS=Mus musculus OX=10090 PE=1 SV=1	--	0.671366	1.39214	2.46314	1.10283	0.642098	0.547327	0.445716	0.554296	2.5712	0.047471	up	GO:0006955 immune response;GO:0002250 adaptive immune response	GO:0005615 extracellular space;GO:0019814 immunoglobulin complex	GO:0003823 antigen binding	--	--	--	IPR003599: Immunoglobulin subtype;IPR007110: Immunoglobulin-like domain;IPR013106: Immunoglobulin V-set domain;IPR013783: Immunoglobulin-like fold;IPR036179: Immunoglobulin-like domain superfamily	Nucleus	--
P01807	Ig heavy chain V region X44 OS=Mus musculus OX=10090 PE=1 SV=1	--	1.1955	2.42734	2.28475	2.04264	0.900941	1.13881	1.0295	0.997283	1.95504	0.0242519	up	GO:0006958 complement activation, classical pathway;GO:0045087 innate immune response;GO:0006911 phagocytosis, engulfment;GO:0042742 defense response to bacterium;GO:0050853 B cell receptor signaling pathway;GO:0006910 phagocytosis, recognition;GO:0050871 positive regulation of B cell activation	GO:0009897 external side of plasma membrane;GO:0042571 immunoglobulin complex, circulating	GO:0003823 antigen binding;GO:0034987 immunoglobulin receptor binding	--	K06553	--	IPR003599: Immunoglobulin subtype;IPR007110: Immunoglobulin-like domain;IPR013106: Immunoglobulin V-set domain;IPR013783: Immunoglobulin-like fold;IPR036179: Immunoglobulin-like domain superfamily	Cytoplasm	--
Q61268	Apolipoprotein C-IV OS=Mus musculus OX=10090 GN=Apoc4 PE=1 SV=1	Apoc4	0.794114	0.746532	0.999836	0.694226	0.901453	1.42336	1.30163	1.52996	0.627318	0.0217647	down	GO:0006869 lipid transport;GO:0070328 triglyceride homeostasis;GO:0010890 positive regulation of sequestering of triglyceride	GO:0005576 extracellular region;GO:0034364 high-density lipoprotein particle;GO:0034361 very-low-density lipoprotein particle	--	--	K25362	--	IPR028120: Apolipoprotein C-IV	Extracell	CS pos: 32-33. TES-LS. Pr: 0.4318
P01725	Ig lambda-1 chain V region S178 OS=Mus musculus OX=10090 PE=1 SV=1	--	2.2592	5.69443	2.33178	2.28225	1.57049	1.02851	1.36403	1.92581	2.13415	0.0476734	up	GO:0006955 immune response;GO:0002250 adaptive immune response	GO:0005615 extracellular space;GO:0019814 immunoglobulin complex	--	--	K06553	--	IPR003599: Immunoglobulin subtype;IPR007110: Immunoglobulin-like domain;IPR013106: Immunoglobulin V-set domain;IPR013783: Immunoglobulin-like fold;IPR036179: Immunoglobulin-like domain superfamily	Extracell	--
Q8K426	Resistin-like gamma OS=Mus musculus OX=10090 GN=Retnlg PE=1 SV=1	Retnlg	1.12367	0.977626	1.07382	1.64927	0.634325	0.864332	0.696319	0.6511	1.6951	0.0125871	up	GO:0002408 myeloid dendritic cell chemotaxis	GO:0005615 extracellular space	GO:0005179 hormone activity	--	K13438	--	IPR009714: Resistin-like molecule hormone family;IPR036262: Resistin-like superfamily	Extracell	CS pos: 29-30. VNT-EG. Pr: 0.7031
Q9D9R7	Doublesex- and mab-3-related transcription factor C1 OS=Mus musculus OX=10090 GN=Dmrtc1 PE=1 SV=2	Dmrtc1	0.274168	0.891907	0.506789	0.916394	1.84286	1.60823	5.99363	1.19631	0.243328	0.0295517	down	GO:0006355 regulation of transcription, DNA-templated	GO:0005634 nucleus	--	--	K19494	--	IPR031577: Doublesex- and mab-3-related transcription factor C1/C2, C-terminal	Nucleus	--
O35451	Cyclic AMP-dependent transcription factor ATF-6 beta OS=Mus musculus OX=10090 GN=Atf6b PE=1 SV=1	Atf6b	1.55726	1.61014	1.54414	1.60971	1.90022	3.28291	2.47456	2.79866	0.604537	0.0241464	down	GO:0045944 positive regulation of transcription by RNA polymerase II;GO:0010629 negative regulation of gene expression;GO:0006357 regulation of transcription by RNA polymerase II;GO:0030968 endoplasmic reticulum unfolded protein response;GO:0007076 mitotic chromosome condensation;GO:1903892 negative regulation of ATF6-mediated unfolded protein response;GO:1990440 positive regulation of transcript…	GO:0005634 nucleus;GO:0005769 early endosome;GO:0005789 endoplasmic reticulum membrane;GO:0030176 integral component of endoplasmic reticulum membrane;GO:0005815 microtubule organizing center;GO:0016363 nuclear matrix;GO:0032993 protein-DNA complex;GO:0000794 condensed nuclear chromosome;GO:0012505 endomembrane system;GO:0090575 RNA polymerase II transcription factor complex	GO:0000978 RNA polymerase II proximal promoter sequence-specific DNA binding;GO:0000976 transcription regulatory region sequence-specific DNA binding;GO:0035497 cAMP response element binding;GO:0001228 DNA-binding transcription activator activity, RNA polymerase II-specific;GO:0003700 DNA-binding transcription factor activity;GO:0000981 DNA-binding transcription factor activity, RNA polymerase II…	K: Transcription	K09049	ko04022: cGMP-PKG signaling pathway;ko04141: Protein processing in endoplasmic reticulum;ko04151: PI3K-Akt signaling pathway;ko04211: Longevity regulating pathway;ko04261: Adrenergic signaling in cardiomyocytes;ko04668: TNF signaling pathway;ko04728: Dopaminergic synapse;ko04911: Insulin secretion;ko04915: Estrogen signaling pathway;ko04918: Thyroid hormone synthesis;ko04925: Aldosterone synthesi…	IPR004827: Basic-leucine zipper domain;IPR046347: Basic-leucine zipper domain superfamily	Nucleus	--

## Sheet: control-4_vs_Treat-4
Accession	Description	Gene	Treat-4-1	Treat-4-2	Treat-4-3	Treat-4-4	control-4-1	control-4-2	control-4-3	control-4-4	FC	Pvalue	Regulated	Biological process	Cellular component	Molecular function	KOG	K	KEGG_Pathways	IPRs	Subcellular_localization	signalP
E9Q414	Apolipoprotein B-100 OS=Mus musculus OX=10090 GN=Apob PE=1 SV=1	Apob	0.496841	0.521304	0.592745	0.68215	0.936573	0.844828	1.06689	1.06786	0.585535	0.00122998	down	GO:0010884 positive regulation of lipid storage;GO:0048844 artery morphogenesis;GO:0071379 cellular response to prostaglandin stimulus;GO:0071356 cellular response to tumor necrosis factor;GO:0033344 cholesterol efflux;GO:0042632 cholesterol homeostasis;GO:0008203 cholesterol metabolic process;GO:0030301 cholesterol transport;GO:0051649 establishment of localization in cell;GO:0009566 fertilizati…	GO:0005576 extracellular region;GO:0005615 extracellular space;GO:0042627 chylomicron;GO:0005737 cytoplasm;GO:0005829 cytosol;GO:0005783 endoplasmic reticulum;GO:0070971 endoplasmic reticulum exit site;GO:0034364 high-density lipoprotein particle;GO:0034363 intermediate-density lipoprotein particle;GO:0043231 intracellular membrane-bounded organelle;GO:0005811 lipid droplet;GO:0034362 low-density…	GO:0120020 intermembrane cholesterol transfer activity;GO:0008201 heparin binding;GO:0035473 lipase binding;GO:0050750 low-density lipoprotein particle receptor binding;GO:0005543 phospholipid binding	I: Lipid transport and metabolism	K14462	ko04975: Fat digestion and absorption;ko04977: Vitamin digestion and absorption;ko04979: Cholesterol metabolism;ko05417: Lipid and atherosclerosis	IPR001747: Vitellogenin, N-terminal;IPR009454: Lipid transport, open beta-sheet;IPR011030: Lipovitellin-phosvitin complex, superhelical domain;IPR015255: Vitellinogen, open beta-sheet;IPR015816: Vitellinogen, beta-sheet N-terminal;IPR015819: Lipid transport protein, beta-sheet shell;IPR022176: Apolipoprotein B100 C-terminal	Extracell	CS pos: 27-28. VWA-QD. Pr: 0.9941
P01029	Complement C4-B OS=Mus musculus OX=10090 GN=C4b PE=1 SV=3	C4b	0.506008	0.472055	0.768117	0.636252	0.894148	0.928427	0.993727	0.922842	0.63716	0.0220885	down	GO:0006956 complement activation;GO:0006958 complement activation, classical pathway;GO:0006954 inflammatory response;GO:0050778 positive regulation of immune response;GO:1903028 positive regulation of opsonization;GO:0016064 immunoglobulin mediated immune response;GO:0045087 innate immune response	GO:0005576 extracellular region;GO:0005615 extracellular space;GO:0005886 plasma membrane;GO:0043025 neuronal cell body;GO:0070161 anchoring junction;GO:0030424 axon;GO:0005601 classical-complement-pathway C3/C5 convertase complex;GO:0030425 dendrite;GO:0106139 symbiont cell surface;GO:0045202 synapse	GO:0004866 endopeptidase inhibitor activity;GO:0030246 carbohydrate binding;GO:0001848 complement binding;GO:0001849 complement component C1q binding	O: Posttranslational modification, protein turnover, chaperones	K03989	ko04610: Complement and coagulation cascades;ko04936: Alcoholic liver disease;ko05133: Pertussis;ko05150: Staphylococcus aureus infection;ko05171: Coronavirus disease - COVID-19;ko05322: Systemic lupus erythematosus	IPR000020: Anaphylatoxin/fibulin;IPR001134: Netrin domain;IPR001599: Alpha-2-macroglobulin;IPR001840: Anaphylatoxin, complement system domain;IPR002890: Macroglobulin domain;IPR008930: Terpenoid cyclases/protein prenyltransferase alpha-alpha toroid;IPR008993: Tissue inhibitor of metalloproteinases-like, OB-fold;IPR009048: Alpha-macroglobulin, receptor-binding;IPR011625: Alpha-2-macroglobulin, bai…	Extracell	CS pos: 17-18. ASS-LQ. Pr: 0.4093
P08226	Apolipoprotein E OS=Mus musculus OX=10090 GN=Apoe PE=1 SV=2	Apoe	0.431779	0.475074	0.502878	0.604706	0.818257	0.954577	1.30213	1.35048	0.455195	0.00303519	down	GO:0070374 positive regulation of ERK1 and ERK2 cascade;GO:0048844 artery morphogenesis;GO:0033344 cholesterol efflux;GO:0042632 cholesterol homeostasis;GO:0008203 cholesterol metabolic process;GO:0006629 lipid metabolic process;GO:0042158 lipoprotein biosynthetic process;GO:0042159 lipoprotein catabolic process;GO:0042157 lipoprotein metabolic process;GO:0034374 low-density lipoprotein particle …	GO:0009986 cell surface;GO:0005576 extracellular region;GO:0005615 extracellular space;GO:0005886 plasma membrane;GO:0042627 chylomicron;GO:0005737 cytoplasm;GO:0005829 cytosol;GO:0005783 endoplasmic reticulum;GO:0034364 high-density lipoprotein particle;GO:0034363 intermediate-density lipoprotein particle;GO:0034362 low-density lipoprotein particle;GO:0043025 neuronal cell body;GO:0034361 very-l…	GO:0008289 lipid binding;GO:0120020 intermembrane cholesterol transfer activity;GO:0008201 heparin binding;GO:0050750 low-density lipoprotein particle receptor binding;GO:0005543 phospholipid binding;GO:0044877 protein-containing complex binding;GO:0019899 enzyme binding;GO:0042802 identical protein binding;GO:0005102 signaling receptor binding;GO:0043395 heparan sulfate proteoglycan binding;GO:0…	--	K04524	ko04979: Cholesterol metabolism;ko05010: Alzheimer disease	IPR000074: Apolipoprotein A/E	Extracell	CS pos: 18-19. CLA-EG. Pr: 0.7035
Q8CG16	Complement C1r-A subcomponent OS=Mus musculus OX=10090 GN=C1ra PE=1 SV=1	C1ra	0.525281	0.57109	0.634935	0.829484	1.18689	1.01307	0.860849	0.995157	0.631364	0.0101753	down	GO:0006958 complement activation, classical pathway;GO:0045087 innate immune response;GO:0031638 zymogen activation	GO:0005576 extracellular region;GO:0005615 extracellular space;GO:0072562 blood microparticle;GO:0005602 complement component C1 complex	GO:0042802 identical protein binding;GO:0004252 serine-type endopeptidase activity;GO:0005509 calcium ion binding	E: Amino acid transport and metabolism	K01330	ko04145: Phagosome;ko04610: Complement and coagulation cascades;ko05133: Pertussis;ko05150: Staphylococcus aureus infection;ko05171: Coronavirus disease - COVID-19;ko05322: Systemic lupus erythematosus	IPR000436: Sushi/SCR/CCP domain;IPR000742: EGF-like domain;IPR000859: CUB domain;IPR001254: Serine proteases, trypsin domain;IPR001314: Peptidase S1A, chymotrypsin family;IPR001881: EGF-like calcium-binding domain;IPR009003: Peptidase S1, PA clan;IPR018097: EGF-like calcium-binding, conserved site;IPR024175: Peptidase S1A, complement C1r/C1S/mannan-binding;IPR033116: Serine proteases, trypsin fam…	Extracell	CS pos: 16-17. VEG-SI. Pr: 0.9868
P01869	Ig gamma-1 chain C region, membrane-bound form OS=Mus musculus OX=10090 GN=Ighg1 PE=1 SV=2	Ighg1	2.27977	3.93613	1.37457	3.65153	0.734392	0.80087	0.68235	0.719361	3.82775	0.0130314	up	GO:0006958 complement activation, classical pathway;GO:0050778 positive regulation of immune response;GO:0050766 positive regulation of phagocytosis;GO:0001798 positive regulation of type IIa hypersensitivity;GO:0016064 immunoglobulin mediated immune response;GO:0045087 innate immune response;GO:0019731 antibacterial humoral response;GO:0006911 phagocytosis, engulfment;GO:0042742 defense response…	GO:0005615 extracellular space;GO:0005737 cytoplasm;GO:0009897 external side of plasma membrane;GO:0016021 integral component of membrane;GO:0042571 immunoglobulin complex, circulating;GO:0071735 IgG immunoglobulin complex	GO:0003823 antigen binding;GO:0034987 immunoglobulin receptor binding;GO:0034988 Fc-gamma receptor I complex binding	--	K06554	ko05340: Primary immunodeficiency	IPR003597: Immunoglobulin C1-set;IPR007110: Immunoglobulin-like domain;IPR013783: Immunoglobulin-like fold;IPR036179: Immunoglobulin-like domain superfamily	Cytoplasm	--
O35744	Chitinase-like protein 3 OS=Mus musculus OX=10090 GN=Chil3 PE=1 SV=2	Chil3	0.933848	1.04101	1.53049	0.969508	0.592176	0.534824	0.56126	0.534742	2.01298	0.00775742	up	GO:0006954 inflammatory response;GO:0032722 positive regulation of chemokine production;GO:0006032 chitin catabolic process;GO:0000272 polysaccharide catabolic process;GO:0002532 production of molecular mediator involved in inflammatory response	GO:0005576 extracellular region;GO:0005615 extracellular space;GO:0005737 cytoplasm;GO:0031410 cytoplasmic vesicle;GO:0005635 nuclear envelope;GO:0048237 rough endoplasmic reticulum lumen	GO:0030246 carbohydrate binding;GO:0019900 kinase binding;GO:0004563 beta-N-acetylhexosaminidase activity;GO:0008061 chitin binding;GO:0102148 N-acetyl-beta-D-galactosaminidase activity	G: Carbohydrate transport and metabolism	K17524	--	IPR001223: Glycoside hydrolase family 18, catalytic domain;IPR011583: Chitinase II;IPR017853: Glycoside hydrolase superfamily;IPR029070: Chitinase insertion domain superfamily	Extracell	CS pos: 21-22. GSS-YQ. Pr: 0.8601
P01837	Immunoglobulin kappa constant OS=Mus musculus OX=10090 GN=Igkc PE=1 SV=2	Igkc	2.68297	2.52686	1.68037	4.62713	0.727932	1.50209	1.37305	0.977823	2.51421	0.0163147	up	GO:0006958 complement activation, classical pathway;GO:0045087 innate immune response;GO:0006911 phagocytosis, engulfment;GO:0042742 defense response to bacterium;GO:0002250 adaptive immune response;GO:0050853 B cell receptor signaling pathway;GO:0006910 phagocytosis, recognition;GO:0050871 positive regulation of B cell activation;GO:0030183 B cell differentiation	GO:0005576 extracellular region;GO:0005886 plasma membrane;GO:0009897 external side of plasma membrane;GO:0042571 immunoglobulin complex, circulating;GO:0071735 IgG immunoglobulin complex	GO:0003823 antigen binding;GO:0034987 immunoglobulin receptor binding	--	K06554	ko05340: Primary immunodeficiency	IPR003006: Immunoglobulin/major histocompatibility complex, conserved site;IPR003597: Immunoglobulin C1-set;IPR007110: Immunoglobulin-like domain;IPR013783: Immunoglobulin-like fold;IPR036179: Immunoglobulin-like domain superfamily	Extracell	--
P98086	Complement C1q subcomponent subunit A OS=Mus musculus OX=10090 GN=C1qa PE=1 SV=2	C1qa	0.444878	0.533578	0.58047	0.663318	1.34558	1.1123	0.701124	1.10806	0.52079	0.0113949	down	GO:0006958 complement activation, classical pathway;GO:0150062 complement-mediated synapse pruning;GO:0016322 neuron remodeling;GO:0150064 vertebrate eye-specific patterning;GO:0045087 innate immune response;GO:0048143 astrocyte activation;GO:0050808 synapse organization;GO:0007568 aging;GO:0001774 microglial cell activation;GO:1901216 positive regulation of neuron death;GO:0098883 synapse pruning	GO:0005576 extracellular region;GO:0005615 extracellular space;GO:0045202 synapse;GO:0005602 complement component C1 complex;GO:0098794 postsynapse;GO:0005581 collagen trimer	--	--	K03986	ko04610: Complement and coagulation cascades;ko04936: Alcoholic liver disease;ko05020: Prion disease;ko05133: Pertussis;ko05142: Chagas disease;ko05150: Staphylococcus aureus infection;ko05171: Coronavirus disease - COVID-19;ko05322: Systemic lupus erythematosus	IPR001073: C1q domain;IPR008160: Collagen triple helix repeat;IPR008983: Tumour necrosis factor-like domain superfamily	Extracell	CS pos: 22-23. TVA-ED. Pr: 0.7984
Q6IRU2	Tropomyosin alpha-4 chain OS=Mus musculus OX=10090 GN=Tpm4 PE=1 SV=3	Tpm4	1.3219	1.17209	0.880152	0.900071	0.803713	0.66775	0.678457	0.680713	1.50999	0.0205428	up	GO:0007015 actin filament organization;GO:0006936 muscle contraction	GO:0005737 cytoplasm;GO:0015629 actin cytoskeleton;GO:0002102 podosome;GO:0005884 actin filament;GO:0001725 stress fiber;GO:0030863 cortical cytoskeleton	GO:0042802 identical protein binding;GO:0042803 protein homodimerization activity;GO:0051015 actin filament binding;GO:0046872 metal ion binding;GO:0046982 protein heterodimerization activity	Z: Cytoskeleton	K10375	ko04260: Cardiac muscle contraction;ko04261: Adrenergic signaling in cardiomyocytes;ko05410: Hypertrophic cardiomyopathy;ko05414: Dilated cardiomyopathy	IPR000533: Tropomyosin;IPR014751: DNA repair protein XRCC4-like, C-terminal	Cytoplasm	--
Q60994	Adiponectin OS=Mus musculus OX=10090 GN=Adipoq PE=1 SV=2	Adipoq	0.813267	0.489752	0.570411	0.574938	1.3297	1.0387	1.23493	0.94022	0.538867	0.00412568	down	GO:0001934 positive regulation of protein phosphorylation;GO:0009617 response to bacterium;GO:0034383 low-density lipoprotein particle clearance;GO:0010467 gene expression;GO:0009749 response to glucose;GO:0007584 response to nutrient;GO:0034115 negative regulation of heterotypic cell-cell adhesion;GO:0050728 negative regulation of inflammatory response;GO:0010804 negative regulation of tumor nec…	GO:0009986 cell surface;GO:0005615 extracellular space;GO:0032991 protein-containing complex;GO:0005783 endoplasmic reticulum;GO:0048471 perinuclear region of cytoplasm;GO:0071944 cell periphery;GO:0005581 collagen trimer	GO:0042802 identical protein binding;GO:0005102 signaling receptor binding;GO:0042803 protein homodimerization activity;GO:0005179 hormone activity;GO:0033691 sialic acid binding	--	K07296	ko03320: PPAR signaling pathway;ko04152: AMPK signaling pathway;ko04211: Longevity regulating pathway;ko04920: Adipocytokine signaling pathway;ko04930: Type II diabetes mellitus;ko04932: Non-alcoholic fatty liver disease;ko04936: Alcoholic liver disease	IPR001073: C1q domain;IPR008160: Collagen triple helix repeat;IPR008983: Tumour necrosis factor-like domain superfamily	Extracell	CS pos: 17-18. SHA-ED. Pr: 0.9769
Q9Z1R3	Apolipoprotein M OS=Mus musculus OX=10090 GN=Apom PE=1 SV=1	Apom	0.611143	0.481611	0.670407	0.721012	0.860109	0.676055	1.20473	1.00113	0.663857	0.0417419	down	GO:0033344 cholesterol efflux;GO:0042157 lipoprotein metabolic process;GO:0034380 high-density lipoprotein particle assembly;GO:0034375 high-density lipoprotein particle remodeling;GO:0034445 negative regulation of plasma lipoprotein oxidation;GO:0043691 reverse cholesterol transport;GO:0034384 high-density lipoprotein particle clearance	GO:0005576 extracellular region;GO:0005615 extracellular space;GO:0034364 high-density lipoprotein particle;GO:0034362 low-density lipoprotein particle;GO:0034361 very-low-density lipoprotein particle;GO:0034365 discoidal high-density lipoprotein particle;GO:0034366 spherical high-density lipoprotein particle	GO:0005543 phospholipid binding;GO:0016209 antioxidant activity;GO:0005319 lipid transporter activity	--	K25354	--	IPR012674: Calycin;IPR022734: Apolipoprotein M	Extracell	CS pos: 21-22. SMN-QC. Pr: 0.1527
P14106	Complement C1q subcomponent subunit B OS=Mus musculus OX=10090 GN=C1qb PE=1 SV=2	C1qb	0.546478	0.614648	0.647149	0.681699	1.20088	0.949404	0.911698	1.0565	0.604586	0.000852486	down	GO:0006958 complement activation, classical pathway;GO:0045087 innate immune response;GO:0098883 synapse pruning;GO:0048839 inner ear development	GO:0005576 extracellular region;GO:0005615 extracellular space;GO:0045202 synapse;GO:0005602 complement component C1 complex;GO:0098794 postsynapse;GO:0005581 collagen trimer	GO:0042802 identical protein binding	--	K03987	ko04610: Complement and coagulation cascades;ko04936: Alcoholic liver disease;ko05020: Prion disease;ko05133: Pertussis;ko05142: Chagas disease;ko05150: Staphylococcus aureus infection;ko05171: Coronavirus disease - COVID-19;ko05322: Systemic lupus erythematosus	IPR001073: C1q domain;IPR008160: Collagen triple helix repeat;IPR008983: Tumour necrosis factor-like domain superfamily	Extracell	CS pos: 25-26. SWA-QS. Pr: 0.8010
P62962	Profilin-1 OS=Mus musculus OX=10090 GN=Pfn1 PE=1 SV=2	Pfn1	1.45666	1.31877	0.949347	0.991509	0.830692	0.785549	0.71887	0.672784	1.56797	0.0181583	up	GO:0050821 protein stabilization;GO:0030036 actin cytoskeleton organization;GO:0042989 sequestering of actin monomers;GO:0051496 positive regulation of stress fiber assembly;GO:0045944 positive regulation of transcription by RNA polymerase II;GO:0032233 positive regulation of actin filament bundle assembly;GO:0006357 regulation of transcription by RNA polymerase II;GO:0030838 positive regulation …	GO:0005576 extracellular region;GO:0005737 cytoplasm;GO:0005829 cytosol;GO:0045202 synapse;GO:0005634 nucleus;GO:0098978 glutamatergic synapse;GO:0098685 Schaffer collateral - CA1 synapse;GO:0005856 cytoskeleton;GO:0005938 cell cortex;GO:0098794 postsynapse;GO:0043005 neuron projection;GO:0098793 presynapse;GO:0098688 parallel fiber to Purkinje cell synapse	GO:0005102 signaling receptor binding;GO:0003779 actin binding;GO:0005546 phosphatidylinositol-4,5-bisphosphate binding;GO:0031267 small GTPase binding;GO:0003785 actin monomer binding;GO:0000774 adenyl-nucleotide exchange factor activity;GO:0001784 phosphotyrosine residue binding;GO:0070064 proline-rich region binding	Z: Cytoskeleton	K05759	ko04015: Rap1 signaling pathway;ko04810: Regulation of actin cytoskeleton;ko05014: Amyotrophic lateral sclerosis;ko05132: Salmonella infection	IPR005454: Profilin1/2/3, vertebrate;IPR005455: Profilin;IPR027310: Profilin conserved site;IPR036140: Profilin superfamily	Cytoplasm	--
Q05020	Apolipoprotein C-II OS=Mus musculus OX=10090 GN=Apoc2 PE=2 SV=1	Apoc2	0.420457	0.442465	0.558212	0.626798	0.902173	0.755816	1.16247	0.992171	0.537144	0.00313045	down	GO:0033344 cholesterol efflux;GO:0016042 lipid catabolic process;GO:0033700 phospholipid efflux;GO:0045723 positive regulation of fatty acid biosynthetic process;GO:0051006 positive regulation of lipoprotein lipase activity;GO:0010898 positive regulation of triglyceride catabolic process;GO:0070328 triglyceride homeostasis;GO:0034382 chylomicron remnant clearance;GO:0034384 high-density lipoprote…	GO:0005576 extracellular region;GO:0005615 extracellular space;GO:0042627 chylomicron;GO:0005829 cytosol;GO:0034363 intermediate-density lipoprotein particle;GO:0034362 low-density lipoprotein particle;GO:0034361 very-low-density lipoprotein particle;GO:0034366 spherical high-density lipoprotein particle	GO:0008289 lipid binding;GO:0042802 identical protein binding;GO:0055102 lipase inhibitor activity;GO:0060230 lipoprotein lipase activator activity;GO:0016004 phospholipase activator activity;GO:0043274 phospholipase binding	--	K22287	ko04979: Cholesterol metabolism	IPR008019: Apolipoprotein C-II;IPR023121: ApoC-II domain superfamily	Extracell	CS pos: 22-23. VQG-NQ. Pr: 0.9824
P34928	Apolipoprotein C-I OS=Mus musculus OX=10090 GN=Apoc1 PE=1 SV=1	Apoc1	0.0809213	0.100921	0.23551	0.131728	0.369323	0.223036	0.682666	0.29164	0.350477	0.0200745	down	GO:0033344 cholesterol efflux;GO:0008203 cholesterol metabolic process;GO:0042157 lipoprotein metabolic process;GO:0033700 phospholipid efflux;GO:0006641 triglyceride metabolic process;GO:0034382 chylomicron remnant clearance;GO:0034447 very-low-density lipoprotein particle clearance;GO:0032375 negative regulation of cholesterol transport;GO:0050995 negative regulation of lipid catabolic process;…	GO:0005576 extracellular region;GO:0005783 endoplasmic reticulum;GO:0034364 high-density lipoprotein particle;GO:0034361 very-low-density lipoprotein particle	GO:0005504 fatty acid binding;GO:0055102 lipase inhibitor activity;GO:0004859 phospholipase inhibitor activity	--	K22286	ko04979: Cholesterol metabolism	IPR006781: Apolipoprotein C-I;IPR043081: Apolipoprotein C-I domain superfamily	Extracell	CS pos: 26-27. AQA-AP. Pr: 0.7781
Q02105	Complement C1q subcomponent subunit C OS=Mus musculus OX=10090 GN=C1qc PE=1 SV=2	C1qc	0.563525	0.573071	0.680855	0.668756	1.15742	1.07144	0.779156	0.989604	0.621921	0.00573096	down	GO:0006958 complement activation, classical pathway;GO:0045087 innate immune response;GO:0098883 synapse pruning;GO:0030853 negative regulation of granulocyte differentiation;GO:0045650 negative regulation of macrophage differentiation	GO:0005576 extracellular region;GO:0005615 extracellular space;GO:0045202 synapse;GO:0005602 complement component C1 complex;GO:0098794 postsynapse;GO:0005581 collagen trimer	--	--	K03988	ko04610: Complement and coagulation cascades;ko04936: Alcoholic liver disease;ko05020: Prion disease;ko05133: Pertussis;ko05142: Chagas disease;ko05150: Staphylococcus aureus infection;ko05171: Coronavirus disease - COVID-19;ko05322: Systemic lupus erythematosus	IPR001073: C1q domain;IPR008160: Collagen triple helix repeat;IPR008983: Tumour necrosis factor-like domain superfamily	Extracell	CS pos: 29-30. SQA-SA. Pr: 0.5929
P33622	Apolipoprotein C-III OS=Mus musculus OX=10090 GN=Apoc3 PE=1 SV=2	Apoc3	0.252681	0.255001	0.277453	0.453107	0.639009	0.52697	1.34319	0.827823	0.371066	0.0101271	down	GO:0033344 cholesterol efflux;GO:0042632 cholesterol homeostasis;GO:0008203 cholesterol metabolic process;GO:0042157 lipoprotein metabolic process;GO:0042953 lipoprotein transport;GO:0019433 triglyceride catabolic process;GO:0006642 triglyceride mobilization;GO:0034375 high-density lipoprotein particle remodeling;GO:0033700 phospholipid efflux;GO:0070328 triglyceride homeostasis;GO:0043434 respon…	GO:0005576 extracellular region;GO:0005615 extracellular space;GO:0042627 chylomicron;GO:0005829 cytosol;GO:0034363 intermediate-density lipoprotein particle;GO:0034361 very-low-density lipoprotein particle;GO:0034366 spherical high-density lipoprotein particle	GO:0005543 phospholipid binding;GO:0070653 high-density lipoprotein particle receptor binding;GO:0055102 lipase inhibitor activity;GO:0030234 enzyme regulator activity	--	K08759	ko03320: PPAR signaling pathway;ko04979: Cholesterol metabolism	IPR008403: Apolipoprotein CIII;IPR038195: Apolipoprotein CIII superfamily	Extracell	CS pos: 20-21. ARA-EE. Pr: 0.9402
D3Z6Q9	Bridging integrator 2 OS=Mus musculus OX=10090 GN=Bin2 PE=1 SV=1	Bin2	1.49998	1.29064	0.84742	1.09706	0.832679	0.668754	0.662711	0.665252	1.67354	0.018956	up	GO:0006911 phagocytosis, engulfment;GO:0060326 cell chemotaxis;GO:0097320 plasma membrane tubulation;GO:0071800 podosome assembly	GO:0005886 plasma membrane;GO:0070161 anchoring junction;GO:0002102 podosome;GO:0005938 cell cortex;GO:0001891 phagocytic cup;GO:0042995 cell projection	GO:0005543 phospholipid binding	U: Intracellular trafficking, secretion, and vesicular transport	K20119	--	IPR003005: Amphiphysin;IPR004148: BAR domain;IPR027267: AH/BAR domain superfamily	Nucleus	--
Q61176	Arginase-1 OS=Mus musculus OX=10090 GN=Arg1 PE=1 SV=1	Arg1	1.13185	1.61263	1.28131	1.21114	0.883327	0.678581	0.829117	0.799811	1.64124	0.00272698	up	GO:0010269 response to selenium ion;GO:0045087 innate immune response;GO:0001889 liver development;GO:0071549 cellular response to dexamethasone stimulus;GO:0030324 lung development;GO:0002250 adaptive immune response;GO:0007568 aging;GO:0009410 response to xenobiotic stimulus;GO:0001938 positive regulation of endothelial cell proliferation;GO:0010042 response to manganese ion;GO:0071353 cellular…	GO:0005615 extracellular space;GO:0005737 cytoplasm;GO:0005829 cytosol;GO:0043025 neuronal cell body;GO:0043005 neuron projection;GO:0005741 mitochondrial outer membrane	GO:0042802 identical protein binding;GO:0030145 manganese ion binding;GO:0004053 arginase activity	E: Amino acid transport and metabolism	K01476	ko00220: Arginine biosynthesis;ko00330: Arginine and proline metabolism;ko01100: Metabolic pathways;ko01230: Biosynthesis of amino acids;ko05146: Amoebiasis	IPR006035: Ureohydrolase;IPR014033: Arginase;IPR020855: Ureohydrolase, manganese-binding site;IPR023696: Ureohydrolase domain superfamily	Cytoplasm	--
P01631	Ig kappa chain V-II region 26-10 OS=Mus musculus OX=10090 PE=1 SV=1	--	2.46036	1.56047	1.87942	3.62083	0.820401	0.907182	1.40995	0.944059	2.33269	0.0125333	up	GO:0006955 immune response;GO:0002250 adaptive immune response	GO:0005615 extracellular space;GO:0019814 immunoglobulin complex	GO:0003823 antigen binding	--	--	--	IPR003599: Immunoglobulin subtype;IPR007110: Immunoglobulin-like domain;IPR013106: Immunoglobulin V-set domain;IPR013783: Immunoglobulin-like fold;IPR036179: Immunoglobulin-like domain superfamily	Nucleus	--
P07743	BPI fold-containing family A member 2 OS=Mus musculus OX=10090 GN=Bpifa2 PE=1 SV=1	Bpifa2	0.693537	0.472087	0.618163	0.577696	1.67298	0.758958	1.29416	0.906154	0.509792	0.028908	down	GO:0042742 defense response to bacterium	GO:0005576 extracellular region;GO:0005615 extracellular space;GO:0030141 secretory granule	GO:0001530 lipopolysaccharide binding	--	K25375	--	IPR017942: Lipid-binding serum glycoprotein, N-terminal;IPR017943: Bactericidal permeability-increasing protein, alpha/beta domain superfamily	Extracell	CS pos: 20-21. SES-LL. Pr: 0.4471
Q8VDD5	Myosin-9 OS=Mus musculus OX=10090 GN=Myh9 PE=1 SV=4	Myh9	0.904183	1.05848	0.733342	0.796164	0.60148	0.611632	0.635131	0.330707	1.60269	0.0419019	up	GO:0001701 in utero embryonic development;GO:0001525 angiogenesis;GO:0007155 cell adhesion;GO:0008360 regulation of cell shape;GO:0006911 phagocytosis, engulfment;GO:1903923 positive regulation of protein processing in phagocytic vesicle;GO:0043534 blood vessel endothelial cell migration;GO:0098609 cell-cell adhesion;GO:0031532 actin cytoskeleton reorganization;GO:0030220 platelet formation;GO:00…	GO:0005886 plasma membrane;GO:0032991 protein-containing complex;GO:0005737 cytoplasm;GO:0005829 cytosol;GO:0005634 nucleus;GO:0015629 actin cytoskeleton;GO:0001726 ruffle;GO:0005912 adherens junction;GO:0005903 brush border;GO:0001725 stress fiber;GO:0030863 cortical cytoskeleton;GO:0005938 cell cortex;GO:0031594 neuromuscular junction;GO:0001772 immunological synapse;GO:0008180 COP9 signalosome…	GO:0042802 identical protein binding;GO:0005178 integrin binding;GO:0019904 protein domain specific binding;GO:0003779 actin binding;GO:0042803 protein homodimerization activity;GO:0051015 actin filament binding;GO:0005524 ATP binding;GO:0005516 calmodulin binding;GO:0043531 ADP binding;GO:0000146 microfilament motor activity;GO:0043495 protein membrane anchor	Z: Cytoskeleton	K10352	ko04270: Vascular smooth muscle contraction;ko04530: Tight junction;ko04810: Regulation of actin cytoskeleton	IPR000048: IQ motif, EF-hand binding site;IPR001609: Myosin head, motor domain;IPR002928: Myosin tail;IPR004009: Myosin, N-terminal, SH3-like;IPR008989: Myosin S1 fragment, N-terminal;IPR027417: P-loop containing nucleoside triphosphate hydrolase;IPR036961: Kinesin motor domain superfamily	Nucleus	--
Q9CQI6	Coactosin-like protein OS=Mus musculus OX=10090 GN=Cotl1 PE=1 SV=3	Cotl1	1.24314	1.20143	0.869839	1.03543	0.846395	0.689184	0.689225	0.587199	1.54688	0.00782557	up	GO:0050832 defense response to fungus;GO:0030833 regulation of actin filament polymerization	GO:0005886 plasma membrane;GO:0005829 cytosol;GO:0005634 nucleus;GO:0030864 cortical actin cytoskeleton	GO:0019899 enzyme binding;GO:0003779 actin binding;GO:0051015 actin filament binding	Z: Cytoskeleton	--	--	IPR002108: Actin-depolymerising factor homology domain;IPR029006: ADF-H/Gelsolin-like domain superfamily	Cytoplasm	--
P06328	Ig heavy chain V region 1-72 OS=Mus musculus OX=10090 GN=Ighv1-72 PE=1 SV=2	Ighv1-72	2.02649	4.19573	2.25908	4.84304	0.784265	0.809585	1.02139	0.704347	4.01385	0.00553032	up	GO:0006958 complement activation, classical pathway;GO:0045087 innate immune response;GO:0006911 phagocytosis, engulfment;GO:0042742 defense response to bacterium;GO:0050853 B cell receptor signaling pathway;GO:0006910 phagocytosis, recognition;GO:0050871 positive regulation of B cell activation	GO:0005576 extracellular region;GO:0009897 external side of plasma membrane;GO:0042571 immunoglobulin complex, circulating	GO:0003823 antigen binding;GO:0034987 immunoglobulin receptor binding	--	K06553	--	IPR007110: Immunoglobulin-like domain;IPR013106: Immunoglobulin V-set domain;IPR013783: Immunoglobulin-like fold;IPR036179: Immunoglobulin-like domain superfamily	Extracell	CS pos: 19-20. VHS-QV. Pr: 0.9040
P01819	Ig heavy chain V region MOPC 141 OS=Mus musculus OX=10090 PE=4 SV=1	--	5.18323	4.09415	3.65774	5.78322	2.36505	2.35568	3.46223	2.38576	1.77111	0.0071163	up	GO:0006958 complement activation, classical pathway;GO:0045087 innate immune response;GO:0006911 phagocytosis, engulfment;GO:0042742 defense response to bacterium;GO:0050853 B cell receptor signaling pathway;GO:0006910 phagocytosis, recognition;GO:0050871 positive regulation of B cell activation	GO:0009897 external side of plasma membrane;GO:0042571 immunoglobulin complex, circulating	GO:0003823 antigen binding;GO:0034987 immunoglobulin receptor binding	--	--	--	IPR003599: Immunoglobulin subtype;IPR007110: Immunoglobulin-like domain;IPR013106: Immunoglobulin V-set domain;IPR013783: Immunoglobulin-like fold;IPR036179: Immunoglobulin-like domain superfamily	Extracell	CS pos: 19-20. ILS-QV. Pr: 0.6406
P0DP27	Calmodulin-2 OS=Mus musculus OX=10090 GN=Calm2 PE=1 SV=1	Calm2	1.76594	1.86118	1.31085	1.27972	1.24278	0.831774	1.06703	0.998222	1.50193	0.0208444	up	GO:0051592 response to calcium ion;GO:0051000 positive regulation of nitric-oxide synthase activity;GO:0002027 regulation of heart rate;GO:0019722 calcium-mediated signaling;GO:0035307 positive regulation of protein dephosphorylation;GO:0060315 negative regulation of ryanodine-sensitive calcium-release channel activity;GO:0060316 positive regulation of ryanodine-sensitive calcium-release channel …	GO:0005886 plasma membrane;GO:0032991 protein-containing complex;GO:0005737 cytoplasm;GO:0005829 cytosol;GO:0005634 nucleus;GO:0043209 myelin sheath;GO:0030426 growth cone;GO:0005654 nucleoplasm;GO:0043005 neuron projection;GO:0097225 sperm midpiece;GO:0030017 sarcomere;GO:0005813 centrosome;GO:0031966 mitochondrial membrane;GO:0000922 spindle pole;GO:1902494 catalytic complex;GO:0034704 calcium …	GO:0097718 disordered domain specific binding;GO:0019904 protein domain specific binding;GO:0005509 calcium ion binding;GO:0048306 calcium-dependent protein binding;GO:0050998 nitric-oxide synthase binding;GO:0019901 protein kinase binding;GO:0030235 nitric-oxide synthase regulator activity;GO:0044325 ion channel binding;GO:0047485 protein N-terminus binding;GO:0030234 enzyme regulator activity;G…	T: Signal transduction mechanisms	K02183	ko04014: Ras signaling pathway;ko04015: Rap1 signaling pathway;ko04020: Calcium signaling pathway;ko04022: cGMP-PKG signaling pathway;ko04024: cAMP signaling pathway;ko04070: Phosphatidylinositol signaling system;ko04114: Oocyte meiosis;ko04218: Cellular senescence;ko04261: Adrenergic signaling in cardiomyocytes;ko04270: Vascular smooth muscle contraction;ko04371: Apelin signaling pathway;ko04625…	IPR002048: EF-hand domain;IPR011992: EF-hand domain pair;IPR018247: EF-Hand 1, calcium-binding site	Cytoplasm_Nucleus	--
Q8K426	Resistin-like gamma OS=Mus musculus OX=10090 GN=Retnlg PE=1 SV=1	Retnlg	1.22453	1.52889	1.42264	1.52044	0.719975	0.93387	0.562412	0.715575	1.94298	0.00314329	up	GO:0002408 myeloid dendritic cell chemotaxis	GO:0005615 extracellular space	GO:0005179 hormone activity	--	K13438	--	IPR009714: Resistin-like molecule hormone family;IPR036262: Resistin-like superfamily	Extracell	CS pos: 29-30. VNT-EG. Pr: 0.7031
Q80WT5	Aftiphilin OS=Mus musculus OX=10090 GN=Aftph PE=1 SV=2	Aftph	2.89832	2.22358	3.57283	2.568	4.30133	5.05067	4.47144	5.13303	0.594137	0.00769685	down	GO:0015031 protein transport;GO:0046907 intracellular transport	GO:0005829 cytosol;GO:0043231 intracellular membrane-bounded organelle;GO:0048471 perinuclear region of cytoplasm;GO:0005794 Golgi apparatus;GO:0005654 nucleoplasm;GO:0030121 AP-1 adaptor complex;GO:0032588 trans-Golgi network membrane	GO:0030276 clathrin binding	--	K25218	--	IPR029205: Aftiphilin, clathrin-binding box	Nucleus	--
Q9D6A1	Unconventional myosin-Ih OS=Mus musculus OX=10090 GN=Myo1h PE=2 SV=2	Myo1h	2.11214	2.10193	2.07352	4.10194	1.14701	1.69457	1.72196	1.35538	1.75531	0.0430039	up	GO:0007015 actin filament organization;GO:0030050 vesicle transport along actin filament	GO:0005886 plasma membrane;GO:0015629 actin cytoskeleton;GO:0005902 microvillus;GO:0016459 myosin complex	GO:0051015 actin filament binding;GO:0005524 ATP binding;GO:0000146 microfilament motor activity	Z: Cytoskeleton	K10356	--	IPR000048: IQ motif, EF-hand binding site;IPR001609: Myosin head, motor domain;IPR010926: Class I myosin tail homology domain;IPR027417: P-loop containing nucleoside triphosphate hydrolase;IPR036072: Class I myosin, motor domain;IPR036961: Kinesin motor domain superfamily	Cytoplasm	--
P01632	Ig kappa chain V-I region S107A OS=Mus musculus OX=10090 GN=Igkv7-33 PE=2 SV=1	Igkv7-33	5.79387	9.23651	3.06565	3.45111	1.61942	2.13255	2.2959	1.71101	2.77709	0.0291024	up	GO:0006955 immune response;GO:0002250 adaptive immune response	GO:0005615 extracellular space;GO:0019814 immunoglobulin complex	--	--	--	--	IPR003599: Immunoglobulin subtype;IPR007110: Immunoglobulin-like domain;IPR013106: Immunoglobulin V-set domain;IPR013783: Immunoglobulin-like fold;IPR036179: Immunoglobulin-like domain superfamily	Mitochondrion	--
Q8R4P9	ATP-binding cassette sub-family C member 10 OS=Mus musculus OX=10090 GN=Abcc10 PE=1 SV=1	Abcc10	4.98073	4.74706	3.28803	7.11162	2.95313	1.79127	2.45106	1.90864	2.21081	0.00877355	up	GO:0006869 lipid transport;GO:0006691 leukotriene metabolic process;GO:0071716 leukotriene transport;GO:0055085 transmembrane transport	GO:0005886 plasma membrane;GO:0016021 integral component of membrane;GO:0016020 membrane;GO:0016323 basolateral plasma membrane	GO:0005524 ATP binding;GO:0015431 glutathione S-conjugate-exporting ATPase activity;GO:0008559 xenobiotic transmembrane transporting ATPase activity;GO:0042626 ATPase activity, coupled to transmembrane movement of substances	Q: Secondary metabolites biosynthesis, transport and catabolism	K05674	ko02010: ABC transporters	IPR003439: ABC transporter-like, ATP-binding domain;IPR003593: AAA+ ATPase domain;IPR011527: ABC transporter type 1, transmembrane domain;IPR017871: ABC transporter-like, conserved site;IPR027417: P-loop containing nucleoside triphosphate hydrolase;IPR036640: ABC transporter type 1, transmembrane domain superfamily	Plasma membrane	--
P12382	ATP-dependent 6-phosphofructokinase, liver type OS=Mus musculus OX=10090 GN=Pfkl PE=1 SV=4	Pfkl	5.53658	4.4994	3.8617	4.38281	2.54621	2.85227	3.31008	2.3962	1.64619	0.00293373	up	GO:0009749 response to glucose;GO:0005975 carbohydrate metabolic process;GO:0061621 canonical glycolysis;GO:0006096 glycolytic process;GO:0030388 fructose 1,6-bisphosphate metabolic process;GO:0061615 glycolytic process through fructose-6-phosphate;GO:0006002 fructose 6-phosphate metabolic process;GO:0046676 negative regulation of insulin secretion	GO:0005829 cytosol;GO:0016020 membrane;GO:0005945 6-phosphofructokinase complex	GO:0042802 identical protein binding;GO:0019900 kinase binding;GO:0046872 metal ion binding;GO:0005524 ATP binding;GO:0070061 fructose binding;GO:0048029 monosaccharide binding;GO:0016208 AMP binding;GO:0003872 6-phosphofructokinase activity;GO:0070095 fructose-6-phosphate binding	G: Carbohydrate transport and metabolism	K00850	ko00010: Glycolysis / Gluconeogenesis;ko00030: Pentose phosphate pathway;ko00051: Fructose and mannose metabolism;ko00052: Galactose metabolism;ko01100: Metabolic pathways;ko01200: Carbon metabolism;ko01230: Biosynthesis of amino acids;ko03018: RNA degradation;ko04066: HIF-1 signaling pathway;ko04152: AMPK signaling pathway;ko04919: Thyroid hormone signaling pathway;ko04922: Glucagon signaling pa…	IPR000023: Phosphofructokinase domain;IPR009161: ATP-dependent 6-phosphofructokinase, eukaryotic-type;IPR015912: Phosphofructokinase, conserved site;IPR022953: ATP-dependent 6-phosphofructokinase;IPR035966: Phosphofructokinase superfamily;IPR041914: ATP-dependent 6-phosphofructokinase, vertebrate-type	Cytoplasm	--
Q3U1T9	DENN domain-containing protein 1B OS=Mus musculus OX=10090 GN=Dennd1b PE=1 SV=3	Dennd1b	2.3007	2.34427	2.89312	3.49281	4.35076	2.89415	6.10241	5.33705	0.590381	0.0458784	down	GO:0043547 positive regulation of GTPase activity;GO:0006897 endocytosis;GO:0050776 regulation of immune response;GO:0015031 protein transport;GO:0032456 endocytic recycling;GO:0050852 T cell receptor signaling pathway;GO:2000553 positive regulation of T-helper 2 cell cytokine production	GO:0005829 cytosol;GO:0043231 intracellular membrane-bounded organelle;GO:0030136 clathrin-coated vesicle;GO:0016607 nuclear speck	GO:0031267 small GTPase binding;GO:0005085 guanyl-nucleotide exchange factor activity;GO:1901981 phosphatidylinositol phosphate binding	T: Signal transduction mechanisms	K20160	--	IPR001194: cDENN domain;IPR005112: dDENN domain;IPR005113: uDENN domain;IPR037516: Tripartite DENN domain;IPR043153: DENN domain, C-terminal lobe	Nucleus	--
