# Supplementary material for: Preliminary Proteomic and Metabolomic Analyses Reveal Potential Serum Biomarkers for Identifying Alveolar Echinococcosis in Mice
Source: Vet Sci. 2025 Jun 9;12(6):565. doi: 10.3390/vetsci12060565 (PMC12197404; doi:10.3390/vetsci12060565)
Supplement: Supplementary file 1 [file vetsci-12-00565-s001.zip › Supplementary Materials Table S2.xlsx]

## Sheet: Sheet1
Supplementary Materials Table S2 Differential protein subcellular localization analysis information.
Subcellular_localization	Up	Down	Count	Proteins
Extracell	1	6	7	P01029;O35744;P18524;P01660;P06328;P01819;Q8K426
Cytoplasm	0	3	3	P01636;Q9D6A1;P12382
Nucleus	4	2	6	P01631;P01630;Q9D9R7;Q80WT5;Q9Z0H8;Q3U1T9
Plasma membrane	0	1	1	Q8R4P9
Mitochondrion	2	2	4	P01679;P01632;A2AIL4;P58281
Cytoplasm_Nucleus	0	1	1	P01644
Treat vs control KOG enrichment
Code	Code Function	Pvalue	P.adjust	Up	Down	Count	Proteins
Q	Secondary metabolites biosynthesis, transport and catabolism	0.100713	0.381926	0	1	1	Q8R4P9
Z	Cytoskeleton	0.17873	0.381926	1	1	2	Q9D6A1;Q9Z0H8
I	Lipid transport and metabolism	0.216906	0.381926	1	0	1	A2AIL4
G	Carbohydrate transport and metabolism	0.218244	0.381926	0	2	2	O35744;P12382
R	General function prediction only	0.312037	0.436852	2	0	2	P58281;Q9Z0H8
T	Signal transduction mechanisms	0.774279	0.862206	1	0	1	Q3U1T9
O	Posttranslational modification, protein turnover, chaperones	0.862206	0.862206	1	0	1	P01029
