# Supplementary material for: Preliminary Proteomic and Metabolomic Analyses Reveal Potential Serum Biomarkers for Identifying Alveolar Echinococcosis in Mice
Source: Vet Sci. 2025 Jun 9;12(6):565. doi: 10.3390/vetsci12060565 (PMC12197404; doi:10.3390/vetsci12060565)
Supplement: Supplementary file 1 [file vetsci-12-00565-s001.zip › Supplementary Materials Table S3.xlsx]

## Sheet: Sheet1
Supplementary Materials Table S3 Differential protein GO enrichment analysis information.
Ontology	GO	Description	GeneRatio	BgRatio	Pvalue	Up	Down	Count	Proteins
Biological process	GO:0002250	adaptive immune response	12/22	99/883	5.21155e-07	2	10	12	P01029;P01630;P01631;P01632;P01636;P01644;P01660;P01679;P01819;P06328;P18524;Q3U1T9
Biological process	GO:0006955	immune response	12/22	211/883	0.00165895	2	10	12	P01029;P01630;P01631;P01632;P01636;P01644;P01660;P01679;P01819;P06328;P18524;Q3U1T9
Biological process	GO:0050851	antigen receptor-mediated signaling pathway	4/22	35/883	0.00910856	1	3	4	P01819;P06328;P18524;Q3U1T9
Biological process	GO:0002429	immune response-activating cell surface receptor signaling pathway	4/22	40/883	0.0146307	1	3	4	P01819;P06328;P18524;Q3U1T9
Biological process	GO:0002768	immune response-regulating cell surface receptor signaling pathway	4/22	42/883	0.0173331	1	3	4	P01819;P06328;P18524;Q3U1T9
Biological process	GO:0002376	immune system process	13/22	316/883	0.0204856	2	11	13	P01029;P01630;P01631;P01632;P01636;P01644;P01660;P01679;P01819;P06328;P18524;Q3U1T9;Q8K426
Biological process	GO:0006910	phagocytosis, recognition	3/22	26/883	0.0240774	0	3	3	P01819;P06328;P18524
Biological process	GO:0050853	B cell receptor signaling pathway	3/22	26/883	0.0240774	0	3	3	P01819;P06328;P18524
Biological process	GO:0002460	adaptive immune response based on somatic recombination of immune receptors built from immunoglobulin superfamily domains	5/22	70/883	0.0246484	2	3	5	P01029;P01819;P06328;P18524;Q3U1T9
Biological process	GO:0002757	immune response-activating signal transduction	4/22	48/883	0.0272711	1	3	4	P01819;P06328;P18524;Q3U1T9
Biological process	GO:0002449	lymphocyte mediated immunity	5/22	72/883	0.0275574	2	3	5	P01029;P01819;P06328;P18524;Q3U1T9
Biological process	GO:0002764	immune response-regulating signaling pathway	4/22	50/883	0.0312215	1	3	4	P01819;P06328;P18524;Q3U1T9
Biological process	GO:0006958	complement activation, classical pathway	4/22	50/883	0.0312215	1	3	4	P01029;P01819;P06328;P18524
Biological process	GO:0002455	humoral immune response mediated by circulating immunoglobulin	4/22	52/883	0.0355012	1	3	4	P01029;P01819;P06328;P18524
Biological process	GO:0050871	positive regulation of B cell activation	3/22	31/883	0.0383857	0	3	3	P01819;P06328;P18524
Biological process	GO:0050864	regulation of B cell activation	3/22	32/883	0.0416764	0	3	3	P01819;P06328;P18524
Biological process	GO:0016064	immunoglobulin mediated immune response	4/22	55/883	0.0425471	1	3	4	P01029;P01819;P06328;P18524
Biological process	GO:0019724	B cell mediated immunity	4/22	55/883	0.0425471	1	3	4	P01029;P01819;P06328;P18524
Biological process	GO:0002253	activation of immune response	5/22	82/883	0.0454531	2	3	5	P01029;P01819;P06328;P18524;Q3U1T9
Biological process	GO:0002443	leukocyte mediated immunity	5/22	83/883	0.0475622	2	3	5	P01029;P01819;P06328;P18524;Q3U1T9
Biological process	GO:0006911	phagocytosis, engulfment	3/22	36/883	0.0562359	0	3	3	P01819;P06328;P18524
Biological process	GO:0010324	membrane invagination	3/22	36/883	0.0562359	0	3	3	P01819;P06328;P18524
Biological process	GO:0099024	plasma membrane invagination	3/22	36/883	0.0562359	0	3	3	P01819;P06328;P18524
Biological process	GO:0061024	membrane organization	4/22	61/883	0.0589194	1	3	4	P01819;P06328;P18524;P58281
Biological process	GO:0006956	complement activation	4/22	62/883	0.0619441	1	3	4	P01029;P01819;P06328;P18524
Biological process	GO:0042113	B cell activation	3/22	41/883	0.0774514	0	3	3	P01819;P06328;P18524
Biological process	GO:0008037	cell recognition	3/22	42/883	0.0820759	0	3	3	P01819;P06328;P18524
Biological process	GO:0006909	phagocytosis	4/22	69/883	0.0854494	1	3	4	P01029;P01819;P06328;P18524
Biological process	GO:0050778	positive regulation of immune response	5/22	100/883	0.092677	2	3	5	P01029;P01819;P06328;P18524;Q3U1T9
Biological process	GO:0051251	positive regulation of lymphocyte activation	3/22	48/883	0.112281	0	3	3	P01819;P06328;P18524
Biological process	GO:0006897	endocytosis	5/22	106/883	0.112755	2	3	5	P01029;P01819;P06328;P18524;Q3U1T9
Biological process	GO:0098657	import into cell	5/22	112/883	0.134902	2	3	5	P01029;P01819;P06328;P18524;Q3U1T9
Biological process	GO:0072376	protein activation cascade	4/22	82/883	0.139309	1	3	4	P01029;P01819;P06328;P18524
Biological process	GO:0002696	positive regulation of leukocyte activation	3/22	54/883	0.146256	0	3	3	P01819;P06328;P18524
Biological process	GO:0007005	mitochondrion organization	2/22	28/883	0.151723	2	0	2	A2AIL4;P58281
Biological process	GO:0051640	organelle localization	2/22	28/883	0.151723	1	1	2	P58281;Q9D6A1
Biological process	GO:0042742	defense response to bacterium	3/22	56/883	0.158306	0	3	3	P01819;P06328;P18524
Biological process	GO:0006959	humoral immune response	4/22	87/883	0.16318	1	3	4	P01029;P01819;P06328;P18524
Biological process	GO:0006810	transport	10/22	296/883	0.165064	4	6	10	P01029;P01819;P06328;P12382;P18524;P58281;Q3U1T9;Q80WT5;Q8R4P9;Q9D6A1
Biological process	GO:0002252	immune effector process	5/22	123/883	0.180466	2	3	5	P01029;P01819;P06328;P18524;Q3U1T9
Biological process	GO:0051234	establishment of localization	10/22	303/883	0.186244	4	6	10	P01029;P01819;P06328;P12382;P18524;P58281;Q3U1T9;Q80WT5;Q8R4P9;Q9D6A1
Biological process	GO:0050776	regulation of immune response	5/22	125/883	0.18938	2	3	5	P01029;P01819;P06328;P18524;Q3U1T9
Biological process	GO:0050867	positive regulation of cell activation	3/22	61/883	0.189777	0	3	3	P01819;P06328;P18524
Biological process	GO:0009199	ribonucleoside triphosphate metabolic process	2/22	33/883	0.196897	1	1	2	P12382;P58281
Biological process	GO:0009205	purine ribonucleoside triphosphate metabolic process	2/22	33/883	0.196897	1	1	2	P12382;P58281
Biological process	GO:0051249	regulation of lymphocyte activation	3/22	63/883	0.202839	0	3	3	P01819;P06328;P18524
Biological process	GO:0009144	purine nucleoside triphosphate metabolic process	2/22	34/883	0.20616	1	1	2	P12382;P58281
Biological process	GO:0002699	positive regulation of immune effector process	2/22	35/883	0.21548	2	0	2	P01029;Q3U1T9
Biological process	GO:0009141	nucleoside triphosphate metabolic process	2/22	35/883	0.21548	1	1	2	P12382;P58281
Biological process	GO:0002532	production of molecular mediator involved in inflammatory response	1/22	10/883	0.224012	0	1	1	O35744
Biological process	GO:0002702	positive regulation of production of molecular mediator of immune response	1/22	10/883	0.224012	1	0	1	Q3U1T9
Biological process	GO:0010821	regulation of mitochondrion organization	1/22	10/883	0.224012	1	0	1	P58281
Biological process	GO:0043547	positive regulation of GTPase activity	1/22	10/883	0.224012	1	0	1	Q3U1T9
Biological process	GO:0046888	negative regulation of hormone secretion	1/22	10/883	0.224012	0	1	1	P12382
Biological process	GO:1903028	positive regulation of opsonization	1/22	10/883	0.224012	1	0	1	P01029
Biological process	GO:2001243	negative regulation of intrinsic apoptotic signaling pathway	1/22	10/883	0.224012	1	0	1	P58281
Biological process	GO:0016052	carbohydrate catabolic process	2/22	36/883	0.224847	0	2	2	O35744;P12382
Biological process	GO:0016192	vesicle-mediated transport	5/22	136/883	0.241377	2	3	5	P01029;P01819;P06328;P18524;Q3U1T9
Biological process	GO:0002367	cytokine production involved in immune response	1/22	11/883	0.243568	1	0	1	Q3U1T9
Biological process	GO:0002709	regulation of T cell mediated immunity	1/22	11/883	0.243568	1	0	1	Q3U1T9
Biological process	GO:0002718	regulation of cytokine production involved in immune response	1/22	11/883	0.243568	1	0	1	Q3U1T9
Biological process	GO:0002792	negative regulation of peptide secretion	1/22	11/883	0.243568	0	1	1	P12382
Biological process	GO:0006040	amino sugar metabolic process	1/22	11/883	0.243568	0	1	1	O35744
Biological process	GO:0006735	NADH regeneration	1/22	11/883	0.243568	0	1	1	P12382
Biological process	GO:0008286	insulin receptor signaling pathway	1/22	11/883	0.243568	1	0	1	P58281
Biological process	GO:0030048	actin filament-based movement	1/22	11/883	0.243568	0	1	1	Q9D6A1
Biological process	GO:0035148	tube formation	1/22	11/883	0.243568	1	0	1	P58281
Biological process	GO:0050709	negative regulation of protein secretion	1/22	11/883	0.243568	0	1	1	P12382
Biological process	GO:0061620	glycolytic process through glucose-6-phosphate	1/22	11/883	0.243568	0	1	1	P12382
Biological process	GO:0061621	canonical glycolysis	1/22	11/883	0.243568	0	1	1	P12382
Biological process	GO:0061718	glucose catabolic process to pyruvate	1/22	11/883	0.243568	0	1	1	P12382
Biological process	GO:0097061	dendritic spine organization	1/22	11/883	0.243568	1	0	1	P58281
Biological process	GO:0106027	neuron projection organization	1/22	11/883	0.243568	1	0	1	P58281
Biological process	GO:1900076	regulation of cellular response to insulin stimulus	1/22	11/883	0.243568	1	0	1	P58281
Biological process	GO:1901068	guanosine-containing compound metabolic process	1/22	11/883	0.243568	1	0	1	P58281
Biological process	GO:1903027	regulation of opsonization	1/22	11/883	0.243568	1	0	1	P01029
Biological process	GO:0098542	defense response to other organism	3/22	70/883	0.250222	0	3	3	P01819;P06328;P18524
Biological process	GO:0002684	positive regulation of immune system process	5/22	139/883	0.256321	2	3	5	P01029;P01819;P06328;P18524;Q3U1T9
Biological process	GO:0006007	glucose catabolic process	1/22	12/883	0.262652	0	1	1	P12382
Biological process	GO:0006026	aminoglycan catabolic process	1/22	12/883	0.262652	0	1	1	O35744
Biological process	GO:0006690	icosanoid metabolic process	1/22	12/883	0.262652	0	1	1	Q8R4P9
Biological process	GO:0008228	opsonization	1/22	12/883	0.262652	1	0	1	P01029
Biological process	GO:0009435	NAD biosynthetic process	1/22	12/883	0.262652	0	1	1	P12382
Biological process	GO:0032722	positive regulation of chemokine production	1/22	12/883	0.262652	0	1	1	O35744
Biological process	GO:0048814	regulation of dendrite morphogenesis	1/22	12/883	0.262652	1	0	1	P58281
Biological process	GO:0061615	glycolytic process through fructose-6-phosphate	1/22	12/883	0.262652	0	1	1	P12382
Biological process	GO:1901568	fatty acid derivative metabolic process	1/22	12/883	0.262652	0	1	1	Q8R4P9
Biological process	GO:0002694	regulation of leukocyte activation	3/22	73/883	0.271144	0	3	3	P01819;P06328;P18524
Biological process	GO:0001819	positive regulation of cytokine production	2/22	41/883	0.272142	1	1	2	O35744;Q3U1T9
Biological process	GO:0009150	purine ribonucleotide metabolic process	2/22	42/883	0.281645	1	1	2	P12382;P58281
Biological process	GO:0006163	purine nucleotide metabolic process	2/22	43/883	0.291149	1	1	2	P12382;P58281
Biological process	GO:0002456	T cell mediated immunity	1/22	14/883	0.299451	1	0	1	Q3U1T9
Biological process	GO:0042278	purine nucleoside metabolic process	1/22	14/883	0.299451	1	0	1	P58281
Biological process	GO:0043087	regulation of GTPase activity	1/22	14/883	0.299451	1	0	1	Q3U1T9
Biological process	GO:0046128	purine ribonucleoside metabolic process	1/22	14/883	0.299451	1	0	1	P58281
Biological process	GO:1900006	positive regulation of dendrite development	1/22	14/883	0.299451	1	0	1	P58281
Biological process	GO:0009259	ribonucleotide metabolic process	2/22	44/883	0.300647	1	1	2	P12382;P58281
Biological process	GO:0046907	intracellular transport	3/22	79/883	0.31368	2	1	3	Q3U1T9;Q80WT5;Q9D6A1
Biological process	GO:0002824	positive regulation of adaptive immune response based on somatic recombination of immune receptors built from immunoglobulin superfamily domains	1/22	15/883	0.317186	1	0	1	Q3U1T9
Biological process	GO:0019320	hexose catabolic process	1/22	15/883	0.317186	0	1	1	P12382
Biological process	GO:0032602	chemokine production	1/22	15/883	0.317186	0	1	1	O35744
Biological process	GO:0032642	regulation of chemokine production	1/22	15/883	0.317186	0	1	1	O35744
Biological process	GO:0048813	dendrite morphogenesis	1/22	15/883	0.317186	1	0	1	P58281
Biological process	GO:0060401	cytosolic calcium ion transport	1/22	15/883	0.317186	1	0	1	P58281
Biological process	GO:2001242	regulation of intrinsic apoptotic signaling pathway	1/22	15/883	0.317186	1	0	1	P58281
Biological process	GO:0072521	purine-containing compound metabolic process	2/22	47/883	0.329057	1	1	2	P12382;P58281
Biological process	GO:0006734	NADH metabolic process	1/22	16/883	0.334492	0	1	1	P12382
Biological process	GO:0009116	nucleoside metabolic process	1/22	16/883	0.334492	1	0	1	P58281
Biological process	GO:0009119	ribonucleoside metabolic process	1/22	16/883	0.334492	1	0	1	P58281
Biological process	GO:0048469	cell maturation	1/22	16/883	0.334492	1	0	1	P58281
Biological process	GO:0050796	regulation of insulin secretion	1/22	16/883	0.334492	0	1	1	P12382
Biological process	GO:1903531	negative regulation of secretion by cell	1/22	16/883	0.334492	0	1	1	P12382
Biological process	GO:0019693	ribose phosphate metabolic process	2/22	49/883	0.347877	1	1	2	P12382;P58281
Biological process	GO:0045087	innate immune response	4/22	120/883	0.349456	1	3	4	P01029;P01819;P06328;P18524
Biological process	GO:0002700	regulation of production of molecular mediator of immune response	1/22	17/883	0.35138	1	0	1	Q3U1T9
Biological process	GO:0002708	positive regulation of lymphocyte mediated immunity	1/22	17/883	0.35138	1	0	1	Q3U1T9
Biological process	GO:0002821	positive regulation of adaptive immune response	1/22	17/883	0.35138	1	0	1	Q3U1T9
Biological process	GO:0046365	monosaccharide catabolic process	1/22	17/883	0.35138	0	1	1	P12382
Biological process	GO:0050773	regulation of dendrite development	1/22	17/883	0.35138	1	0	1	P58281
Biological process	GO:0051224	negative regulation of protein transport	1/22	17/883	0.35138	0	1	1	P12382
Biological process	GO:0099175	regulation of postsynapse organization	1/22	17/883	0.35138	1	0	1	P58281
Biological process	GO:1904950	negative regulation of establishment of protein localization	1/22	17/883	0.35138	0	1	1	P12382
Biological process	GO:0002440	production of molecular mediator of immune response	1/22	18/883	0.367857	1	0	1	Q3U1T9
Biological process	GO:0005976	polysaccharide metabolic process	1/22	18/883	0.367857	0	1	1	O35744
Biological process	GO:0006096	glycolytic process	1/22	18/883	0.367857	0	1	1	P12382
Biological process	GO:0006757	ATP generation from ADP	1/22	18/883	0.367857	0	1	1	P12382
Biological process	GO:0019674	NAD metabolic process	1/22	18/883	0.367857	0	1	1	P12382
Biological process	GO:0042866	pyruvate biosynthetic process	1/22	18/883	0.367857	0	1	1	P12382
Biological process	GO:0051048	negative regulation of secretion	1/22	18/883	0.367857	0	1	1	P12382
Biological process	GO:0071695	anatomical structure maturation	1/22	18/883	0.367857	1	0	1	P58281
Biological process	GO:0046649	lymphocyte activation	3/22	87/883	0.371002	0	3	3	P01819;P06328;P18524
Biological process	GO:0000226	microtubule cytoskeleton organization	1/22	19/883	0.383935	1	0	1	Q9Z0H8
Biological process	GO:0019359	nicotinamide nucleotide biosynthetic process	1/22	19/883	0.383935	0	1	1	P12382
Biological process	GO:0019363	pyridine nucleotide biosynthetic process	1/22	19/883	0.383935	0	1	1	P12382
Biological process	GO:0070588	calcium ion transmembrane transport	1/22	19/883	0.383935	1	0	1	P58281
Biological process	GO:0099173	postsynapse organization	1/22	19/883	0.383935	1	0	1	P58281
Biological process	GO:1901657	glycosyl compound metabolic process	1/22	19/883	0.383935	1	0	1	P58281
Biological process	GO:0050865	regulation of cell activation	3/22	89/883	0.385313	0	3	3	P01819;P06328;P18524
Biological process	GO:0006754	ATP biosynthetic process	1/22	20/883	0.399622	0	1	1	P12382
Biological process	GO:0009135	purine nucleoside diphosphate metabolic process	1/22	20/883	0.399622	0	1	1	P12382
Biological process	GO:0009179	purine ribonucleoside diphosphate metabolic process	1/22	20/883	0.399622	0	1	1	P12382
Biological process	GO:0046031	ADP metabolic process	1/22	20/883	0.399622	0	1	1	P12382
Biological process	GO:0072525	pyridine-containing compound biosynthetic process	1/22	20/883	0.399622	0	1	1	P12382
Biological process	GO:0090276	regulation of peptide hormone secretion	1/22	20/883	0.399622	0	1	1	P12382
Biological process	GO:0097193	intrinsic apoptotic signaling pathway	1/22	20/883	0.399622	1	0	1	P58281
Biological process	GO:0009117	nucleotide metabolic process	2/22	56/883	0.41247	1	1	2	P12382;P58281
Biological process	GO:0002705	positive regulation of leukocyte mediated immunity	1/22	21/883	0.414927	1	0	1	Q3U1T9
Biological process	GO:0006090	pyruvate metabolic process	1/22	21/883	0.414927	0	1	1	P12382
Biological process	GO:0030073	insulin secretion	1/22	21/883	0.414927	0	1	1	P12382
Biological process	GO:0034976	response to endoplasmic reticulum stress	1/22	21/883	0.414927	1	0	1	P58281
Biological process	GO:0051259	protein complex oligomerization	1/22	21/883	0.414927	1	0	1	P58281
Biological process	GO:0051656	establishment of organelle localization	1/22	21/883	0.414927	0	1	1	Q9D6A1
Biological process	GO:0002697	regulation of immune effector process	2/22	57/883	0.421489	2	0	2	P01029;Q3U1T9
Biological process	GO:0006753	nucleoside phosphate metabolic process	2/22	57/883	0.421489	1	1	2	P12382;P58281
Biological process	GO:0055085	transmembrane transport	2/22	57/883	0.421489	1	1	2	P58281;Q8R4P9
Biological process	GO:0009617	response to bacterium	3/22	95/883	0.427927	0	3	3	P01819;P06328;P18524
Biological process	GO:0002822	regulation of adaptive immune response based on somatic recombination of immune receptors built from immunoglobulin superfamily domains	1/22	22/883	0.429859	1	0	1	Q3U1T9
Biological process	GO:0006165	nucleoside diphosphate phosphorylation	1/22	22/883	0.429859	0	1	1	P12382
Biological process	GO:0016358	dendrite development	1/22	22/883	0.429859	1	0	1	P58281
Biological process	GO:0046939	nucleotide phosphorylation	1/22	22/883	0.429859	0	1	1	P12382
Biological process	GO:2001234	negative regulation of apoptotic signaling pathway	1/22	22/883	0.429859	1	0	1	P58281
Biological process	GO:0002706	regulation of lymphocyte mediated immunity	1/22	23/883	0.444427	1	0	1	Q3U1T9
Biological process	GO:0009185	ribonucleoside diphosphate metabolic process	1/22	23/883	0.444427	0	1	1	P12382
Biological process	GO:0009201	ribonucleoside triphosphate biosynthetic process	1/22	23/883	0.444427	0	1	1	P12382
Biological process	GO:0009206	purine ribonucleoside triphosphate biosynthetic process	1/22	23/883	0.444427	0	1	1	P12382
Biological process	GO:0015849	organic acid transport	1/22	23/883	0.444427	0	1	1	Q8R4P9
Biological process	GO:0032869	cellular response to insulin stimulus	1/22	23/883	0.444427	1	0	1	P58281
Biological process	GO:0046942	carboxylic acid transport	1/22	23/883	0.444427	0	1	1	Q8R4P9
Biological process	GO:0051179	localization	11/22	412/883	0.457816	4	7	11	P01029;P01819;P06328;P12382;P18524;P58281;Q3U1T9;Q80WT5;Q8K426;Q8R4P9;Q9D6A1
Biological process	GO:0006022	aminoglycan metabolic process	1/22	24/883	0.45864	0	1	1	O35744
Biological process	GO:0009145	purine nucleoside triphosphate biosynthetic process	1/22	24/883	0.45864	0	1	1	P12382
Biological process	GO:0015031	protein transport	3/22	101/883	0.469753	2	1	3	P12382;Q3U1T9;Q80WT5
Biological process	GO:0045321	leukocyte activation	3/22	101/883	0.469753	0	3	3	P01819;P06328;P18524
Biological process	GO:0002819	regulation of adaptive immune response	1/22	25/883	0.472504	1	0	1	Q3U1T9
Biological process	GO:0009108	coenzyme biosynthetic process	1/22	25/883	0.472504	0	1	1	P12382
Biological process	GO:0009132	nucleoside diphosphate metabolic process	1/22	25/883	0.472504	0	1	1	P12382
Biological process	GO:0021700	developmental maturation	1/22	25/883	0.472504	1	0	1	P58281
Biological process	GO:0055086	nucleobase-containing small molecule metabolic process	2/22	63/883	0.474231	1	1	2	P12382;P58281
Biological process	GO:0009127	purine nucleoside monophosphate biosynthetic process	1/22	26/883	0.48603	0	1	1	P12382
Biological process	GO:0009142	nucleoside triphosphate biosynthetic process	1/22	26/883	0.48603	0	1	1	P12382
Biological process	GO:0009156	ribonucleoside monophosphate biosynthetic process	1/22	26/883	0.48603	0	1	1	P12382
Biological process	GO:0009168	purine ribonucleoside monophosphate biosynthetic process	1/22	26/883	0.48603	0	1	1	P12382
Biological process	GO:0010770	positive regulation of cell morphogenesis involved in differentiation	1/22	26/883	0.48603	1	0	1	P58281
Biological process	GO:0030072	peptide hormone secretion	1/22	26/883	0.48603	0	1	1	P12382
Biological process	GO:0015833	peptide transport	3/22	105/883	0.497025	2	1	3	P12382;Q3U1T9;Q80WT5
Biological process	GO:0009166	nucleotide catabolic process	1/22	27/883	0.499224	0	1	1	P12382
Biological process	GO:0046883	regulation of hormone secretion	1/22	27/883	0.499224	0	1	1	P12382
Biological process	GO:0050803	regulation of synapse structure or activity	1/22	27/883	0.499224	1	0	1	P58281
Biological process	GO:0050807	regulation of synapse organization	1/22	27/883	0.499224	1	0	1	P58281
Biological process	GO:0042886	amide transport	3/22	106/883	0.503754	2	1	3	P12382;Q3U1T9;Q80WT5
Biological process	GO:0002703	regulation of leukocyte mediated immunity	1/22	28/883	0.512094	1	0	1	Q3U1T9
Biological process	GO:0007017	microtubule-based process	1/22	28/883	0.512094	1	0	1	Q9Z0H8
Biological process	GO:0009124	nucleoside monophosphate biosynthetic process	1/22	28/883	0.512094	0	1	1	P12382
Biological process	GO:0009746	response to hexose	1/22	28/883	0.512094	0	1	1	P12382
Biological process	GO:0009749	response to glucose	1/22	28/883	0.512094	0	1	1	P12382
Biological process	GO:0046034	ATP metabolic process	1/22	28/883	0.512094	0	1	1	P12382
Biological process	GO:0098662	inorganic cation transmembrane transport	1/22	28/883	0.512094	1	0	1	P58281
Biological process	GO:1901292	nucleoside phosphate catabolic process	1/22	28/883	0.512094	0	1	1	P12382
Biological process	GO:0002682	regulation of immune system process	5/22	188/883	0.518915	2	3	5	P01029;P01819;P06328;P18524;Q3U1T9
Biological process	GO:0009152	purine ribonucleotide biosynthetic process	1/22	29/883	0.524649	0	1	1	P12382
Biological process	GO:0010639	negative regulation of organelle organization	1/22	29/883	0.524649	1	0	1	P58281
Biological process	GO:0032868	response to insulin	1/22	29/883	0.524649	1	0	1	P58281
Biological process	GO:0051188	cofactor biosynthetic process	1/22	29/883	0.524649	0	1	1	P12382
Biological process	GO:0060562	epithelial tube morphogenesis	1/22	29/883	0.524649	1	0	1	P58281
Biological process	GO:0098660	inorganic ion transmembrane transport	1/22	29/883	0.524649	1	0	1	P58281
Biological process	GO:0051641	cellular localization	4/22	150/883	0.529515	3	1	4	P58281;Q3U1T9;Q80WT5;Q9D6A1
Biological process	GO:0045184	establishment of protein localization	3/22	111/883	0.536799	2	1	3	P12382;Q3U1T9;Q80WT5
Biological process	GO:0051649	establishment of localization in cell	3/22	111/883	0.536799	2	1	3	Q3U1T9;Q80WT5;Q9D6A1
Biological process	GO:0006164	purine nucleotide biosynthetic process	1/22	30/883	0.536894	0	1	1	P12382
Biological process	GO:0006733	oxidoreduction coenzyme metabolic process	1/22	30/883	0.536894	0	1	1	P12382
Biological process	GO:0006816	calcium ion transport	1/22	30/883	0.536894	1	0	1	P58281
Biological process	GO:0009260	ribonucleotide biosynthetic process	1/22	30/883	0.536894	0	1	1	P12382
Biological process	GO:0019362	pyridine nucleotide metabolic process	1/22	30/883	0.536894	0	1	1	P12382
Biological process	GO:0042737	drug catabolic process	1/22	30/883	0.536894	0	1	1	O35744
Biological process	GO:0046496	nicotinamide nucleotide metabolic process	1/22	30/883	0.536894	0	1	1	P12382
Biological process	GO:0050766	positive regulation of phagocytosis	1/22	30/883	0.536894	1	0	1	P01029
Biological process	GO:0070838	divalent metal ion transport	1/22	30/883	0.536894	1	0	1	P58281
Biological process	GO:0071375	cellular response to peptide hormone stimulus	1/22	30/883	0.536894	1	0	1	P58281
Biological process	GO:1901136	carbohydrate derivative catabolic process	1/22	30/883	0.536894	0	1	1	O35744
Biological process	GO:1901135	carbohydrate derivative metabolic process	3/22	112/883	0.543281	1	2	3	O35744;P12382;P58281
Biological process	GO:0034284	response to monosaccharide	1/22	31/883	0.548838	0	1	1	P12382
Biological process	GO:0072511	divalent inorganic cation transport	1/22	31/883	0.548838	1	0	1	P58281
Biological process	GO:0001817	regulation of cytokine production	2/22	73/883	0.556037	1	1	2	O35744;Q3U1T9
Biological process	GO:0009165	nucleotide biosynthetic process	1/22	32/883	0.560488	0	1	1	P12382
Biological process	GO:0009743	response to carbohydrate	1/22	32/883	0.560488	0	1	1	P12382
Biological process	GO:0015711	organic anion transport	1/22	32/883	0.560488	0	1	1	Q8R4P9
Biological process	GO:0046390	ribose phosphate biosynthetic process	1/22	32/883	0.560488	0	1	1	P12382
Biological process	GO:0072522	purine-containing compound biosynthetic process	1/22	32/883	0.560488	0	1	1	P12382
Biological process	GO:0072524	pyridine-containing compound metabolic process	1/22	32/883	0.560488	0	1	1	P12382
Biological process	GO:1901293	nucleoside phosphate biosynthetic process	1/22	32/883	0.560488	0	1	1	P12382
Biological process	GO:0071705	nitrogen compound transport	3/22	115/883	0.562455	2	1	3	P12382;Q3U1T9;Q80WT5
Biological process	GO:0071702	organic substance transport	4/22	156/883	0.563524	2	2	4	P12382;Q3U1T9;Q80WT5;Q8R4P9
Biological process	GO:0001816	cytokine production	2/22	74/883	0.563755	1	1	2	O35744;Q3U1T9
Biological process	GO:0046879	hormone secretion	1/22	33/883	0.57185	0	1	1	P12382
Biological process	GO:0050708	regulation of protein secretion	1/22	33/883	0.57185	0	1	1	P12382
Biological process	GO:0007568	aging	1/22	34/883	0.582932	1	0	1	P58281
Biological process	GO:0050764	regulation of phagocytosis	1/22	34/883	0.582932	1	0	1	P01029
Biological process	GO:2001233	regulation of apoptotic signaling pathway	1/22	34/883	0.582932	1	0	1	P58281
Biological process	GO:0043207	response to external biotic stimulus	3/22	119/883	0.587351	0	3	3	P01819;P06328;P18524
Biological process	GO:0051707	response to other organism	3/22	119/883	0.587351	0	3	3	P01819;P06328;P18524
Biological process	GO:0048584	positive regulation of response to stimulus	6/22	243/883	0.592431	3	3	6	P01029;P01819;P06328;P18524;P58281;Q3U1T9
Biological process	GO:0002791	regulation of peptide secretion	1/22	35/883	0.593739	0	1	1	P12382
Biological process	GO:0007600	sensory perception	1/22	35/883	0.593739	1	0	1	P58281
Biological process	GO:0009126	purine nucleoside monophosphate metabolic process	1/22	35/883	0.593739	0	1	1	P12382
Biological process	GO:0009161	ribonucleoside monophosphate metabolic process	1/22	35/883	0.593739	0	1	1	P12382
Biological process	GO:0009167	purine ribonucleoside monophosphate metabolic process	1/22	35/883	0.593739	0	1	1	P12382
Biological process	GO:0009914	hormone transport	1/22	35/883	0.593739	0	1	1	P12382
Biological process	GO:0010638	positive regulation of organelle organization	1/22	35/883	0.593739	1	0	1	P58281
Biological process	GO:0030595	leukocyte chemotaxis	1/22	35/883	0.593739	0	1	1	Q8K426
Biological process	GO:0034655	nucleobase-containing compound catabolic process	1/22	35/883	0.593739	0	1	1	P12382
Biological process	GO:0007166	cell surface receptor signaling pathway	5/22	203/883	0.595966	2	3	5	P01819;P06328;P18524;P58281;Q3U1T9
Biological process	GO:0009607	response to biotic stimulus	3/22	121/883	0.5995	0	3	3	P01819;P06328;P18524
Biological process	GO:0023061	signal release	1/22	36/883	0.604279	0	1	1	P12382
Biological process	GO:0034404	nucleobase-containing small molecule biosynthetic process	1/22	36/883	0.604279	0	1	1	P12382
Biological process	GO:0048598	embryonic morphogenesis	1/22	36/883	0.604279	1	0	1	P58281
Biological process	GO:0006006	glucose metabolic process	1/22	37/883	0.614558	0	1	1	P12382
Biological process	GO:0009123	nucleoside monophosphate metabolic process	1/22	37/883	0.614558	0	1	1	P12382
Biological process	GO:0010769	regulation of cell morphogenesis involved in differentiation	1/22	37/883	0.614558	1	0	1	P58281
Biological process	GO:0010976	positive regulation of neuron projection development	1/22	37/883	0.614558	1	0	1	P58281
Biological process	GO:0046700	heterocycle catabolic process	1/22	37/883	0.614558	0	1	1	P12382
Biological process	GO:0098655	cation transmembrane transport	1/22	37/883	0.614558	1	0	1	P58281
Biological process	GO:1901653	cellular response to peptide	1/22	37/883	0.614558	1	0	1	P58281
Biological process	GO:0044270	cellular nitrogen compound catabolic process	1/22	38/883	0.624581	0	1	1	P12382
Biological process	GO:0097529	myeloid leukocyte migration	1/22	38/883	0.624581	0	1	1	Q8K426
Biological process	GO:0006820	anion transport	1/22	40/883	0.643886	0	1	1	Q8R4P9
Biological process	GO:0009306	protein secretion	1/22	40/883	0.643886	0	1	1	P12382
Biological process	GO:0019439	aromatic compound catabolic process	1/22	40/883	0.643886	0	1	1	P12382
Biological process	GO:0097435	supramolecular fiber organization	2/22	86/883	0.649411	1	1	2	Q9D6A1;Q9Z0H8
Biological process	GO:0045666	positive regulation of neuron differentiation	1/22	41/883	0.65318	1	0	1	P58281
Biological process	GO:1902532	negative regulation of intracellular signal transduction	1/22	41/883	0.65318	1	0	1	P58281
Biological process	GO:0006996	organelle organization	4/22	174/883	0.658223	3	1	4	A2AIL4;P58281;Q9D6A1;Q9Z0H8
Biological process	GO:0097190	apoptotic signaling pathway	1/22	42/883	0.662242	1	0	1	P58281
Biological process	GO:1901361	organic cyclic compound catabolic process	1/22	42/883	0.662242	0	1	1	P12382
Biological process	GO:0001775	cell activation	3/22	132/883	0.662515	0	3	3	P01819;P06328;P18524
Biological process	GO:0002790	peptide secretion	1/22	43/883	0.671077	0	1	1	P12382
Biological process	GO:0006732	coenzyme metabolic process	1/22	43/883	0.671077	0	1	1	P12382
Biological process	GO:0046434	organophosphate catabolic process	1/22	43/883	0.671077	0	1	1	P12382
Biological process	GO:0034220	ion transmembrane transport	1/22	44/883	0.679692	1	0	1	P58281
Biological process	GO:0045807	positive regulation of endocytosis	1/22	44/883	0.679692	1	0	1	P01029
Biological process	GO:0072330	monocarboxylic acid biosynthetic process	1/22	44/883	0.679692	0	1	1	P12382
Biological process	GO:0006952	defense response	5/22	222/883	0.684777	1	4	5	O35744;P01029;P01819;P06328;P18524
Biological process	GO:0006869	lipid transport	1/22	45/883	0.688091	0	1	1	Q8R4P9
Biological process	GO:0060326	cell chemotaxis	1/22	45/883	0.688091	0	1	1	Q8K426
Biological process	GO:0006091	generation of precursor metabolites and energy	1/22	46/883	0.696279	0	1	1	P12382
Biological process	GO:0051051	negative regulation of transport	1/22	46/883	0.696279	0	1	1	P12382
Biological process	GO:0051345	positive regulation of hydrolase activity	1/22	46/883	0.696279	1	0	1	Q3U1T9
Biological process	GO:0002009	morphogenesis of an epithelium	1/22	47/883	0.704262	1	0	1	P58281
Biological process	GO:0007015	actin filament organization	1/22	47/883	0.704262	0	1	1	Q9D6A1
Biological process	GO:0031346	positive regulation of cell projection organization	1/22	47/883	0.704262	1	0	1	P58281
Biological process	GO:0050808	synapse organization	1/22	47/883	0.704262	1	0	1	P58281
Biological process	GO:0005975	carbohydrate metabolic process	2/22	95/883	0.705138	0	2	2	O35744;P12382
Biological process	GO:0017144	drug metabolic process	2/22	95/883	0.705138	0	2	2	O35744;P12382
Biological process	GO:0006811	ion transport	2/22	96/883	0.710887	1	1	2	P58281;Q8R4P9
Biological process	GO:0019637	organophosphate metabolic process	2/22	96/883	0.710887	1	1	2	P12382;P58281
Biological process	GO:0019318	hexose metabolic process	1/22	49/883	0.719632	0	1	1	P12382
Biological process	GO:0034622	cellular protein-containing complex assembly	1/22	50/883	0.727028	1	0	1	A2AIL4
Biological process	GO:0043009	chordate embryonic development	1/22	50/883	0.727028	1	0	1	P58281
Biological process	GO:0033036	macromolecule localization	4/22	189/883	0.727206	2	2	4	P12382;Q3U1T9;Q80WT5;Q8R4P9
Biological process	GO:0008104	protein localization	3/22	146/883	0.732905	2	1	3	P12382;Q3U1T9;Q80WT5
Biological process	GO:0032870	cellular response to hormone stimulus	1/22	51/883	0.734237	1	0	1	P58281
Biological process	GO:0048667	cell morphogenesis involved in neuron differentiation	1/22	51/883	0.734237	1	0	1	P58281
Biological process	GO:0080135	regulation of cellular response to stress	1/22	51/883	0.734237	1	0	1	P58281
Biological process	GO:0090407	organophosphate biosynthetic process	1/22	51/883	0.734237	0	1	1	P12382
Biological process	GO:0009792	embryo development ending in birth or egg hatching	1/22	52/883	0.741264	1	0	1	P58281
Biological process	GO:0010817	regulation of hormone levels	1/22	53/883	0.748114	0	1	1	P12382
Biological process	GO:1903530	regulation of secretion by cell	1/22	53/883	0.748114	0	1	1	P12382
Biological process	GO:0007010	cytoskeleton organization	2/22	104/883	0.753786	1	1	2	Q9D6A1;Q9Z0H8
Biological process	GO:0065003	protein-containing complex assembly	2/22	104/883	0.753786	2	0	2	A2AIL4;P58281
Biological process	GO:0005996	monosaccharide metabolic process	1/22	54/883	0.754791	0	1	1	P12382
Biological process	GO:0007169	transmembrane receptor protein tyrosine kinase signaling pathway	1/22	54/883	0.754791	1	0	1	P58281
Biological process	GO:0030001	metal ion transport	1/22	54/883	0.754791	1	0	1	P58281
Biological process	GO:0030100	regulation of endocytosis	1/22	54/883	0.754791	1	0	1	P01029
Biological process	GO:0010648	negative regulation of cell communication	2/22	105/883	0.758771	1	1	2	P12382;P58281
Biological process	GO:0044282	small molecule catabolic process	1/22	55/883	0.761298	0	1	1	P12382
Biological process	GO:0050769	positive regulation of neurogenesis	1/22	55/883	0.761298	1	0	1	P58281
Biological process	GO:0055114	oxidation-reduction process	1/22	55/883	0.761298	0	1	1	P12382
Biological process	GO:0023057	negative regulation of signaling	2/22	106/883	0.763676	1	1	2	P12382;P58281
Biological process	GO:0010975	regulation of neuron projection development	1/22	56/883	0.76764	1	0	1	P58281
Biological process	GO:0051223	regulation of protein transport	1/22	56/883	0.76764	0	1	1	P12382
Biological process	GO:0010876	lipid localization	1/22	57/883	0.773822	0	1	1	Q8R4P9
Biological process	GO:0016053	organic acid biosynthetic process	1/22	57/883	0.773822	0	1	1	P12382
Biological process	GO:0022604	regulation of cell morphogenesis	1/22	57/883	0.773822	1	0	1	P58281
Biological process	GO:0046394	carboxylic acid biosynthetic process	1/22	57/883	0.773822	0	1	1	P12382
Biological process	GO:0048729	tissue morphogenesis	1/22	57/883	0.773822	1	0	1	P58281
Biological process	GO:0048812	neuron projection morphogenesis	1/22	57/883	0.773822	1	0	1	P58281
Biological process	GO:0050900	leukocyte migration	1/22	58/883	0.779846	0	1	1	Q8K426
Biological process	GO:0051962	positive regulation of nervous system development	1/22	58/883	0.779846	1	0	1	P58281
Biological process	GO:0070201	regulation of establishment of protein localization	1/22	58/883	0.779846	0	1	1	P12382
Biological process	GO:0043434	response to peptide hormone	1/22	59/883	0.785717	1	0	1	P58281
Biological process	GO:0090087	regulation of peptide transport	1/22	59/883	0.785717	0	1	1	P12382
Biological process	GO:0071417	cellular response to organonitrogen compound	1/22	60/883	0.791438	1	0	1	P58281
Biological process	GO:0019752	carboxylic acid metabolic process	2/22	113/883	0.795787	0	2	2	P12382;Q8R4P9
Biological process	GO:0045664	regulation of neuron differentiation	1/22	61/883	0.797013	1	0	1	P58281
Biological process	GO:0048858	cell projection morphogenesis	1/22	61/883	0.797013	1	0	1	P58281
Biological process	GO:0120039	plasma membrane bounded cell projection morphogenesis	1/22	61/883	0.797013	1	0	1	P58281
Biological process	GO:0051046	regulation of secretion	1/22	62/883	0.802446	0	1	1	P12382
Biological process	GO:1901699	cellular response to nitrogen compound	1/22	63/883	0.807739	1	0	1	P58281
Biological process	GO:0006812	cation transport	1/22	64/883	0.812898	1	0	1	P58281
Biological process	GO:1901137	carbohydrate derivative biosynthetic process	1/22	64/883	0.812898	0	1	1	P12382
Biological process	GO:0010720	positive regulation of cell development	1/22	65/883	0.817924	1	0	1	P58281
Biological process	GO:0032990	cell part morphogenesis	1/22	66/883	0.82282	1	0	1	P58281
Biological process	GO:0050877	nervous system process	1/22	66/883	0.82282	1	0	1	P58281
Biological process	GO:0006954	inflammatory response	2/22	120/883	0.824213	1	1	2	O35744;P01029
Biological process	GO:0032940	secretion by cell	1/22	67/883	0.827592	0	1	1	P12382
Biological process	GO:0043436	oxoacid metabolic process	2/22	121/883	0.82799	0	2	2	P12382;Q8R4P9
Biological process	GO:1901652	response to peptide	1/22	68/883	0.83224	1	0	1	P58281
Biological process	GO:0006082	organic acid metabolic process	2/22	124/883	0.838913	0	2	2	P12382;Q8R4P9
Biological process	GO:0043933	protein-containing complex subunit organization	2/22	124/883	0.838913	2	0	2	A2AIL4;P58281
Biological process	GO:0051186	cofactor metabolic process	1/22	71/883	0.845478	0	1	1	P12382
Biological process	GO:0060627	regulation of vesicle-mediated transport	1/22	71/883	0.845478	1	0	1	P01029
Biological process	GO:0051240	positive regulation of multicellular organismal process	3/22	176/883	0.847046	2	1	3	O35744;P58281;Q3U1T9
Biological process	GO:0006935	chemotaxis	1/22	72/883	0.849664	0	1	1	Q8K426
Biological process	GO:0033043	regulation of organelle organization	1/22	72/883	0.849664	1	0	1	P58281
Biological process	GO:0042330	taxis	1/22	72/883	0.849664	0	1	1	Q8K426
Biological process	GO:0032787	monocarboxylic acid metabolic process	1/22	74/883	0.857715	0	1	1	P12382
Biological process	GO:0051130	positive regulation of cellular component organization	2/22	130/883	0.859002	2	0	2	P01029;P58281
Biological process	GO:0009790	embryo development	1/22	75/883	0.861584	1	0	1	P58281
Biological process	GO:0030036	actin cytoskeleton organization	1/22	75/883	0.861584	0	1	1	Q9D6A1
Biological process	GO:0032880	regulation of protein localization	1/22	75/883	0.861584	0	1	1	P12382
Biological process	GO:0120035	regulation of plasma membrane bounded cell projection organization	1/22	75/883	0.861584	1	0	1	P58281
Biological process	GO:0031344	regulation of cell projection organization	1/22	76/883	0.865353	1	0	1	P58281
Biological process	GO:0000904	cell morphogenesis involved in differentiation	1/22	78/883	0.872599	1	0	1	P58281
Biological process	GO:0007167	enzyme linked receptor protein signaling pathway	1/22	80/883	0.879471	1	0	1	P58281
Biological process	GO:0046903	secretion	1/22	80/883	0.879471	0	1	1	P12382
Biological process	GO:0050767	regulation of neurogenesis	1/22	80/883	0.879471	1	0	1	P58281
Biological process	GO:0016043	cellular component organization	8/22	410/883	0.880759	4	4	8	A2AIL4;P01029;P01819;P06328;P18524;P58281;Q9D6A1;Q9Z0H8
Biological process	GO:0006139	nucleobase-containing compound metabolic process	3/22	190/883	0.884958	2	1	3	P12382;P58281;Q9D9R7
Biological process	GO:0071840	cellular component organization or biogenesis	8/22	412/883	0.884999	4	4	8	A2AIL4;P01029;P01819;P06328;P18524;P58281;Q9D6A1;Q9Z0H8
Biological process	GO:0030029	actin filament-based process	1/22	82/883	0.885989	0	1	1	Q9D6A1
Biological process	GO:0023052	signaling	6/22	331/883	0.892008	2	4	6	P01819;P06328;P12382;P18524;P58281;Q3U1T9
Biological process	GO:0007267	cell-cell signaling	1/22	84/883	0.89217	0	1	1	P12382
Biological process	GO:0051129	negative regulation of cellular component organization	1/22	85/883	0.895139	1	0	1	P58281
Biological process	GO:0043066	negative regulation of apoptotic process	1/22	86/883	0.89803	1	0	1	P58281
Biological process	GO:0051960	regulation of nervous system development	1/22	86/883	0.89803	1	0	1	P58281
Biological process	GO:0051704	multi-organism process	3/22	196/883	0.898649	0	3	3	P01819;P06328;P18524
Biological process	GO:0043069	negative regulation of programmed cell death	1/22	88/883	0.903585	1	0	1	P58281
Biological process	GO:0043085	positive regulation of catalytic activity	1/22	88/883	0.903585	1	0	1	Q3U1T9
Biological process	GO:0044281	small molecule metabolic process	3/22	199/883	0.904968	1	2	3	P12382;P58281;Q8R4P9
Biological process	GO:0007154	cell communication	6/22	338/883	0.905489	2	4	6	P01819;P06328;P12382;P18524;P58281;Q3U1T9
Biological process	GO:0046483	heterocycle metabolic process	3/22	200/883	0.906999	2	1	3	P12382;P58281;Q9D9R7
Biological process	GO:0034654	nucleobase-containing compound biosynthetic process	2/22	149/883	0.909075	1	1	2	P12382;Q9D9R7
Biological process	GO:0031175	neuron projection development	1/22	91/883	0.911379	1	0	1	P58281
Biological process	GO:0048583	regulation of response to stimulus	6/22	342/883	0.912588	3	3	6	P01029;P01819;P06328;P18524;P58281;Q3U1T9
Biological process	GO:0018130	heterocycle biosynthetic process	2/22	152/883	0.915352	1	1	2	P12382;Q9D9R7
Biological process	GO:0019438	aromatic compound biosynthetic process	2/22	152/883	0.915352	1	1	2	P12382;Q9D9R7
Biological process	GO:0009968	negative regulation of signal transduction	1/22	93/883	0.916237	1	0	1	P58281
Biological process	GO:0006725	cellular aromatic compound metabolic process	3/22	207/883	0.920223	2	1	3	P12382;P58281;Q9D9R7
Biological process	GO:0048666	neuron development	1/22	97/883	0.925201	1	0	1	P58281
Biological process	GO:0060284	regulation of cell development	1/22	98/883	0.927295	1	0	1	P58281
Biological process	GO:0045597	positive regulation of cell differentiation	1/22	99/883	0.929333	1	0	1	P58281
Biological process	GO:0007165	signal transduction	5/22	311/883	0.933655	2	3	5	P01819;P06328;P18524;P58281;Q3U1T9
Biological process	GO:0035239	tube morphogenesis	1/22	102/883	0.935124	1	0	1	P58281
Biological process	GO:0044283	small molecule biosynthetic process	1/22	102/883	0.935124	0	1	1	P12382
Biological process	GO:1901362	organic cyclic compound biosynthetic process	2/22	164/883	0.936799	1	1	2	P12382;Q9D9R7
Biological process	GO:1901566	organonitrogen compound biosynthetic process	1/22	103/883	0.936951	0	1	1	P12382
Biological process	GO:0000902	cell morphogenesis	1/22	105/883	0.94046	1	0	1	P58281
Biological process	GO:0022603	regulation of anatomical structure morphogenesis	1/22	105/883	0.94046	1	0	1	P58281
Biological process	GO:0060548	negative regulation of cell death	1/22	105/883	0.94046	1	0	1	P58281
Biological process	GO:0009725	response to hormone	1/22	106/883	0.942143	1	0	1	P58281
Biological process	GO:0030182	neuron differentiation	1/22	108/883	0.945375	1	0	1	P58281
Biological process	GO:0051049	regulation of transport	2/22	171/883	0.946935	1	1	2	P01029;P12382
Biological process	GO:0060429	epithelium development	1/22	111/883	0.949902	1	0	1	P58281
Biological process	GO:0071495	cellular response to endogenous stimulus	1/22	111/883	0.949902	1	0	1	P58281
Biological process	GO:0033554	cellular response to stress	1/22	112/883	0.95133	1	0	1	P58281
Biological process	GO:0048646	anatomical structure formation involved in morphogenesis	1/22	112/883	0.95133	1	0	1	P58281
Biological process	GO:0006355	regulation of transcription, DNA-templated	1/22	113/883	0.952719	1	0	1	Q9D9R7
Biological process	GO:0051336	regulation of hydrolase activity	1/22	113/883	0.952719	1	0	1	Q3U1T9
Biological process	GO:0006351	transcription, DNA-templated	1/22	114/883	0.954069	1	0	1	Q9D9R7
Biological process	GO:1903506	regulation of nucleic acid-templated transcription	1/22	114/883	0.954069	1	0	1	Q9D9R7
Biological process	GO:2001141	regulation of RNA biosynthetic process	1/22	114/883	0.954069	1	0	1	Q9D9R7
Biological process	GO:0009605	response to external stimulus	4/22	281/883	0.954251	0	4	4	P01819;P06328;P18524;Q8K426
Biological process	GO:0044271	cellular nitrogen compound biosynthetic process	2/22	177/883	0.954435	1	1	2	P12382;Q9D9R7
Biological process	GO:0032774	RNA biosynthetic process	1/22	115/883	0.955383	1	0	1	Q9D9R7
Biological process	GO:0097659	nucleic acid-templated transcription	1/22	115/883	0.955383	1	0	1	Q9D9R7
Biological process	GO:0022607	cellular component assembly	2/22	178/883	0.955587	2	0	2	A2AIL4;P58281
Biological process	GO:0032989	cellular component morphogenesis	1/22	116/883	0.956662	1	0	1	P58281
Biological process	GO:0035295	tube development	1/22	118/883	0.959114	1	0	1	P58281
Biological process	GO:0044093	positive regulation of molecular function	1/22	118/883	0.959114	1	0	1	Q3U1T9
Biological process	GO:0051252	regulation of RNA metabolic process	1/22	118/883	0.959114	1	0	1	Q9D9R7
Biological process	GO:1901360	organic cyclic compound metabolic process	3/22	236/883	0.959349	2	1	3	P12382;P58281;Q9D9R7
Biological process	GO:0010243	response to organonitrogen compound	1/22	119/883	0.960289	1	0	1	P58281
Biological process	GO:0120036	plasma membrane bounded cell projection organization	1/22	119/883	0.960289	1	0	1	P58281
Biological process	GO:0044085	cellular component biogenesis	2/22	183/883	0.960965	2	0	2	A2AIL4;P58281
Biological process	GO:0051050	positive regulation of transport	1/22	120/883	0.961433	1	0	1	P01029
Biological process	GO:1901700	response to oxygen-containing compound	2/22	184/883	0.961967	1	1	2	P12382;P58281
Biological process	GO:0030030	cell projection organization	1/22	122/883	0.963626	1	0	1	P58281
Biological process	GO:0009057	macromolecule catabolic process	1/22	123/883	0.964678	0	1	1	O35744
Biological process	GO:1901701	cellular response to oxygen-containing compound	1/22	123/883	0.964678	1	0	1	P58281
Biological process	GO:1901698	response to nitrogen compound	1/22	124/883	0.9657	1	0	1	P58281
Biological process	GO:0006950	response to stress	6/22	386/883	0.966281	2	4	6	O35744;P01029;P01819;P06328;P18524;P58281
Biological process	GO:0016070	RNA metabolic process	1/22	127/883	0.968601	1	0	1	Q9D9R7
Biological process	GO:0048699	generation of neurons	1/22	129/883	0.970403	1	0	1	P58281
Biological process	GO:0009967	positive regulation of signal transduction	1/22	130/883	0.971267	1	0	1	P58281
Biological process	GO:0034641	cellular nitrogen compound metabolic process	3/22	250/883	0.971287	2	1	3	P12382;P58281;Q9D9R7
Biological process	GO:0019219	regulation of nucleobase-containing compound metabolic process	1/22	131/883	0.972106	1	0	1	Q9D9R7
Biological process	GO:0042981	regulation of apoptotic process	1/22	131/883	0.972106	1	0	1	P58281
Biological process	GO:0043067	regulation of programmed cell death	1/22	134/883	0.974486	1	0	1	P58281
Biological process	GO:2000112	regulation of cellular macromolecule biosynthetic process	1/22	134/883	0.974486	1	0	1	Q9D9R7
Biological process	GO:0010556	regulation of macromolecule biosynthetic process	1/22	135/883	0.975236	1	0	1	Q9D9R7
Biological process	GO:0051094	positive regulation of developmental process	1/22	135/883	0.975236	1	0	1	P58281
Biological process	GO:0006928	movement of cell or subcellular component	2/22	202/883	0.976443	0	2	2	Q8K426;Q9D6A1
Biological process	GO:0022008	neurogenesis	1/22	137/883	0.976672	1	0	1	P58281
Biological process	GO:1902531	regulation of intracellular signal transduction	1/22	138/883	0.97736	1	0	1	P58281
Biological process	GO:0048518	positive regulation of biological process	7/22	446/883	0.977877	3	4	7	O35744;P01029;P01819;P06328;P18524;P58281;Q3U1T9
Biological process	GO:0044248	cellular catabolic process	2/22	207/883	0.979453	0	2	2	O35744;P12382
Biological process	GO:0003008	system process	1/22	143/883	0.980519	1	0	1	P58281
Biological process	GO:0006915	apoptotic process	1/22	144/883	0.981098	1	0	1	P58281
Biological process	GO:0090304	nucleic acid metabolic process	1/22	144/883	0.981098	1	0	1	Q9D9R7
Biological process	GO:1901565	organonitrogen compound catabolic process	1/22	144/883	0.981098	0	1	1	O35744
Biological process	GO:0009058	biosynthetic process	3/22	267/883	0.981537	2	1	3	A2AIL4;P12382;Q9D9R7
Biological process	GO:0010647	positive regulation of cell communication	1/22	145/883	0.981661	1	0	1	P58281
Biological process	GO:0023056	positive regulation of signaling	1/22	145/883	0.981661	1	0	1	P58281
Biological process	GO:0051716	cellular response to stimulus	6/22	413/883	0.982809	2	4	6	P01819;P06328;P18524;P58281;Q3U1T9;Q8K426
Biological process	GO:1901575	organic substance catabolic process	2/22	216/883	0.984	0	2	2	O35744;P12382
Biological process	GO:0045595	regulation of cell differentiation	1/22	150/883	0.984243	1	0	1	P58281
Biological process	GO:0012501	programmed cell death	1/22	151/883	0.984716	1	0	1	P58281
Biological process	GO:0080134	regulation of response to stress	1/22	151/883	0.984716	1	0	1	P58281
Biological process	GO:0010646	regulation of cell communication	2/22	218/883	0.984875	1	1	2	P12382;P58281
Biological process	GO:0010941	regulation of cell death	1/22	154/883	0.986055	1	0	1	P58281
Biological process	GO:0048585	negative regulation of response to stimulus	1/22	154/883	0.986055	1	0	1	P58281
Biological process	GO:0023051	regulation of signaling	2/22	221/883	0.986106	1	1	2	P12382;P58281
Biological process	GO:0006796	phosphate-containing compound metabolic process	2/22	224/883	0.987244	1	1	2	P12382;P58281
Biological process	GO:0006793	phosphorus metabolic process	2/22	226/883	0.987955	1	1	2	P12382;P58281
Biological process	GO:0016310	phosphorylation	1/22	159/883	0.988041	0	1	1	P12382
Biological process	GO:0048522	positive regulation of cellular process	5/22	382/883	0.988131	2	3	5	P01029;P01819;P06328;P18524;P58281
Biological process	GO:0051239	regulation of multicellular organismal process	3/22	285/883	0.9887	2	1	3	O35744;P58281;Q3U1T9
Biological process	GO:0050790	regulation of catalytic activity	1/22	161/883	0.988757	1	0	1	Q3U1T9
Biological process	GO:0034645	cellular macromolecule biosynthetic process	1/22	162/883	0.9891	1	0	1	Q9D9R7
Biological process	GO:0051128	regulation of cellular component organization	2/22	231/883	0.989574	2	0	2	P01029;P58281
Biological process	GO:0007399	nervous system development	1/22	164/883	0.989755	1	0	1	P58281
Biological process	GO:0009059	macromolecule biosynthetic process	1/22	166/883	0.990373	1	0	1	Q9D9R7
Biological process	GO:0031326	regulation of cellular biosynthetic process	1/22	166/883	0.990373	1	0	1	Q9D9R7
Biological process	GO:0009719	response to endogenous stimulus	1/22	169/883	0.991233	1	0	1	P58281
Biological process	GO:0035556	intracellular signal transduction	1/22	170/883	0.991503	1	0	1	P58281
Biological process	GO:0008219	cell death	1/22	173/883	0.992267	1	0	1	P58281
Biological process	GO:0009056	catabolic process	2/22	242/883	0.992454	0	2	2	O35744;P12382
Biological process	GO:0009889	regulation of biosynthetic process	1/22	174/883	0.992507	1	0	1	Q9D9R7
Biological process	GO:2000026	regulation of multicellular organismal development	1/22	174/883	0.992507	1	0	1	P58281
Biological process	GO:0016477	cell migration	1/22	175/883	0.992739	0	1	1	Q8K426
Biological process	GO:0009888	tissue development	1/22	178/883	0.993396	1	0	1	P58281
Biological process	GO:0070887	cellular response to chemical stimulus	2/22	249/883	0.993883	1	1	2	P58281;Q8K426
Biological process	GO:0048870	cell motility	1/22	183/883	0.994367	0	1	1	Q8K426
Biological process	GO:0051674	localization of cell	1/22	183/883	0.994367	0	1	1	Q8K426
Biological process	GO:0044249	cellular biosynthetic process	2/22	253/883	0.994582	1	1	2	P12382;Q9D9R7
Biological process	GO:0048468	cell development	1/22	187/883	0.995044	1	0	1	P58281
Biological process	GO:0010468	regulation of gene expression	1/22	188/883	0.9952	1	0	1	Q9D9R7
Biological process	GO:1901576	organic substance biosynthetic process	2/22	257/883	0.995206	1	1	2	P12382;Q9D9R7
Biological process	GO:0040011	locomotion	1/22	192/883	0.995781	0	1	1	Q8K426
Biological process	GO:0032879	regulation of localization	2/22	267/883	0.996487	1	1	2	P01029;P12382
Biological process	GO:0071310	cellular response to organic substance	1/22	198/883	0.996528	1	0	1	P58281
Biological process	GO:0009966	regulation of signal transduction	1/22	201/883	0.996852	1	0	1	P58281
Biological process	GO:0065009	regulation of molecular function	1/22	202/883	0.996954	1	0	1	Q3U1T9
Biological process	GO:0010033	response to organic substance	2/22	280/883	0.997678	1	1	2	P12382;P58281
Biological process	GO:0050793	regulation of developmental process	1/22	216/883	0.998085	1	0	1	P58281
Biological process	GO:0042221	response to chemical	3/22	354/883	0.998638	1	2	3	P12382;P58281;Q8K426
Biological process	GO:0009653	anatomical structure morphogenesis	1/22	231/883	0.998848	1	0	1	P58281
Biological process	GO:0010467	gene expression	1/22	232/883	0.998887	1	0	1	Q9D9R7
Biological process	GO:0019538	protein metabolic process	4/22	437/883	0.999561	1	3	4	P01029;P01819;P06328;P18524
Biological process	GO:0065008	regulation of biological quality	2/22	337/883	0.999673	1	1	2	P12382;P58281
Biological process	GO:0048523	negative regulation of cellular process	2/22	346/883	0.999765	1	1	2	P12382;P58281
Biological process	GO:0030154	cell differentiation	1/22	305/883	0.999922	1	0	1	P58281
Biological process	GO:0048519	negative regulation of biological process	2/22	378/883	0.999932	1	1	2	P12382;P58281
Biological process	GO:0051171	regulation of nitrogen compound metabolic process	1/22	309/883	0.999934	1	0	1	Q9D9R7
Biological process	GO:0060255	regulation of macromolecule metabolic process	1/22	314/883	0.999945	1	0	1	Q9D9R7
Biological process	GO:0048869	cellular developmental process	1/22	320/883	0.999957	1	0	1	P58281
Biological process	GO:0031323	regulation of cellular metabolic process	1/22	324/883	0.999963	1	0	1	Q9D9R7
Biological process	GO:0080090	regulation of primary metabolic process	1/22	329/883	0.99997	1	0	1	Q9D9R7
Biological process	GO:0048731	system development	1/22	350/883	0.999987	1	0	1	P58281
Biological process	GO:0019222	regulation of metabolic process	1/22	356/883	0.99999	1	0	1	Q9D9R7
Biological process	GO:0007275	multicellular organism development	1/22	368/883	0.999994	1	0	1	P58281
Biological process	GO:0032501	multicellular organismal process	3/22	496/883	0.999996	2	1	3	O35744;P58281;Q3U1T9
Biological process	GO:0044260	cellular macromolecule metabolic process	1/22	385/883	0.999997	1	0	1	Q9D9R7
Biological process	GO:0048856	anatomical structure development	1/22	412/883	0.999999	1	0	1	P58281
Biological process	GO:0032502	developmental process	1/22	430/883	1	1	0	1	P58281
Cellular component	GO:0019814	immunoglobulin complex	10/22	44/901	1.13469e-08	0	10	10	P01630;P01631;P01632;P01636;P01644;P01660;P01679;P01819;P06328;P18524
Cellular component	GO:0030135	coated vesicle	2/22	10/901	0.0227598	2	0	2	Q3U1T9;Q80WT5
Cellular component	GO:0042571	immunoglobulin complex, circulating	3/22	27/901	0.025282	0	3	3	P01819;P06328;P18524
Cellular component	GO:0032991	protein-containing complex	14/22	373/901	0.0279736	2	12	14	P01029;P01630;P01631;P01632;P01636;P01644;P01660;P01679;P01819;P06328;P12382;P18524;Q80WT5;Q9D6A1
Cellular component	GO:0005874	microtubule	2/22	15/901	0.0493243	2	0	2	P58281;Q9Z0H8
Cellular component	GO:0031966	mitochondrial membrane	2/22	21/901	0.0903331	2	0	2	A2AIL4;P58281
Cellular component	GO:0031967	organelle envelope	3/22	47/901	0.102126	2	1	3	A2AIL4;O35744;P58281
Cellular component	GO:0031975	envelope	3/22	47/901	0.102126	2	1	3	A2AIL4;O35744;P58281
Cellular component	GO:0030425	dendrite	3/22	51/901	0.123161	3	0	3	P01029;P58281;Q9Z0H8
Cellular component	GO:0097447	dendritic tree	3/22	51/901	0.123161	3	0	3	P01029;P58281;Q9Z0H8
Cellular component	GO:0005740	mitochondrial envelope	2/22	26/901	0.129978	2	0	2	A2AIL4;P58281
Cellular component	GO:0044429	mitochondrial part	2/22	29/901	0.155464	2	0	2	A2AIL4;P58281
Cellular component	GO:0005615	extracellular space	13/22	423/901	0.173829	1	12	13	O35744;P01029;P01630;P01631;P01632;P01636;P01644;P01660;P01679;P01819;P06328;P18524;Q8K426
Cellular component	GO:0005741	mitochondrial outer membrane	1/22	10/901	0.220001	1	0	1	P58281
Cellular component	GO:0031970	organelle envelope lumen	1/22	10/901	0.220001	1	0	1	P58281
Cellular component	GO:0019867	outer membrane	1/22	11/901	0.23926	1	0	1	P58281
Cellular component	GO:0031968	organelle outer membrane	1/22	11/901	0.23926	1	0	1	P58281
Cellular component	GO:0015630	microtubule cytoskeleton	2/22	40/901	0.255072	2	0	2	P58281;Q9Z0H8
Cellular component	GO:0044421	extracellular region part	13/22	457/901	0.282007	1	12	13	O35744;P01029;P01630;P01631;P01632;P01636;P01644;P01660;P01679;P01819;P06328;P18524;Q8K426
Cellular component	GO:0005802	trans-Golgi network	1/22	14/901	0.294352	1	0	1	Q80WT5
Cellular component	GO:0036477	somatodendritic compartment	3/22	78/901	0.29547	3	0	3	P01029;P58281;Q9Z0H8
Cellular component	GO:0044445	cytosolic part	1/22	16/901	0.328941	0	1	1	P12382
Cellular component	GO:0099513	polymeric cytoskeletal fiber	2/22	48/901	0.329433	2	0	2	P58281;Q9Z0H8
Cellular component	GO:0005791	rough endoplasmic reticulum	1/22	18/901	0.361908	0	1	1	O35744
Cellular component	GO:0005902	microvillus	1/22	18/901	0.361908	0	1	1	Q9D6A1
Cellular component	GO:0016604	nuclear body	1/22	18/901	0.361908	1	0	1	Q3U1T9
Cellular component	GO:0030133	transport vesicle	1/22	19/901	0.377806	1	0	1	Q80WT5
Cellular component	GO:1990234	transferase complex	1/22	19/901	0.377806	0	1	1	P12382
Cellular component	GO:0005634	nucleus	7/22	246/901	0.392962	6	1	7	A2AIL4;O35744;P58281;Q3U1T9;Q80WT5;Q9D9R7;Q9Z0H8
Cellular component	GO:0044430	cytoskeletal part	3/22	93/901	0.400581	2	1	3	P58281;Q9D6A1;Q9Z0H8
Cellular component	GO:0019898	extrinsic component of membrane	1/22	22/901	0.423264	1	0	1	P58281
Cellular component	GO:0044451	nucleoplasm part	1/22	23/901	0.437698	1	0	1	Q3U1T9
Cellular component	GO:0005635	nuclear envelope	1/22	24/901	0.451788	0	1	1	O35744
Cellular component	GO:0016323	basolateral plasma membrane	1/22	25/901	0.46554	0	1	1	Q8R4P9
Cellular component	GO:0009897	external side of plasma membrane	3/22	106/901	0.489429	0	3	3	P01819;P06328;P18524
Cellular component	GO:0005788	endoplasmic reticulum lumen	1/22	27/901	0.492063	0	1	1	O35744
Cellular component	GO:0031090	organelle membrane	3/22	109/901	0.509222	3	0	3	A2AIL4;P58281;Q80WT5
Cellular component	GO:0043005	neuron projection	3/22	109/901	0.509222	3	0	3	P01029;P58281;Q9Z0H8
Cellular component	GO:0030659	cytoplasmic vesicle membrane	1/22	29/901	0.517327	1	0	1	Q80WT5
Cellular component	GO:0044428	nuclear part	4/22	151/901	0.517828	3	1	4	O35744;P58281;Q3U1T9;Q80WT5
Cellular component	GO:0044463	cell projection part	3/22	111/901	0.522232	3	0	3	P01029;P58281;Q9Z0H8
Cellular component	GO:0120038	plasma membrane bounded cell projection part	3/22	111/901	0.522232	3	0	3	P01029;P58281;Q9Z0H8
Cellular component	GO:0005654	nucleoplasm	3/22	113/901	0.535081	3	0	3	P58281;Q3U1T9;Q80WT5
Cellular component	GO:0012506	vesicle membrane	1/22	31/901	0.541388	1	0	1	Q80WT5
Cellular component	GO:0098858	actin-based cell projection	1/22	31/901	0.541388	0	1	1	Q9D6A1
Cellular component	GO:0099080	supramolecular complex	2/22	75/901	0.559861	2	0	2	P58281;Q9Z0H8
Cellular component	GO:0099081	supramolecular polymer	2/22	75/901	0.559861	2	0	2	P58281;Q9Z0H8
Cellular component	GO:0099512	supramolecular fiber	2/22	75/901	0.559861	2	0	2	P58281;Q9Z0H8
Cellular component	GO:0098552	side of membrane	3/22	118/901	0.566459	0	3	3	P01819;P06328;P18524
Cellular component	GO:0005856	cytoskeleton	3/22	119/901	0.5726	2	1	3	P58281;Q9D6A1;Q9Z0H8
Cellular component	GO:0000139	Golgi membrane	1/22	36/901	0.596635	1	0	1	Q80WT5
Cellular component	GO:0120025	plasma membrane bounded cell projection	4/22	166/901	0.600021	3	1	4	P01029;P58281;Q9D6A1;Q9Z0H8
Cellular component	GO:0031981	nuclear lumen	3/22	129/901	0.631329	3	0	3	P58281;Q3U1T9;Q80WT5
Cellular component	GO:0042995	cell projection	4/22	173/901	0.635863	3	1	4	P01029;P58281;Q9D6A1;Q9Z0H8
Cellular component	GO:0097458	neuron part	3/22	131/901	0.642463	3	0	3	P01029;P58281;Q9Z0H8
Cellular component	GO:0070013	intracellular organelle lumen	4/22	175/901	0.645771	3	1	4	O35744;P58281;Q3U1T9;Q80WT5
Cellular component	GO:0031974	membrane-enclosed lumen	4/22	176/901	0.650667	3	1	4	O35744;P58281;Q3U1T9;Q80WT5
Cellular component	GO:0043233	organelle lumen	4/22	176/901	0.650667	3	1	4	O35744;P58281;Q3U1T9;Q80WT5
Cellular component	GO:0005739	mitochondrion	2/22	88/901	0.650934	2	0	2	A2AIL4;P58281
Cellular component	GO:0098805	whole membrane	2/22	88/901	0.650934	2	0	2	P58281;Q80WT5
Cellular component	GO:0031410	cytoplasmic vesicle	4/22	178/901	0.660344	3	1	4	O35744;Q3U1T9;Q80WT5;Q9Z0H8
Cellular component	GO:0098588	bounding membrane of organelle	2/22	90/901	0.663645	2	0	2	P58281;Q80WT5
Cellular component	GO:0097708	intracellular vesicle	4/22	179/901	0.665123	3	1	4	O35744;Q3U1T9;Q80WT5;Q9Z0H8
Cellular component	GO:0044433	cytoplasmic vesicle part	1/22	46/901	0.688671	1	0	1	Q80WT5
Cellular component	GO:0098791	Golgi subcompartment	1/22	46/901	0.688671	1	0	1	Q80WT5
Cellular component	GO:0070161	anchoring junction	1/22	47/901	0.696682	1	0	1	P01029
Cellular component	GO:0015629	actin cytoskeleton	1/22	49/901	0.712118	0	1	1	Q9D6A1
Cellular component	GO:0044431	Golgi apparatus part	1/22	50/901	0.719551	1	0	1	Q80WT5
Cellular component	GO:0016020	membrane	10/22	445/901	0.721576	4	6	10	A2AIL4;P01029;P01819;P06328;P12382;P18524;P58281;Q80WT5;Q8R4P9;Q9D6A1
Cellular component	GO:0031982	vesicle	4/22	198/901	0.748141	3	1	4	O35744;Q3U1T9;Q80WT5;Q9Z0H8
Cellular component	GO:0043025	neuronal cell body	1/22	57/901	0.766685	1	0	1	P01029
Cellular component	GO:0044446	intracellular organelle part	7/22	335/901	0.770524	5	2	7	A2AIL4;O35744;P58281;Q3U1T9;Q80WT5;Q9D6A1;Q9Z0H8
Cellular component	GO:0030141	secretory granule	1/22	61/901	0.790117	1	0	1	Q9Z0H8
Cellular component	GO:0098796	membrane protein complex	1/22	61/901	0.790117	1	0	1	Q80WT5
Cellular component	GO:0044459	plasma membrane part	4/22	213/901	0.802961	0	4	4	P01819;P06328;P18524;Q8R4P9
Cellular component	GO:0044297	cell body	1/22	66/901	0.816258	1	0	1	P01029
Cellular component	GO:0043232	intracellular non-membrane-bounded organelle	3/22	171/901	0.81975	2	1	3	P58281;Q9D6A1;Q9Z0H8
Cellular component	GO:0009986	cell surface	3/22	172/901	0.823103	0	3	3	P01819;P06328;P18524
Cellular component	GO:0043228	non-membrane-bounded organelle	3/22	172/901	0.823103	2	1	3	P58281;Q9D6A1;Q9Z0H8
Cellular component	GO:0044432	endoplasmic reticulum part	1/22	69/901	0.830419	0	1	1	O35744
Cellular component	GO:0099503	secretory vesicle	1/22	69/901	0.830419	1	0	1	Q9Z0H8
Cellular component	GO:0044422	organelle part	7/22	356/901	0.833164	5	2	7	A2AIL4;O35744;P58281;Q3U1T9;Q80WT5;Q9D6A1;Q9Z0H8
Cellular component	GO:0044425	membrane part	6/22	314/901	0.836653	2	4	6	P01819;P06328;P18524;P58281;Q80WT5;Q8R4P9
Cellular component	GO:0048471	perinuclear region of cytoplasm	1/22	71/901	0.839274	1	0	1	Q80WT5
Cellular component	GO:1902494	catalytic complex	1/22	71/901	0.839274	0	1	1	P12382
Cellular component	GO:0030054	cell junction	1/22	72/901	0.843534	1	0	1	P01029
Cellular component	GO:0030424	axon	1/22	72/901	0.843534	1	0	1	P01029
Cellular component	GO:0031984	organelle subcompartment	1/22	77/901	0.863267	1	0	1	Q80WT5
Cellular component	GO:0098590	plasma membrane region	1/22	84/901	0.886943	0	1	1	Q8R4P9
Cellular component	GO:0005829	cytosol	4/22	252/901	0.904115	3	1	4	P12382;P58281;Q3U1T9;Q80WT5
Cellular component	GO:0005886	plasma membrane	6/22	345/901	0.905629	1	5	6	P01029;P01819;P06328;P18524;Q8R4P9;Q9D6A1
Cellular component	GO:0071944	cell periphery	6/22	359/901	0.928223	1	5	6	P01029;P01819;P06328;P18524;Q8R4P9;Q9D6A1
Cellular component	GO:0045202	synapse	1/22	101/901	0.929249	1	0	1	P01029
Cellular component	GO:0005794	Golgi apparatus	1/22	112/901	0.94804	1	0	1	Q80WT5
Cellular component	GO:0016021	integral component of membrane	2/22	190/901	0.964061	1	1	2	P58281;Q8R4P9
Cellular component	GO:0005783	endoplasmic reticulum	1/22	131/901	0.96983	0	1	1	O35744
Cellular component	GO:0031224	intrinsic component of membrane	2/22	210/901	0.978744	1	1	2	P58281;Q8R4P9
Cellular component	GO:0012505	endomembrane system	3/22	270/901	0.980304	2	1	3	O35744;Q80WT5;Q9Z0H8
Cellular component	GO:0043231	intracellular membrane-bounded organelle	7/22	462/901	0.981418	6	1	7	A2AIL4;O35744;P58281;Q3U1T9;Q80WT5;Q9D9R7;Q9Z0H8
Molecular function	GO:0003823	antigen binding	5/15	44/830	0.000673003	0	5	5	P01630;P01631;P01819;P06328;P18524
Molecular function	GO:0017111	nucleoside-triphosphatase activity	3/15	19/830	0.00389641	1	2	3	P58281;Q8R4P9;Q9D6A1
Molecular function	GO:0016462	pyrophosphatase activity	3/15	23/830	0.00681527	1	2	3	P58281;Q8R4P9;Q9D6A1
Molecular function	GO:0016817	hydrolase activity, acting on acid anhydrides	3/15	24/830	0.00770378	1	2	3	P58281;Q8R4P9;Q9D6A1
Molecular function	GO:0016818	hydrolase activity, acting on acid anhydrides, in phosphorus-containing anhydrides	3/15	24/830	0.00770378	1	2	3	P58281;Q8R4P9;Q9D6A1
Molecular function	GO:0034987	immunoglobulin receptor binding	3/15	30/830	0.014467	0	3	3	P01819;P06328;P18524
Molecular function	GO:0015631	tubulin binding	2/15	11/830	0.0152719	2	0	2	P58281;Q9Z0H8
Molecular function	GO:0035639	purine ribonucleoside triphosphate binding	4/15	75/830	0.0389562	1	3	4	P12382;P58281;Q8R4P9;Q9D6A1
Molecular function	GO:0032555	purine ribonucleotide binding	4/15	79/830	0.0460652	1	3	4	P12382;P58281;Q8R4P9;Q9D6A1
Molecular function	GO:0017076	purine nucleotide binding	4/15	81/830	0.0498875	1	3	4	P12382;P58281;Q8R4P9;Q9D6A1
Molecular function	GO:0032553	ribonucleotide binding	4/15	81/830	0.0498875	1	3	4	P12382;P58281;Q8R4P9;Q9D6A1
Molecular function	GO:0008144	drug binding	4/15	88/830	0.0646806	0	4	4	O35744;P12382;Q8R4P9;Q9D6A1
Molecular function	GO:0030246	carbohydrate binding	3/15	55/830	0.0709897	1	2	3	O35744;P01029;P12382
Molecular function	GO:0005524	ATP binding	3/15	61/830	0.0911557	0	3	3	P12382;Q8R4P9;Q9D6A1
Molecular function	GO:0000166	nucleotide binding	4/15	101/830	0.09794	1	3	4	P12382;P58281;Q8R4P9;Q9D6A1
Molecular function	GO:1901265	nucleoside phosphate binding	4/15	101/830	0.09794	1	3	4	P12382;P58281;Q8R4P9;Q9D6A1
Molecular function	GO:0019900	kinase binding	3/15	65/830	0.105863	1	2	3	O35744;P12382;P58281
Molecular function	GO:0032559	adenyl ribonucleotide binding	3/15	65/830	0.105863	0	3	3	P12382;Q8R4P9;Q9D6A1
Molecular function	GO:0030554	adenyl nucleotide binding	3/15	67/830	0.113572	0	3	3	P12382;Q8R4P9;Q9D6A1
Molecular function	GO:0005543	phospholipid binding	2/15	40/830	0.160199	2	0	2	P58281;Q3U1T9
Molecular function	GO:0097367	carbohydrate derivative binding	5/15	167/830	0.165476	1	4	5	O35744;P12382;P58281;Q8R4P9;Q9D6A1
Molecular function	GO:0005179	hormone activity	1/15	10/830	0.167549	0	1	1	Q8K426
Molecular function	GO:0001848	complement binding	1/15	11/830	0.182777	1	0	1	P01029
Molecular function	GO:0008092	cytoskeletal protein binding	3/15	84/830	0.187335	2	1	3	P58281;Q9D6A1;Q9Z0H8
Molecular function	GO:0031267	small GTPase binding	1/15	12/830	0.197745	1	0	1	Q3U1T9
Molecular function	GO:0035091	phosphatidylinositol binding	1/15	13/830	0.212456	1	0	1	Q3U1T9
Molecular function	GO:0022857	transmembrane transporter activity	1/15	16/830	0.255093	0	1	1	Q8R4P9
Molecular function	GO:0043168	anion binding	5/15	193/830	0.255956	2	3	5	P12382;P58281;Q3U1T9;Q8R4P9;Q9D6A1
Molecular function	GO:0005525	GTP binding	1/15	18/830	0.28231	1	0	1	P58281
Molecular function	GO:0051020	GTPase binding	1/15	18/830	0.28231	1	0	1	Q3U1T9
Molecular function	GO:0001883	purine nucleoside binding	1/15	19/830	0.295568	1	0	1	P58281
Molecular function	GO:0019001	guanyl nucleotide binding	1/15	19/830	0.295568	1	0	1	P58281
Molecular function	GO:0032549	ribonucleoside binding	1/15	19/830	0.295568	1	0	1	P58281
Molecular function	GO:0032550	purine ribonucleoside binding	1/15	19/830	0.295568	1	0	1	P58281
Molecular function	GO:0032561	guanyl ribonucleotide binding	1/15	19/830	0.295568	1	0	1	P58281
Molecular function	GO:0001882	nucleoside binding	1/15	21/830	0.321401	1	0	1	P58281
Molecular function	GO:0048029	monosaccharide binding	1/15	22/830	0.333983	0	1	1	P12382
Molecular function	GO:1901363	heterocyclic compound binding	4/15	167/830	0.355938	1	3	4	P12382;P58281;Q8R4P9;Q9D6A1
Molecular function	GO:0004553	hydrolase activity, hydrolyzing O-glycosyl compounds	1/15	24/830	0.358497	0	1	1	O35744
Molecular function	GO:0016798	hydrolase activity, acting on glycosyl bonds	1/15	26/830	0.382167	0	1	1	O35744
Molecular function	GO:0036094	small molecule binding	4/15	173/830	0.383422	1	3	4	P12382;P58281;Q8R4P9;Q9D6A1
Molecular function	GO:0005215	transporter activity	1/15	28/830	0.405019	0	1	1	Q8R4P9
Molecular function	GO:0097159	organic cyclic compound binding	4/15	179/830	0.411008	1	3	4	P12382;P58281;Q8R4P9;Q9D6A1
Molecular function	GO:0008289	lipid binding	2/15	83/830	0.452254	2	0	2	P58281;Q3U1T9
Molecular function	GO:0005102	signaling receptor binding	4/15	192/830	0.470543	0	4	4	P01819;P06328;P18524;Q8K426
Molecular function	GO:0019899	enzyme binding	4/15	192/830	0.470543	2	2	4	O35744;P12382;P58281;Q3U1T9
Molecular function	GO:0051015	actin filament binding	1/15	36/830	0.488772	0	1	1	Q9D6A1
Molecular function	GO:0016773	phosphotransferase activity, alcohol group as acceptor	1/15	37/830	0.498429	0	1	1	P12382
Molecular function	GO:0048018	receptor ligand activity	1/15	37/830	0.498429	0	1	1	Q8K426
Molecular function	GO:0016787	hydrolase activity	4/15	203/830	0.519985	1	3	4	O35744;P58281;Q8R4P9;Q9D6A1
Molecular function	GO:0098772	molecular function regulator	3/15	149/830	0.522744	2	1	3	P01029;Q3U1T9;Q8K426
Molecular function	GO:0030545	receptor regulator activity	1/15	41/830	0.535384	0	1	1	Q8K426
Molecular function	GO:0016301	kinase activity	1/15	43/830	0.552893	0	1	1	P12382
Molecular function	GO:0016772	transferase activity, transferring phosphorus-containing groups	1/15	45/830	0.569785	0	1	1	P12382
Molecular function	GO:0003779	actin binding	1/15	54/830	0.638686	0	1	1	Q9D6A1
Molecular function	GO:0004866	endopeptidase inhibitor activity	1/15	58/830	0.665874	1	0	1	P01029
Molecular function	GO:0030414	peptidase inhibitor activity	1/15	59/830	0.672366	1	0	1	P01029
Molecular function	GO:0061135	endopeptidase regulator activity	1/15	60/830	0.678741	1	0	1	P01029
Molecular function	GO:0061134	peptidase regulator activity	1/15	66/830	0.714619	1	0	1	P01029
Molecular function	GO:0004857	enzyme inhibitor activity	1/15	75/830	0.761489	1	0	1	P01029
Molecular function	GO:0016740	transferase activity	1/15	92/830	0.831057	0	1	1	P12382
Molecular function	GO:0003824	catalytic activity	5/15	361/830	0.856704	1	4	5	O35744;P12382;P58281;Q8R4P9;Q9D6A1
Molecular function	GO:0044877	protein-containing complex binding	2/15	176/830	0.861259	1	1	2	P58281;Q9D6A1
Molecular function	GO:0030234	enzyme regulator activity	1/15	109/830	0.881301	1	0	1	P01029
Molecular function	GO:0043167	ion binding	5/15	386/830	0.903526	2	3	5	P12382;P58281;Q3U1T9;Q8R4P9;Q9D6A1
Molecular function	GO:0042802	identical protein binding	1/15	223/830	0.991266	0	1	1	P12382
Molecular function	GO:0046872	metal ion binding	1/15	253/830	0.995954	0	1	1	P12382
Molecular function	GO:0043169	cation binding	1/15	264/830	0.99698	0	1	1	P12382
