# Supplementary material for: Preliminary Proteomic and Metabolomic Analyses Reveal Potential Serum Biomarkers for Identifying Alveolar Echinococcosis in Mice
Source: Vet Sci. 2025 Jun 9;12(6):565. doi: 10.3390/vetsci12060565 (PMC12197404; doi:10.3390/vetsci12060565)
Supplement: Supplementary file 1 [file vetsci-12-00565-s001.zip › Supplementary Materials Table S4.xlsx]

## Sheet: Sheet1
Supplementary Materials Table S4 KEGG analysis information.
ko_ID	KEGG_Pathway	GeneRatio	BgRatio	Pvalue	Up	Down	Count	Proteins	K_ids	Hyperlink
ko02010	ABC transporters	1/5	1/572	0.00874126	0	1	1	Q8R4P9	K05674	https:\\www.genome.jp\dbget-bin\www_bget?map02010
ko03018	RNA degradation	1/5	4/572	0.0345989	0	1	1	P12382	K00850	https:\\www.genome.jp\dbget-bin\www_bget?map03018
ko04714	Thermogenesis	1/5	4/572	0.0345989	1	0	1	A2AIL4	K18163	https:\\www.genome.jp\dbget-bin\www_bget?map04714
ko04919	Thyroid hormone signaling pathway	1/5	5/572	0.0430972	0	1	1	P12382	K00850	https:\\www.genome.jp\dbget-bin\www_bget?map04919
ko00052	Galactose metabolism	1/5	6/572	0.0515355	0	1	1	P12382	K00850	https:\\www.genome.jp\dbget-bin\www_bget?map00052
ko04152	AMPK signaling pathway	1/5	8/572	0.0682335	0	1	1	P12382	K00850	https:\\www.genome.jp\dbget-bin\www_bget?map04152
ko00051	Fructose and mannose metabolism	1/5	9/572	0.0764938	0	1	1	P12382	K00850	https:\\www.genome.jp\dbget-bin\www_bget?map00051
ko00030	Pentose phosphate pathway	1/5	12/572	0.100924	0	1	1	P12382	K00850	https:\\www.genome.jp\dbget-bin\www_bget?map00030
ko04922	Glucagon signaling pathway	1/5	13/572	0.108951	0	1	1	P12382	K00850	https:\\www.genome.jp\dbget-bin\www_bget?map04922
ko04936	Alcoholic liver disease	1/5	13/572	0.108951	1	0	1	P01029	K03989	https:\\www.genome.jp\dbget-bin\www_bget?map04936
ko05230	Central carbon metabolism in cancer	1/5	14/572	0.116921	0	1	1	P12382	K00850	https:\\www.genome.jp\dbget-bin\www_bget?map05230
ko04066	HIF-1 signaling pathway	1/5	19/572	0.155921	0	1	1	P12382	K00850	https:\\www.genome.jp\dbget-bin\www_bget?map04066
ko05133	Pertussis	1/5	19/572	0.155921	1	0	1	P01029	K03989	https:\\www.genome.jp\dbget-bin\www_bget?map05133
ko01230	Biosynthesis of amino acids	1/5	20/572	0.163553	0	1	1	P12382	K00850	https:\\www.genome.jp\dbget-bin\www_bget?map01230
ko05017	Spinocerebellar ataxia	1/5	20/572	0.163553	1	0	1	P58281	K17079	https:\\www.genome.jp\dbget-bin\www_bget?map05017
ko05322	Systemic lupus erythematosus	1/5	21/572	0.171129	1	0	1	P01029	K03989	https:\\www.genome.jp\dbget-bin\www_bget?map05322
ko00010	Glycolysis / Gluconeogenesis	1/5	23/572	0.186117	0	1	1	P12382	K00850	https:\\www.genome.jp\dbget-bin\www_bget?map00010
ko01200	Carbon metabolism	1/5	28/572	0.222641	0	1	1	P12382	K00850	https:\\www.genome.jp\dbget-bin\www_bget?map01200
ko05150	Staphylococcus aureus infection	1/5	35/572	0.27156	1	0	1	P01029	K03989	https:\\www.genome.jp\dbget-bin\www_bget?map05150
ko05171	Coronavirus disease - COVID-19	1/5	37/572	0.285074	1	0	1	P01029	K03989	https:\\www.genome.jp\dbget-bin\www_bget?map05171
ko04610	Complement and coagulation cascades	1/5	65/572	0.454141	1	0	1	P01029	K03989	https:\\www.genome.jp\dbget-bin\www_bget?map04610
ko01100	Metabolic pathways	1/5	143/572	0.764083	0	1	1	P12382	K00850	https:\\www.genome.jp\dbget-bin\www_bget?map01100
