# Supplementary material for: Preliminary Proteomic and Metabolomic Analyses Reveal Potential Serum Biomarkers for Identifying Alveolar Echinococcosis in Mice
Source: Vet Sci. 2025 Jun 9;12(6):565. doi: 10.3390/vetsci12060565 (PMC12197404; doi:10.3390/vetsci12060565)
Supplement: Supplementary file 1 [file vetsci-12-00565-s001.zip › Supplementary Materials Table S5.xlsx]

## Sheet: PCA
Supplementary Materials Table S5 Detailed information on identified mouse serum metabolites.
Sample	PC1	PC2	PC3	PC4	PC5	PC6	PC7	PC8	PC9	PC10	PC11	PC12	PC13	PC14	PC15	PC16	PC17	PC18	PC19	PC20	PC21	PC22	PC23	PC24	PC25	PC26	PC27	PC28	PC29	PC30	PC31	PC32	PC33	PC34	PC35	PC36	PC37	PC38	PC39	PC40	PC41	PC42	PC43	PC44	PC45	PC46	PC47	PC48	PC49
Treat-1-1	-20.4249	24.0145	-1.63896	5.8815	-2.28508	16.3023	3.31813	-7.00509	0.802785	-11.2584	1.26047	-4.188	2.12688	-5.62781	10.1899	-0.736886	0.691728	-12.6611	-0.682111	9.61685	-12.3045	-8.05609	3.509	0.592472	6.52393	-2.78545	-0.580999	-11.5064	3.67751	2.1815	-0.539078	-2.82201	-0.647836	-1.71793	1.8524	0.495486	2.63162	-0.355394	-1.28593	-0.127288	-1.15792	-1.47035	-2.25765	1.30952	0.164272	1.72759	2.49379	1.5756	-0.379365
Treat-1-2	-28.1947	17.2446	-6.39484	3.42107	-2.65233	8.60178	14.6991	-8.94417	-1.23203	4.41017	-1.18406	-5.00978	-8.84905	-0.266819	7.76855	-13.1157	4.40254	1.0538	-3.09022	-15.1131	0.620843	12.4961	-3.34898	-1.95888	0.83431	3.91041	1.90965	-2.93113	-2.48269	2.90439	1.72041	6.76209	-4.93178	1.55168	0.255865	-5.2196	2.3993	-0.43136	-1.10664	0.655523	-0.14632	2.19936	1.14305	-1.28262	0.704041	2.41072	-2.0323	0.930656	2.98183
Treat-1-3	-24.0542	17.3086	-4.86494	-5.54623	0.119961	10.4406	8.66875	-6.26806	-1.08284	5.43553	-3.33926	-5.62394	-7.67459	2.88246	0.0915011	-0.681124	11.2291	3.41244	1.69919	3.99324	4.44152	-14.9505	-3.70885	-4.27437	-1.02666	5.58535	-9.95656	11.3664	-1.39811	-1.1083	0.249882	5.18552	4.89836	1.54857	-0.228513	3.98203	-2.49034	2.20374	4.47994	0.387539	2.33419	-2.64885	-1.53073	-0.228429	0.264317	-1.4102	1.88995	-1.34554	-3.12519
Treat-1-4	-23.32	2.67366	-9.02764	2.30846	-11.0144	5.20318	-2.88565	-8.10578	3.4818	-1.52213	-3.38345	0.349558	5.09419	6.26082	-1.08847	6.43341	-9.96172	2.82189	-10.0695	5.99252	-11.5471	11.6718	-9.04241	1.84187	1.40078	3.77842	-3.04915	6.23057	-8.05405	-5.72241	-4.15558	-3.74049	3.89858	0.427057	-3.40165	2.76103	2.56811	-2.43178	-1.64476	0.516004	-3.08413	-0.508461	-0.166237	1.65104	-0.439468	-2.99422	-1.7415	-2.87576	-1.79078
Treat-1-5	-26.5517	-10.8178	-12.482	2.21723	-11.5582	4.35013	4.59815	-9.75233	-4.99356	4.13457	-3.11799	0.866882	-4.6308	3.973	0.111647	2.0244	-3.03874	0.16128	6.60119	6.62415	4.5521	-2.25746	1.47012	5.99807	-5.12323	6.02457	5.74255	1.68221	7.72201	-6.64125	-0.0477051	-10.1481	-12.5814	-0.112689	1.69851	-3.35469	-5.05567	-1.97296	-0.505797	-3.12846	3.01666	2.39963	3.32785	-2.51817	-0.929843	-2.86403	-0.495811	1.32739	0.44115
Treat-1-6	-21.6953	-22.3454	-8.39833	-6.94798	-9.39344	6.03023	3.84772	-8.62094	-3.92893	-1.99201	2.86741	5.6464	-2.25674	3.49958	2.39613	3.95501	-0.568948	15.7278	-7.01152	2.82392	4.53365	-7.35915	8.1872	5.72134	-1.11775	-6.67929	6.97967	-4.74119	-9.14818	3.82674	3.67399	2.09202	0.92526	-4.1523	-3.1853	-0.394861	2.59195	4.53402	1.1451	1.65243	-0.600212	-0.968763	-2.94818	3.87644	-0.848548	4.20936	-1.19031	-0.414472	1.4065
Treat-1-7	-31.5613	-10.7569	-6.71356	-2.18178	-12.0876	9.85022	-5.12626	0.887157	-2.57886	-11.4881	-1.135	-1.60398	5.80659	-4.41052	-12.409	0.622254	-10.6453	-4.71836	-5.48977	-12.1645	12.2246	0.80196	7.65581	-4.21528	3.23801	-1.70366	-6.27394	-1.02445	9.30222	-3.55639	-1.11726	0.384506	4.95693	4.45113	0.26355	2.43847	1.2752	0.598745	-1.41309	0.121913	0.0213611	-0.689293	-0.414151	1.17341	0.522047	0.6299	3.28494	-0.29105	-0.155429
Treat-1-8	-27.6846	-10.2691	-5.65677	-13.8413	-1.7512	17.0444	-1.67373	6.52056	-4.61857	-4.18187	2.50685	18.4285	2.43494	-3.0743	-6.68771	3.19265	3.73276	-5.32411	15.4131	-0.366709	-4.71469	4.54859	-9.44003	-2.50231	-4.80483	-7.42454	1.75304	-1.13143	-2.24754	6.31709	1.35516	3.97654	4.42563	-2.79914	1.62115	-0.511011	-3.89341	-1.83144	1.61606	-0.89153	0.222167	-0.0113709	2.4413	-2.88611	-0.034478	-2.48595	-0.0959521	0.376154	1.10939
Treat-2-1	-9.32192	14.3619	-7.41888	-2.0762	-2.13849	-10.4144	-10.2174	7.58737	4.37703	13.0882	-11.622	7.83083	7.54937	4.68913	7.76484	0.276663	-3.16064	-0.381746	-9.90025	-1.13045	-1.64691	-4.33071	1.75234	-9.08568	3.49005	-3.45262	1.47345	-1.38021	1.15113	3.17025	9.60109	-2.06705	0.414888	3.24355	-3.26815	1.42726	-5.73863	0.311249	-0.645446	2.01812	5.30932	-0.407978	5.02851	-2.72646	-1.5882	-5.32788	-2.31282	0.938251	2.17524
Treat-2-2	-11.5383	1.67792	-1.89969	-6.57696	9.76622	0.759502	-9.09309	13.9514	5.82122	3.0315	8.08606	-1.50871	3.19651	-4.81476	2.71869	-0.327011	0.0393152	-1.5041	-2.71999	1.64164	3.69863	-0.542187	-1.46332	-0.160183	-6.01786	10.2354	5.35648	-3.90883	-3.28718	-6.43824	-3.19968	6.8098	-0.438498	0.861713	3.09087	6.32887	-1.16871	2.24713	-0.107603	-1.3677	-0.906682	-1.80046	5.8999	1.24539	-5.41482	3.90312	-2.29805	2.01132	-1.54789
Treat-2-3	-3.61557	-3.07966	-10.8149	7.73548	6.5188	-0.969364	-10.3623	4.85841	0.865469	-2.75238	2.46747	1.47449	4.38896	-3.9158	1.76194	-1.53055	3.94259	-0.779169	-6.30846	1.49929	3.19454	0.987817	-0.443842	6.1944	1.43338	1.98641	-1.2634	0.00842749	-1.79255	4.22375	1.6196	-0.22312	0.00485887	3.18814	10.8947	-1.06876	-0.122358	0.193023	3.12824	-1.07396	0.889249	10.783	-7.73171	-7.05178	-0.741315	-2.4799	-2.57308	-8.00129	-5.21372
Treat-2-4	-7.16727	6.88435	-3.40917	-6.73588	4.21333	-4.21429	-5.42531	13.1913	-6.7312	3.48896	0.781322	9.51974	2.96371	-4.69386	3.13929	-0.609645	1.98083	-5.78561	-2.12125	-3.16258	-2.63752	-2.51154	4.29389	4.37958	0.962857	0.0835347	2.2208	8.19956	-1.57672	-1.4869	-1.85585	2.09565	-7.6458	2.9023	-9.48216	0.222485	-0.0179473	-1.21618	-1.01858	0.126731	-2.12832	-3.63322	-8.44051	-1.18334	7.12473	0.503623	-2.10628	1.08771	2.46079
Treat-2-5	5.27325	0.276961	7.72051	9.1949	8.79891	15.8998	4.4755	8.71949	-4.24772	7.47127	5.11143	3.10111	8.86113	-3.03755	-3.92948	1.7988	5.12504	7.28594	-8.38028	-0.316026	-6.57581	2.64553	0.403133	2.76612	-3.35366	-0.247498	-2.37268	3.05012	5.46467	-0.780396	-0.389941	-3.48395	-2.23426	1.20933	4.8908	-5.14068	-0.269649	6.50942	4.2756	3.01298	-2.66743	-5.38276	4.6191	0.802424	-4.85383	3.32355	1.01313	1.09211	-0.567609
Treat-2-6	2.8473	17.8246	6.0763	3.93873	-0.717583	-0.70402	5.16649	5.33548	-17.6094	14.3144	-3.55052	1.12146	3.58512	1.59189	-3.69045	-4.46064	-6.38408	-1.18618	5.0258	3.47214	5.27996	4.4639	2.12729	4.92451	0.167543	-2.05468	-5.71841	-2.23744	-3.48857	2.17866	-1.16792	-4.17432	1.32344	-2.05192	3.89239	4.82082	9.22725	-1.08796	1.24104	-5.26358	7.21833	-5.42482	3.27576	0.995381	0.636039	1.74918	-2.04634	-2.69624	0.90109
Treat-2-7	0.0797453	15.8203	10.415	2.54748	12.2663	2.49788	4.29951	0.347808	-4.07287	7.8192	5.85412	6.41405	1.6882	-1.73033	-3.92344	1.62386	-2.94401	5.74568	-3.37695	-2.96451	0.798398	-5.08045	-0.921315	6.22648	-6.21428	-4.1617	-5.78971	-5.60308	-1.28992	-1.28716	2.45397	2.87778	-5.06702	-0.222031	-2.1937	7.28246	1.05939	-5.74826	-8.04543	0.908708	-3.37476	7.41239	3.69191	-0.973772	1.81745	-3.00167	2.29155	3.18466	-2.10069
Treat-2-8	-0.732022	-5.71517	6.51771	17.4682	1.29122	-8.30678	-3.65229	-10.7882	0.786849	9.97652	-9.27866	14.7779	-3.30092	4.41163	2.02453	1.68085	5.49205	-1.89327	-0.14691	-8.13962	-1.90289	-3.54937	1.19486	10.5634	6.20061	3.90677	1.11552	-3.40146	1.18225	2.61379	-13.1551	0.469355	8.73594	1.74611	3.96706	-0.802591	-5.88189	0.922107	-3.38148	0.312979	0.687198	-0.566255	0.475174	1.81588	-1.65389	0.624437	1.60025	1.88162	0.952146
Treat-3-1	15.361	6.31229	-1.91949	13.5366	-5.58442	-1.076	-1.21449	-2.10801	-16.5109	-5.43319	1.14728	5.89938	-3.07783	4.08468	3.49752	1.70061	0.0285306	-0.273877	-3.29553	6.28449	1.33648	7.91394	2.27117	-3.7156	-5.81984	2.29431	2.48063	2.64102	5.87971	3.80463	0.880546	2.40744	0.629024	3.17327	3.60083	9.43451	-0.607513	1.99482	5.91834	-0.093243	-2.61651	2.37548	-6.17816	2.24436	1.49453	-0.0715034	1.79318	4.74095	6.42935
Treat-3-2	8.84742	-5.99091	3.15574	18.3766	7.28313	4.43246	0.0650079	-6.32741	-8.24054	4.72653	6.38941	1.62112	0.208522	0.0440283	0.706537	-5.45112	-8.30509	-0.69388	-4.20554	-5.27329	-0.39475	-11.7536	-11.4251	-10.8309	-0.489685	-7.55339	12.8697	4.64308	0.9237	-3.23913	-4.38641	-2.21005	0.903764	1.17095	2.89874	-1.81801	3.95612	-2.93887	3.3825	-3.33977	0.795716	0.131697	-0.0506274	0.329205	4.20386	2.2407	-1.11381	-0.969051	-2.10598
Treat-3-3	7.49632	16.9743	16.5372	-7.03816	-7.05953	0.941673	-4.46444	-0.339871	-0.608518	-15.0594	3.12273	0.103447	4.81472	-6.06181	18.1209	4.3888	-10.5486	11.8079	12.5266	-6.21411	4.11745	-0.898409	-3.2275	3.61583	5.51065	1.64341	0.35833	3.53338	-3.27524	-3.51874	0.397625	-2.91598	0.500861	2.01364	4.00761	2.45975	-2.40172	3.46402	0.457407	2.55282	1.63633	0.205792	1.27357	-1.93306	1.91139	-0.0223431	0.968718	0.362001	1.74255
Treat-3-4	7.66833	7.84113	1.43949	-0.913772	4.34272	5.70513	-0.96434	-8.12254	-3.19735	3.75561	10.0921	-2.0878	6.10224	-8.61324	0.496922	5.31175	2.67693	-5.83662	0.984338	0.576745	1.40461	1.85294	4.02144	-1.10648	-4.3206	-0.54536	-0.377821	-1.14601	0.92622	-3.4669	-5.73029	1.12538	-1.94614	0.0652868	-4.91858	-0.888433	-2.55783	3.4718	0.232446	5.99199	2.58321	4.81231	-0.466086	6.20381	1.16114	-0.844768	-5.2404	-2.88399	-0.245597
Treat-3-5	5.14722	-8.174	-2.57098	2.18192	-4.44725	-15.5018	-3.13468	-19.202	-12.6772	9.32494	4.03998	-8.80998	0.890824	-2.26701	-0.457159	2.35116	-6.58766	-8.76643	4.08109	-1.8601	-3.89693	-1.19583	-1.85479	0.255276	-6.78883	-0.412865	-4.94128	0.9992	-1.88049	0.333846	4.93243	2.03299	1.33941	1.85151	-1.27139	-1.86764	-3.05183	4.02396	0.166987	0.351708	-6.57827	-0.640428	-1.37008	-0.825523	-4.38815	-0.323344	-0.393951	1.42362	0.0403195
Treat-3-6	4.33838	-4.74872	-1.08646	-5.02135	3.37642	-2.40148	-5.16779	-4.67762	4.09742	2.16808	5.00497	-1.94584	1.50438	4.27364	8.63297	2.09647	-1.66871	3.85371	-2.08912	-2.02114	-4.24124	2.74562	0.874856	-1.10844	-9.12061	-3.9677	-3.59303	2.72347	3.10607	-1.33119	1.3481	1.41547	3.40451	-1.93161	2.31438	-1.17087	0.944796	-2.85798	-4.90204	0.424669	3.85711	-1.32414	-4.55973	-5.47416	-0.723789	3.09864	9.99034	1.87538	-1.01512
Treat-3-7	-0.39073	-13.6776	3.32806	-12.0842	-3.20689	3.6574	-7.15392	4.23127	4.68813	9.29535	-3.67514	-4.74956	7.48591	2.49979	10.0532	2.30462	-0.598573	-0.597507	0.216323	-1.3926	0.0945587	0.0875074	-2.27631	-0.354057	-5.76377	2.3699	-3.05776	-3.69423	5.26521	3.18506	-2.58139	-0.874898	-1.08466	-0.128772	-3.75966	-7.2256	2.81279	1.57745	1.44401	-3.20153	3.20055	0.375945	-0.752602	-1.56626	1.62563	3.01491	2.90938	-2.7094	-2.06551
Treat-3-8	12.9766	-4.33764	-16.9281	4.16805	-11.3567	-5.86691	-6.61178	0.29395	-0.124245	-7.6501	4.53066	4.9543	1.64078	5.97691	3.48972	2.19848	8.60302	9.21561	5.02967	-3.16401	-3.58318	0.231308	0.290715	-6.86843	-0.613032	4.46317	-5.12841	0.544049	6.81359	3.37499	-3.14235	1.61413	-2.72284	-0.294075	1.69736	-1.58395	7.70914	-2.06116	-5.66767	-0.751261	0.715442	-2.34521	1.00769	6.8453	2.48801	-4.72854	-4.98212	3.80293	-4.58385
Treat-4-1	14.6281	10.3322	-18.7257	5.06783	-4.49276	6.87736	-2.0307	-4.69804	7.15916	7.74781	-6.66008	-13.6304	9.77897	-7.37747	-8.39278	5.6032	3.6401	1.35122	4.13098	-4.36917	2.66823	0.669728	-3.24794	4.14284	4.86851	-0.909384	10.983	5.48239	2.00309	6.58727	-0.477686	-0.432923	-2.28268	-5.64646	-0.642546	7.02155	0.0457429	-1.42099	-5.01356	3.91985	-1.12157	-3.93774	-2.4504	-2.87122	-3.01885	1.03344	2.15252	1.40819	-1.05714
Treat-4-2	17.7987	-4.08252	-23.0342	6.49235	-3.26575	3.56007	-1.56702	2.08334	6.04099	5.62417	-3.12292	-2.36213	-1.48334	2.45109	2.64597	3.56726	0.0283347	-1.28922	2.89855	-0.723255	1.03752	-0.70094	6.01089	-1.37198	-1.29844	-1.68611	-2.81493	-2.07562	-1.18817	-0.382664	0.176869	2.51485	-1.50003	-2.16732	1.85612	1.75875	0.222829	-2.38941	1.05136	-2.75453	-1.75212	-3.148	-0.287266	-3.59617	0.876173	2.69589	-2.50744	-4.01887	6.8435
Treat-4-3	12.5963	-14.0735	-10.9972	-0.0816181	3.43605	5.27062	-2.91989	3.94757	0.943391	5.00174	-1.14828	-8.22576	-0.824835	-7.87302	5.76636	5.85002	-0.0623131	-2.77955	-2.35804	3.65671	5.49405	-0.927908	-6.99924	2.7827	1.35498	0.209424	-1.17985	-2.06269	-2.26751	0.171647	-3.16804	5.73826	1.9602	-3.26895	-0.90857	-3.5528	3.75311	-0.894546	1.37591	-0.596562	1.48798	1.99205	3.87401	5.20475	3.72697	-7.30277	4.5558	-3.27528	7.563
Treat-4-4	20.8777	-10.8373	-21.8399	7.98949	6.30134	10.3319	3.82767	4.87528	5.13159	2.39562	-4.29147	2.90633	-3.9951	2.09351	6.46386	0.612196	-3.43036	-1.10236	5.39165	-0.999254	1.57857	1.67278	2.05845	-3.62484	1.6672	-2.47567	-3.83923	-3.09454	-1.60211	-3.12491	-0.310364	-0.315949	-0.920715	0.635445	-3.19368	4.41439	-2.11023	-0.423281	1.21532	0.231741	-0.157757	4.36339	-0.729435	3.58188	-1.62722	3.30514	-2.53382	0.791286	-8.55201
Treat-4-5	15.0251	-0.294699	-12.6942	7.08526	11.2073	5.90256	0.614605	3.60804	1.40432	-5.0907	-5.87689	-2.4644	-6.84277	0.336191	1.53812	-5.84577	-4.56763	0.176198	2.08756	1.06172	2.57041	3.98786	0.61207	2.28063	-4.06725	-1.8262	-0.314626	-5.57163	-5.2838	-1.53948	-0.2871	-2.45809	2.47351	4.93653	-2.3823	0.000806557	-7.50704	-5.59524	4.3543	1.15822	2.65128	-7.39514	-2.88125	1.77035	-1.02634	-0.510528	0.490507	2.67106	-4.08443
Treat-4-6	24.805	-2.22378	0.617025	1.067	-5.86453	16.975	6.4369	6.71263	-2.80251	5.28092	-0.439584	1.56433	-2.8841	3.83185	1.1321	-1.98181	-1.08981	1.91004	4.77537	-3.99383	-7.18072	-1.3942	8.57765	-1.27142	7.34019	-4.83007	-3.06627	4.99426	0.221931	-9.98866	0.648233	2.4963	1.41613	-1.88781	-0.487665	-3.30413	-0.131597	0.878242	-0.345946	-2.71741	-6.78651	3.7834	1.14012	-3.66388	-5.45263	-2.70171	0.00790949	-2.28927	3.61796
Treat-4-7	17.8572	3.19894	11.7233	-7.08684	-18.0673	4.2193	4.89599	2.96958	-8.83997	3.67896	-1.94868	-2.61243	-0.134946	-10.268	-4.79554	5.38329	-2.56266	2.24994	-5.12093	-0.516149	-1.28649	3.22448	1.45014	-6.32485	1.24338	2.06444	-2.9091	-2.59129	-5.1576	3.71846	-2.9875	-1.23045	-0.747784	-4.87531	0.760522	-6.46192	-5.90769	2.45671	1.71276	0.67372	6.24612	-0.885092	-4.12716	-2.92106	1.1528	-0.895706	-3.56392	5.43384	-3.2621
Treat-4-8	24.4483	13.6633	5.9405	0.737861	-43.3122	4.82825	-12.2016	9.56788	4.63574	-2.12802	13.2695	0.918763	-13.3402	6.01969	-2.95617	-3.39557	6.19434	-6.32393	-5.78792	-0.606561	3.75231	-2.3556	-7.34443	6.59286	-1.7697	-3.26993	1.19062	-2.17235	-0.222054	-0.972903	2.57064	-1.64804	0.245504	1.87931	-2.43899	0.219984	-0.89285	0.29367	-1.56384	-0.0722829	0.560546	-0.975621	1.71459	0.112513	-1.66292	1.29496	1.07132	-2.14913	-1.07853
control-1-1	-10.8864	-6.25064	-2.13478	5.22786	-20.1923	-30.0827	22.734	6.75583	9.03666	-4.66004	-3.3039	0.634573	6.98862	-11.5055	4.82922	-6.94517	2.40186	0.685008	-0.259411	6.10311	1.30936	1.12243	-0.638207	0.932245	-3.06061	-11.7364	-2.11736	4.59928	0.937264	-0.803924	-7.51223	3.73634	-2.01478	2.71254	0.973317	0.698398	-0.734666	-2.05116	1.02417	-0.209403	-1.2014	-0.0514462	1.72875	-0.232889	-3.49929	0.897485	0.253314	-0.168011	-0.693471
control-1-2	-8.25087	-10.9727	-13.3682	15.2809	0.561921	-3.91691	-0.264958	9.89062	-0.22516	0.250934	9.33754	-2.11807	1.55131	-5.73824	-2.04587	-8.67868	4.65431	3.55284	2.1164	4.92219	-4.38671	3.09723	2.51263	2.94437	7.03341	4.75205	2.86386	2.59912	2.39852	-2.14517	4.81644	-3.37324	8.43262	-2.74067	-6.12529	0.554472	2.68367	2.59506	2.27446	0.5241	2.08907	3.37874	4.31987	-4.38443	5.70176	2.09065	1.18268	4.97093	-1.37535
control-1-3	-12.3826	-4.50538	16.9229	16.2903	-1.07602	3.40693	4.58059	17.8616	4.228	-3.30455	-6.52802	-10.1297	-7.4958	-0.36708	-0.790815	1.64929	-5.21278	-2.50371	0.63952	-0.994726	-5.71114	-0.64654	7.24389	-0.675125	-6.88944	2.21844	4.37356	6.47742	-3.17036	4.79483	1.67978	1.28493	2.29363	-2.6216	2.63386	0.260436	-5.76183	3.94114	-8.18293	-8.19675	0.639995	2.49967	0.400681	5.53351	4.2935	-1.16237	0.685096	-1.05296	-1.09836
control-1-4	-9.77632	-4.89004	15.7606	21.9194	-2.31306	-0.899115	-2.27937	6.40361	8.79378	-4.93414	2.16563	-2.40578	0.0118236	5.71742	-3.18334	-1.92243	-7.09323	0.371772	2.32398	-4.20847	-1.3018	-5.6185	2.9564	-1.14215	-2.30772	3.8262	-3.95046	-0.573347	-1.7991	8.65979	-2.4923	0.0400514	-6.21167	-6.81662	-1.94529	-0.166894	1.6778	-5.16806	9.76157	9.65758	-3.11027	0.14142	1.67154	-1.45633	-1.88703	-4.54032	1.50593	-0.126036	-0.852336
control-1-5	-12.4795	-5.48985	16.9553	13.1564	2.69008	-1.1561	-4.69168	2.36178	3.72815	4.52475	2.15389	2.1947	-2.97963	1.23767	2.29597	-3.23321	-0.478447	-1.17214	3.02266	8.53253	10.02	2.67667	-2.85077	-7.59599	1.71928	3.09911	-0.484046	-0.11842	0.0528897	-3.15119	2.2275	-0.648937	4.09377	-7.86544	0.611255	-2.00306	2.48892	-3.01068	-7.42443	4.08421	-0.549637	0.777424	-6.69331	-1.88533	-7.00617	1.83638	-4.92539	2.4996	4.36194
control-1-6	-10.6558	8.43615	8.18376	18.3553	2.51635	-11.771	4.03911	2.91506	7.18285	3.88264	-2.68436	1.30625	-4.41586	-3.7904	-6.25597	8.3297	1.49694	9.37842	5.17065	0.282756	-1.94522	2.85606	-7.57759	-4.12655	1.09829	-0.687158	2.0599	-11.648	7.23583	-6.72105	5.15166	2.19533	-0.586518	2.10452	-4.04477	0.185579	-2.35935	5.8946	1.28089	-0.391654	-1.31646	-3.07101	-4.99075	1.47642	2.12186	-0.868103	1.95474	-6.63026	0.158744
control-1-7	-11.5695	-17.3859	17.8752	1.88758	1.57365	0.28539	-5.92142	-1.78111	6.76587	11.0552	7.12814	1.7458	0.418813	-1.14945	3.87078	0.0136991	4.16564	-3.53175	3.30438	1.55525	6.24814	2.05228	0.117578	-2.15457	7.39327	0.367287	-5.70465	1.74146	-3.94649	4.61053	-1.53037	-7.51652	-3.45173	4.56492	-3.24095	1.91035	0.566297	1.89279	0.151719	-3.33006	-6.39791	-3.05586	-0.734712	0.951086	3.28355	-0.160747	0.474945	-0.295076	1.16299
control-1-8	-11.2077	4.25642	0.924641	9.44378	11.8293	-9.38213	-6.74944	-4.05519	10.0112	-3.60483	4.87894	1.35794	-11.5245	-3.97923	-1.82067	17.6229	2.64005	-5.58493	0.272577	-2.52614	-1.35089	2.44125	4.34787	0.89066	2.89631	-5.79787	-0.848772	6.15168	-4.31897	-1.20886	6.70176	0.776804	-3.78003	3.88991	5.11715	-3.94524	6.72248	-2.60689	1.90282	-2.08891	5.07088	-2.64986	2.4554	1.27937	-2.88163	3.00907	-0.44502	3.04331	-1.00694
control-2-1	4.04851	-1.58169	1.54278	-5.62498	-1.84416	-9.01536	25.9769	8.30971	-7.33239	-1.39441	9.89992	-1.93006	10.5278	12.5143	1.19438	11.7138	4.71407	-6.30726	1.5713	-4.91034	0.895656	0.0531791	0.431167	-1.30284	2.72237	8.11265	4.82814	-1.03173	-2.4238	1.26455	4.39425	-3.43426	4.27612	3.10062	-1.89512	-0.766619	-1.98696	-7.74235	1.35753	2.30033	0.640503	2.48546	-0.0781246	2.74176	-0.763467	4.07665	3.28604	-3.26801	0.455247
control-2-2	1.4278	16.2812	-0.114434	5.73668	10.8853	-4.49147	0.992804	-6.74645	5.45436	-5.0886	11.777	-5.49192	3.60871	4.02173	-7.73604	-3.41894	-3.4492	6.42024	1.36486	0.465441	1.64093	-0.219356	1.67596	6.28615	0.632192	-1.76043	-1.69853	-1.75805	0.96671	1.11158	-1.85671	1.60757	4.38847	1.16465	-6.77297	-5.85278	-2.47685	-3.97815	1.73248	-8.3702	2.57348	-0.679874	-2.42143	-2.31036	-0.123071	-3.50973	-3.51059	0.318467	1.30746
control-2-3	-5.58066	3.10554	4.67657	-9.95301	-3.60604	-7.90769	-1.75149	-0.287288	2.06255	8.66562	-0.366624	-10.3285	-1.00143	6.93935	-3.5681	2.9876	4.67563	0.299498	4.10111	1.92992	-2.46578	0.056835	5.79243	0.845503	-3.30372	-4.18812	2.97372	-4.58061	0.910405	-4.36712	-2.83262	0.917993	5.84824	2.35313	3.47062	1.12495	4.11529	1.7635	3.58092	3.91526	1.23632	3.44108	0.633071	-4.1778	5.30973	-3.82982	-1.6575	6.071	1.07755
control-2-4	-2.58857	9.94916	-4.92281	-8.62832	1.82838	-1.11663	-6.81446	1.88428	8.31482	2.44302	-0.120421	-5.3371	10.9783	11.4802	-6.80262	-6.74896	-1.49354	1.18562	1.92986	5.15233	2.11401	-0.129676	-2.37663	0.403639	4.80287	-5.44928	-2.43717	1.05702	-1.35701	-1.62426	2.52746	1.67499	-2.72435	0.43671	10.3918	-6.09205	-7.2544	-0.916434	-0.574139	3.35348	-3.93895	1.18744	-0.266519	8.16771	6.03658	4.85715	-1.64935	2.47182	2.62529
control-2-5	-6.5917	6.86988	-3.8833	-13.0373	11.1603	-6.37186	-7.42987	4.96852	1.02887	-4.53868	6.92119	-1.11217	-2.40358	9.5543	-0.557756	-2.86322	-2.88617	-1.37511	0.194205	-1.1728	-0.371105	2.69877	0.654953	1.62447	-1.32302	0.48858	4.02715	0.495584	0.884605	-0.374692	-5.47673	2.42464	-2.79949	-4.5605	-0.154692	-0.595348	-1.00022	2.96807	0.609868	-2.35363	-3.41897	-5.50069	-2.64141	-2.40246	0.781724	-2.09519	2.66558	0.419244	-1.40351
control-2-6	-6.18783	7.50999	-4.79862	-14.6804	1.60613	-16.0526	-2.19241	4.91014	-10.2211	4.52728	-2.01475	-1.57729	-4.08914	6.58036	-1.42224	-3.7993	-4.00368	-2.09172	4.54332	0.371869	0.207386	1.47289	0.714319	-3.45926	7.11567	-2.19383	3.8823	-2.17345	-2.42944	2.11575	-2.26278	0.0422943	-2.63596	-2.7583	-0.530409	0.138074	4.62162	7.94954	0.244854	-1.0064	-1.92688	3.50852	-0.627352	2.56375	-5.23448	-1.67806	5.46402	-1.3604	-7.34479
control-2-7	-4.79201	15.4735	-8.46385	-8.44235	14.1566	-11.3899	-4.89049	5.05236	-7.72738	-14.0821	-3.10572	-3.23893	-7.23753	0.25102	0.32735	7.45176	5.91374	1.3439	-6.07652	-3.29649	2.54316	-1.16038	-3.05964	-3.17899	0.575499	-3.35688	-3.03528	0.436371	2.59805	0.198018	-6.96219	-7.20031	0.965851	-8.54768	-3.62267	-0.401628	-3.73506	-0.121058	2.63987	-3.74107	-2.48652	3.77678	3.92231	-1.29514	-3.58823	3.76322	-3.05632	0.615837	4.58087
control-2-8	3.88535	3.87111	-0.545777	3.17868	15.7404	4.02882	2.27131	3.30233	-10.577	-7.34507	-3.49199	-1.43473	-4.9824	1.56847	1.91208	-2.73507	5.91099	0.449803	0.941977	3.82792	5.77847	3.61307	1.83499	1.2917	-3.99301	-5.48577	0.472714	3.02454	1.35379	3.19809	0.882593	-6.00976	2.36724	4.50052	-1.09638	-4.52527	0.890062	2.36166	-7.37907	9.10056	-2.87249	-4.04653	2.42605	-1.94548	1.51396	-2.17688	0.112862	-6.7399	-2.237
control-3-1	3.20911	-8.82917	-5.94385	-3.21622	4.29897	-8.73765	-4.01463	-2.50525	-5.76548	-5.84127	4.30657	-1.6141	5.6595	-7.11108	0.826521	-11.8474	5.07689	0.287675	-0.709441	-6.36556	-4.25441	-3.46364	0.614093	1.81502	-1.92614	2.62238	0.487263	-0.633826	-2.01043	-1.82661	7.91175	-5.03256	1.51915	-2.52896	2.85707	0.496532	-0.687978	-0.637765	-0.485365	-1.92464	2.28333	-3.24206	-1.73928	7.5225	-6.04912	-8.6643	1.15667	-1.14017	3.80364
control-3-2	2.45967	-14.594	-1.77239	4.10553	2.14849	-9.49152	-8.69495	-1.06034	-8.31012	-7.54316	-3.86459	-1.12066	1.11058	0.793171	-4.90813	-6.65205	-2.66234	-2.139	4.45368	-0.722186	-7.85198	-6.38118	-4.81731	2.96455	-0.697371	3.03382	-6.82302	0.258263	-1.17876	-0.778561	1.54192	2.49516	-1.93988	-0.212256	-4.1458	0.395143	0.00766986	2.26679	-3.9815	4.30012	6.12103	1.51335	0.950427	-1.37238	0.598333	10.4032	-2.09192	-1.55734	2.2183
control-3-3	3.34688	-12.7365	9.0456	-2.11353	-0.298421	2.98399	-2.12855	3.43685	-7.65676	-9.09778	-11.9697	-10.7485	1.5837	1.2681	-3.23262	3.88827	4.63651	0.0889951	0.759375	-1.15891	-0.388108	-4.36574	-4.15387	0.822235	0.1675	-0.252155	3.49039	-3.4674	-4.4864	-0.586717	0.00145122	0.379006	0.0593177	10.6779	-0.583601	-1.20974	4.41262	0.15979	-2.308	-0.125865	-3.65895	0.761727	0.27723	-3.42917	-1.73787	-3.09442	-5.78112	5.06958	-0.362258
control-3-4	10.8225	-8.86787	9.84385	4.83431	5.21935	6.90466	0.0862509	-0.425062	-1.44088	-11.2604	-8.35243	-3.86863	4.00472	9.04866	-3.29769	-0.815288	1.95771	2.89145	-2.32743	5.75561	-1.5338	2.30011	-2.56027	-1.99947	2.53039	-0.600685	-0.195764	-0.9404	0.370021	3.53468	-2.47252	4.5975	-6.71315	4.51212	-2.5586	3.12612	0.368102	1.74678	-0.663455	-2.22268	5.13973	1.48696	2.20462	-1.61795	-2.36904	0.789279	3.57768	-1.73854	5.11123
control-3-5	4.21733	-4.19329	21.6315	-8.35515	-0.520917	3.62746	0.683225	-1.6767	-5.46988	-2.5274	-10.8889	0.686177	7.95793	-0.459886	4.02799	0.737644	4.78709	0.280202	-2.47693	1.92965	3.10764	-0.0766455	-1.94468	5.16802	2.1636	0.842815	0.212108	0.0199327	7.31	-1.0714	6.54097	5.42985	0.94264	-5.04933	-1.28912	-0.559508	0.838128	-6.32903	2.16898	-7.49226	-4.68198	-2.09252	-1.96483	1.12499	-1.0429	1.70486	-3.43249	0.762438	-5.98258
control-3-6	4.5949	-5.2884	16.7585	-0.936571	2.88437	-0.597305	-3.67698	-7.9475	-2.79468	-4.07706	-8.5266	3.34297	-1.40388	2.37035	-1.37384	-1.7874	6.53492	-5.7649	-2.69304	-0.508821	1.44968	5.75465	2.2264	2.37704	3.181	-3.29503	2.99816	4.00207	-0.491057	-10.3444	1.15914	4.25975	-2.65828	-7.49348	-1.10866	0.328312	-0.607139	-1.80663	2.49825	5.35877	6.78623	1.09609	0.354252	2.66523	2.6016	-2.68224	3.01857	-1.04875	-2.87908
control-3-7	4.7639	-8.48778	10.8347	-8.87651	3.21024	6.44939	-1.50683	-9.4271	5.15876	-0.800781	8.8948	-0.218549	3.87076	-1.64242	-2.72105	-5.77324	7.63165	1.9851	-0.566827	3.96674	-0.52069	1.66046	6.19464	-10.2068	2.04352	0.0771531	2.74951	-2.09496	-5.36458	-1.50202	-5.71694	-1.75897	-2.1162	5.00527	-1.05524	2.85167	-2.66133	-2.86664	-3.2231	-2.84274	2.95511	-0.56988	0.322957	-2.50172	-2.77075	-0.793577	4.07347	0.0132557	0.235495
control-3-8	6.94921	-10.3722	6.81829	-1.64267	-2.75739	-7.10577	-4.41873	-17.0687	1.60931	-3.02674	0.304011	-3.2785	-0.991355	-1.62097	0.317013	-1.79242	6.19302	0.530153	-1.88431	-3.33501	-1.98301	4.24171	2.5397	-3.52358	-0.765051	-0.525931	-1.27012	-2.53988	-1.7652	1.59058	3.80499	-2.65345	-0.551517	-5.01367	2.72418	7.66679	-4.3257	-0.0292723	2.09602	-2.86547	-4.42087	-1.69088	6.91952	-3.28319	7.27378	2.10631	-2.38135	-4.78853	-2.46713
control-4-1	18.111	22.7819	-4.02479	4.39581	-5.80817	-4.46865	-3.9857	-11.1703	4.53995	-7.6733	-7.30266	13.1729	6.13739	-3.5371	-5.03925	-0.963354	-3.88385	-2.39114	2.44864	5.97727	4.1437	-2.30143	7.47675	-3.87016	-4.39029	9.42745	5.32532	1.13785	-3.85738	0.358097	1.16463	5.5292	2.32553	1.30712	-1.70668	-8.10498	3.68936	1.14059	0.263391	-1.10939	-3.92983	-0.512139	5.17015	-2.28385	0.73465	1.18018	2.12026	-2.98097	-0.909649
control-4-2	12.0244	12.7956	1.48892	-8.67036	3.15702	3.22267	3.81523	-7.36602	12.2843	1.61708	-3.72356	4.30291	-0.907783	-3.45607	-4.76711	-1.50079	0.155968	2.10255	0.7242	0.669014	1.62921	0.408952	-1.62138	-1.94645	-5.05916	-1.55108	-0.399782	3.65866	0.929089	5.5427	0.880054	-8.07354	2.56713	-0.708399	-3.15228	-0.732565	1.72098	1.06281	-2.10767	-1.92274	0.269115	7.71352	-1.44158	4.54862	-0.130863	2.25598	1.39389	1.25918	0.810194
control-4-3	18.7554	-9.71774	-4.5213	-4.45149	9.29737	-0.629071	25.6368	-2.87388	13.6523	-8.32008	3.81614	7.68391	2.45006	6.54798	-0.98121	0.967466	-4.14004	-9.45457	-5.8443	-1.53792	3.82126	-3.04401	-5.21195	1.7617	0.33165	1.87137	-2.81328	-1.33509	-0.205282	-1.60227	1.79299	-0.861334	-1.33856	-4.59447	3.26683	2.11944	1.97551	10.22	-3.55196	-0.132463	1.89057	-3.83181	-1.2178	-4.91749	3.03831	-4.08491	-3.53479	2.76393	0.369338
control-4-4	5.64696	-1.33364	10.5585	-14.303	4.40979	5.8662	-0.727557	-2.96624	18.0659	0.526737	-7.65769	1.509	-1.88545	0.492894	0.309216	-6.1823	-1.74878	-3.01086	2.65975	-3.74492	-2.27837	2.03343	-0.814159	4.91327	-4.26295	-0.0944405	2.63488	2.91436	3.85757	1.39232	2.27376	-3.64827	2.25585	3.83599	-3.6554	3.12875	4.9058	3.24058	7.33669	0.432396	0.355298	2.63634	-1.20044	3.26025	-3.23987	1.09659	-2.27903	1.80518	2.23842
control-4-5	7.68245	-6.87931	3.37474	-16.2314	4.44995	-1.28881	3.65514	-4.8809	-0.576864	3.55791	10.9077	0.242661	-10.1454	-2.28353	-3.36422	0.530286	-9.52354	2.85415	-0.34917	5.26131	-5.06201	0.573863	0.911017	1.54496	9.365	1.61124	1.6723	3.86016	9.05276	7.82186	0.591274	7.09024	-1.55894	3.77262	0.872798	2.2256	-3.08059	-1.46296	-1.13976	1.4439	3.93712	-0.219887	1.45256	0.696821	-2.77266	-0.721951	-4.34611	-3.90621	-0.192746
control-4-6	0.599993	-5.60151	4.7285	-19.518	2.40756	-2.93815	3.24795	2.48948	1.3874	2.40694	-1.99593	-2.09468	-10.8296	-3.84837	4.03793	-1.29925	-6.6596	0.0951257	-3.80036	2.71984	-2.3339	-0.784286	2.69511	-0.345599	-2.08956	1.80952	3.47934	-1.09929	5.71456	0.538768	-1.86628	-0.83901	6.21146	-0.108591	2.02599	-0.0291256	1.45878	-6.6283	-1.56462	5.67725	-3.16759	-2.79797	2.42593	-0.37455	2.22423	0.18124	-3.31206	-2.70544	0.179466
control-4-7	5.40248	0.157073	-1.7388	-16.4221	-2.2233	-5.33049	3.55574	6.61038	2.72585	1.54711	-7.2027	4.74051	-7.03453	-7.23342	-10.8371	-1.27349	1.77712	4.78662	0.221175	-2.54146	-6.86665	-4.03362	0.119742	-2.44805	-0.493542	6.52297	-1.63332	-3.49279	-3.16503	-4.52731	-1.58513	-5.24378	-3.54133	0.4423	5.9234	1.0787	3.80591	-4.12649	0.485079	0.84208	-0.896769	-0.122885	-5.81139	-0.279293	1.94722	1.7325	2.22657	-3.13251	2.9409
control-4-8	13.1823	-8.49469	-6.64665	-3.99291	5.94231	-2.86128	1.81759	0.357041	-4.07195	0.501224	-2.14866	2.45165	-8.35878	-7.55084	-1.42375	-0.500339	-3.77124	0.861546	-4.48294	4.84857	4.2113	0.973272	-5.45008	1.28545	6.26341	3.72263	-3.32537	-0.770775	-0.59961	1.89701	3.59314	0.559688	-1.62996	1.6399	0.0156465	-4.00762	-1.66737	-1.74512	0.626948	-0.302259	-4.36653	1.06023	2.62309	0.158147	2.16654	0.281812	7.96536	7.55996	-0.565752
[truncated: 15 more columns]

## Sheet: Metabolites
Supplementary Table 5 Detailed information on identified mouse serum metabolites.
Index	Formula	Compounds	Class I	Class II	Precursor (g/mol)	Mass (g/mol)	RT (min)	Adduct	error_ppm	Level	score	source	CAS	Pubchem CID	HMDB	Metlin	cpd_ID	Treat-1-1	Treat-1-2	Treat-1-3	Treat-1-4	Treat-1-5	Treat-1-6	Treat-1-7	Treat-1-8	Treat-2-1	Treat-2-2	Treat-2-3	Treat-2-4	Treat-2-5	Treat-2-6	Treat-2-7	Treat-2-8	Treat-3-1	Treat-3-2	Treat-3-3	Treat-3-4	Treat-3-5	Treat-3-6	Treat-3-7	Treat-3-8	Treat-4-1	Treat-4-2	Treat-4-3	Treat-4-4	Treat-4-5	Treat-4-6	Treat-4-7	Treat-4-8
MW0108634	C6H9NO5	N-Acetyl-L-aspartic acid	Amino acid and Its metabolites	Amino acid derivatives	251.974	175.048	2.7664	M-H+2K	22.2603	2	0.5658	rp	997-55-7	65065	HMDB0000812	5776	C01042	6615.92	6067.37	5874.16	8186.43	6730.22	7415.5	6364.3	5365.46	6885.02	7825.58	9492.14	8607.08	6101.42	6498.3	4778.6	5764.5	7919.97	8678.3	7722.12	5817.89	12695.6	5844.66	6015.03	7179.59	8935.61	11958.1	7792.05	8485.49	8326.05	9307.63	1362.15	7054.26
MW0103076	C8H16O2	Valproic acid	Organic acid And Its derivatives	Organic acid And Its derivatives	145.121	144.115	5.2079	M+H	1.45173	2	0.7374	rp	99-66-1	3121	HMDB0001877	2986	C07185	10881.7	11251.4	10049.7	11254.2	10141.1	9695.9	9497.48	10127.3	10608.9	11231.1	10360.4	10278.1	10828.8	11061.6	10228.5	10294.5	11117.9	10434.5	9898.44	12651.5	11414.9	10868.6	10937.7	11002.3	10354	10032.4	9938.9	10904.9	11432.4	9927.29	10121.6	10538.5
MW0126293	C5H5N3O	Pyrazinamide	Organic acid And Its derivatives	Organic acid And Its derivatives	170.06	123.043	1.5706	M+HCOO+2H	7.69074	2	0.6926	rp	98-96-4	1046	HMDB0014483	-	C01956	69424.9	65892.8	61735.8	62539.3	64865.1	62828	61033.8	63349.8	65882.4	54559.3	69986.4	54044.6	69310.5	60543.6	55750.9	75560.1	71626.5	72107.8	55002.2	66192.4	65922	61896.1	52761.1	71432.2	57880	60220.6	47492	59570	55162.2	51017.2	46944.8	32481
MW0009108	C6H5NO2	Nitrobenzene	Benzene and substituted derivatives	Benzene and substituted derivatives	247.07	123.032	4.849	2M+H	3.4	3	0.7868	rp	98-95-3	7416	HMDB0041950	-	C06813	1594.97	181.008	525.79	2651.14	420.605	115.111	287.262	3532.48	1963.01	848.728	264.604	2102.11	1814.27	1149.15	141.679	384.049	1803.55	102.533	5848.55	1373.19	505.488	1831.53	531.832	523.74	20.4584	471.692	283.862	126.084	336.405	201.309	796.689	2565.88
MW0113853	C8H8O	Acetophenone	Aldehyde,Ketones,Esters	Ketones	121.063	120.058	1.7204	M+H	3.74786	2	0.7795	rp	98-86-2	7410	HMDB0033910	-	C07113	10522.9	14479.9	12036.6	10519.4	10553.8	9912.98	11113.9	9740.07	12508.1	13534.5	12868.3	11726.1	15497	15797.5	16655.4	10801.6	14370.1	11431.2	9330.92	13586.2	14083.2	9695.26	10313.7	15542.7	15084.9	11303.7	10776.5	11820.2	12146.5	10866.2	9613.39	6839.64
MEDP1031	C8H10O	1-Phenylethanol	Benzene and substituted derivatives	Benzene and substituted derivatives	105.069	122.073	6.6984	M+H-H2O	2.65	3	0.7153	rp	98-85-1	7409	HMDB0032619	-	C07112	1162.41	163.248	63.7855	134.313	777.193	46.8801	1810.51	627.244	1635.95	1709.48	1332.17	594.91	2290.4	1799.03	1896.17	1558.35	1164.03	1285.86	735.682	994.613	1557.31	1315.46	1323.31	1618.72	761.724	193.034	374.234	160.001	26.9285	613.503	1397.57	1684.61
MW0004672	C6H8AsNO3	Arsanilic acid	Organic acid And Its derivatives	Organic acid And Its derivatives	263.991	216.972	1.2094	M+HCOO+2H	16.2011	2	0.6455	rp	98-50-0	7389	-	-	-	23140.2	11915.8	17862.7	16168.8	21749.4	11919.7	10553.5	9678	11612	7892.27	18716.9	9720.1	13343.3	17358	13659.8	8335.89	9560.02	7553.38	17344.9	9325.09	12426.7	15240.6	15608.6	18298.9	13758.2	12173.4	11634.5	16517.9	15875.1	13383.2	8621.24	14018.1
MW0114487	C5H4O2	2-Furancarboxaldehyde	Aldehyde,Ketones,Esters	Aldehydes	97.0272	96.0211	0.8525	M+H	2.42442	2	0.8891	rp	98-01-1	7362	HMDB0032914	-	C14279	19649.6	18912.6	23673.5	21002.7	17161.4	26040.4	18212.6	18888.5	7094.58	17231.9	17880.6	16139.1	20311.9	13692.6	18924.9	10334.9	14357.6	13957.2	21915.9	19320	11781	27288.8	18887.4	22631.9	8939.51	11431.9	18936.8	15211.6	19868.8	14325.6	17946	11907.5
MEDP0525	C5H9NO3	N-Acetyl-L-alanine	Amino acid and Its metabolites	Amino acid derivatives	154.041	131.058	3.3203	M+Na	8.50515	2	0.7025	rp	97-69-8	88064	HMDB0000766	5733	-	369318	389009	360040	369043	361352	362911	350375	384992	386576	334503	390215	326557	379759	354607	344014	426191	433590	437936	346522	365239	387129	379846	293108	403905	455187	456647	404460	471031	423665	408408	304754	311460
MW0169142	C10H12O2	Eugenol	Benzene and substituted derivatives	Phenolics	206.113	164.084	6.6599	M+CH3CN+H	10.325	3	0.7722	rp	97-53-0	3314	HMDB0005809	4022	C10453	161020	147525	153786	156073	151883	161117	146107	156697	157012	147579	153985	134679	175688	152876	137397	188515	161115	170299	131522	145819	146003	161605	148627	163138	204924	168074	176295	199827	165881	148661	114355	125800
MW0142582	C26H55NO6PS+	2-thio PAF	Organic acid And Its derivatives	Phosphoric acids	540.345	540.349	9.5242	M+H	7.10585	2	0.8768	rp	96801-55-7	14236443	-	63005	-	61629.1	47720.7	59666.9	51316.7	54718.2	45739.2	71233.9	65503.3	46318.5	32885	33104	31894.6	32524.6	32810.4	33655	35250.6	31316.8	32044	39932	31222.6	32091.7	31968.3	40247.2	31255.9	28472.4	26157.1	28755.8	28646.4	28484	29883	31238.8	31254.8
MW0106578	C6H10N2O2	Ectoine	Organic acid And Its derivatives	Organic acid And Its derivatives	209.027	142.074	7.5334	M-2H+3Na	2.64852	1	0.6066	rp	96702-03-3	126041	-	43384	C06231	125599	141644	93795.8	138591	124774	172976	38.4728	166817	140591	157747	139461	153220	178500	139048	159276	142712	159414	196662	169855	162219	167852	169666	148421	165931	147333	144342	145359	161303	177564	159871	137234	150631
MW0009085	C12H9N3O5	Nifuroxazide	Benzene and substituted derivatives	Benzene and substituted derivatives	276.064	275.054	2.9922	M+H	7.85229	2	0.6953	rp	965-52-6	5337997	-	-	-	29485.5	22649.8	21809.6	24248.1	18338.6	24598.3	26287	24379.9	20303.3	20312.9	21959.2	23473.7	25165	28674.2	22033.7	31255.3	24532.1	22807.4	22386.2	30097	26758	16640	22877.5	23492.1	26105.9	26419.2	22592	24486	17043.2	26455.3	34610.9	29603
ZINC6116425	C13H14O5	Goniotriol	Heterocyclic compounds	Heterocyclic compounds	341.054	250.084	0.7125	M+Na+NaCOOH	0.309	4	0.9923	rp	96405-62-8	125950	-	-	-	55223.2	68.7464	61655.1	39388.3	47960.1	34584.5	56782.9	37419	90136.5	68268.7	52693.2	102618	71525.6	82369.9	71205.3	68613	73531.2	70136.6	94827.2	71050.7	43419.1	66978.1	49031	84196.1	69246.6	75695	56132.7	61519	74082.5	59818.4	58391.6	42492.4
MW0117235	C5H7N	1-Methylpyrrole	Heterocyclic compounds	Heterocyclic compounds	82.069	81.0578	4.0664	M+H	12.2169	3	0.6978	rp	96-54-8	7304	HMDB0033113	-	-	9389.45	9072.7	8687.1	9133.73	8765.5	8672.12	7860.1	8717.85	8138.76	7736.76	8552.85	7811.74	9269.67	8624.11	8050.87	9177.88	8875.78	9571.55	7616.23	7993.25	8604.11	8187.86	6430.31	8990.96	9392.26	9675.1	9053.43	10194.7	8940.73	9354.82	7612.76	6991.49
MW0124062	C3H6N2S	Ethylene thiourea	Aldehyde,Ketones,Esters	Ketones	146.986	102.025	1.1209	M-H+2Na	23.4691	2	0.5518	rp	96-45-7 | 12261-94-8	2723650	-	-	-	6357.87	5902.36	4273.15	3721.13	1782.5	3313.92	2744.93	2588.28	1294.86	2913.91	512.936	3865.11	1825.4	1298.91	2142.09	2416.64	1259.44	1555.74	1398.09	1164.17	3431.6	4859.5	2625.34	2694.77	4268.87	6267.19	10201.8	10515.2	9482.73	4219.16	7462.39	2911.03
MW0010405	C6H12	Methylcyclopentane	Others	Hydrocarbon derivatives	57.0693	84.0939	4.6161	2M+3H	0.24895	4	0.7438	rp	96-37-7	7296	HMDB0031542	-	-	101.818	115.054	46.3357	7566.49	4069.9	1209.28	224.89	161.178	3876.57	5260.77	4982	5591.25	4268.59	2877.13	8019.53	8502.47	428.938	2827.61	4371.64	1602.59	4035.08	9572.13	1590.8	1368.46	1291.36	6219.99	3180.06	1723.14	4217.77	457.78	8682.23	5212.17
MW0001837	C10H9BrN2O	2-(3-Bromophenyl)-5-ethyl-1,3,4-oxadiazole	Benzene and substituted derivatives	Benzene and substituted derivatives	224.965	251.99	1.2976	M+H-C2H4	2.94	4	0.9316	rp	957065-88-2	26967004	-	-	-	26070.1	29214.6	15632.6	31959.4	51286.1	25440.3	38892.8	31169.6	38802.8	36226.5	36785.1	33174.3	35238.4	36029.7	38087.3	41322.8	29949.4	33720.5	30425.1	28042	33885.8	33449.9	43073.2	28940.5	27897.6	27841.5	27642.6	27846.4	30074.5	27488.5	28382.2	28910.4
FDATP00126	C24H35Cl2N3O4	Ranolazine dihydrochloride	Others	FDA	538.155	499.2	0.5898	M+K	8.93877	4	0.8198	rp	95635-56-6	71279	HMDB0014388	-	-	1132.75	1253.58	2162.03	2509.2	1979.73	1380.89	81.2381	59.142	3399.87	3044.12	4756.07	3683.26	3709.63	3776.13	3050.98	4430.03	3329.73	5345.79	889.673	717.653	26.3055	3262.51	1882.59	4393.34	3668.51	2793.46	2993.41	3922.26	3562.18	2829.59	364.934	2496.74
MW0121252	C10H15BrN2	5-Bromo-4-hexylpyrimidine	Heterocyclic compounds	Heterocyclic compounds	265.034	242.042	5.8554	M+Na	0.351	4	0.7413	rp	951884-38-1	26370001	-	-	-	4192.81	3075	2857.01	3521.43	2956.96	3857.1	6311.81	2844.66	3048.95	3496.4	5112.57	2755.46	2061.67	2440.8	3056.51	2567.09	3737.45	2753.01	4295	3068.92	3289.57	3461.78	2955.53	3285.65	3954.79	46.3558	6730.64	3421.97	40.6614	3943.81	4665.61	4138.71
MW0002223	C7H10N2	2,4-Toluenediamine	Benzene and substituted derivatives	Benzene and substituted derivatives	123.095	122.084	5.3791	M+H	8.63054	2	0.779	rp	95-80-7	7261	HMDB0041799	-	C14401	60989.2	62429.6	62066.1	64952.2	63334.3	63683.8	58932	63233.2	66943.5	56786.7	67828.4	57016.2	66398.6	63325.1	61759.1	72256.7	72462.7	71457.7	60266.9	63071	65746.3	68907.9	57212.8	72584.6	75293.6	72897.8	65451.8	78441.1	72265.7	67226.4	52065.1	55828.8
MW0123317	C7H4ClNO2	Chlorzoxazone	Aldehyde,Ketones,Esters	Ketones	170.001	168.993	2.4627	M+H	1.3953	2	0.7191	rp	95-25-0	2733	HMDB0014500	-	C07931	14992	18031.4	19463.7	18255	12526.2	11748	10662.6	11363.2	7656.44	8666.53	8889.15	9854.31	17392.3	11012.9	9357.14	9959.48	8991.57	9202.01	10498.4	13988.3	17909	20324.9	14904.3	14004.4	13012.8	11428.7	12978.5	18806.5	23548.6	11043.3	7555.07	23408.5
MW0118383	C11H8BrCl2N	2-Chloro-3-(2-chloroethyl)-6-bromoquinoline	Heterocyclic compounds	Heterocyclic compounds	263.932	304.919	0.9698	M+H-COCH2	29.1232	4	0.6166	rp	948294-46-0	17039758	-	-	-	14136.7	17321.6	16694.7	17508.9	13852.6	21751	23228.7	18817.2	22155.3	24537	18477.9	16545.1	14894	19672	25267	22252.1	24969.7	27633.9	21458.8	18695.5	14622.7	18319	19053.6	18704.2	24918.1	23361.7	16925.5	14941	16078.9	23224.2	23543.7	21587
MW0118391	C10H6Cl2FN	2-Chloro-3-chloromethyl-6-fluoroquinoline	Heterocyclic compounds	Heterocyclic compounds	305.909	228.986	2.2823	M+2K-H	0.33225	4	0.9918	rp	948291-04-1	17039794	-	-	-	4943.43	14.5054	3477.48	3509.96	4409.09	2865.3	2600	5630.38	4312.41	5831.79	5733.46	4834.79	3357.12	3803.31	5455.7	3921.16	5062.36	5066.44	6496.62	6588.61	176.04	4494.95	3272.61	2924.04	6227.38	7059.36	5683.45	6346.46	5001.41	6553.97	5583.55	4510.75
MW0121371	C9H10ClNO5S2	5-Chloro-3-(morpholin-4-ylsulfonyl)thiophene-2-carboxylic acid	Organic acid And Its derivatives	Organic acid And Its derivatives	268.005	310.969	1.2096	M+H-CO2	37.771	4	0.5756	rp	948015-50-7	16766631	-	-	-	22573.4	26496.2	22531.1	22285.4	18820.1	16909.4	18742	21008.9	33017.6	23047.8	25168.2	38396.3	18412.7	13771.3	18083.7	25670.5	27569.1	25922	23086	24886.3	41020.9	20293.1	21533.1	22902	32821.2	47045.2	27217.9	39452.8	34748.1	25324.8	28977.3	16723.4
MW0114432	C11H8F4O3	Ethyl 3-oxo-3-(2,3,4,5-tetrafluorophenyl)propanoate	Aldehyde,Ketones,Esters	Esters	265.044	264.041	7.5334	M+H	0.10725	4	0.9973	rp	94695-50-8	600916	-	-	-	59243.2	75321.3	62783.8	67830.7	67578.2	73896.6	79342.2	75159.4	32933.8	32542.7	32630.1	32030	32383.9	32511.5	32828.1	35114.9	31374.5	32127.1	31484	30813.2	32155.9	32079.3	31548	31113.6	27740.3	27266.4	29158	28100.7	27764.9	29660.7	32051.6	31104.9
MW0145223	C22H37NO2	N-(2-hydroxyethyl-1,1,2,2-d4)-5Z,8Z,11Z,14Z-eicosatetraenamide	Alcohol and amines	Amines	352.305	347.282	8.3206	M+H	21.731	2	0.7592	rp	946524-40-9	24762159	-	96417	-	8893.73	17876.5	9897.93	12365.1	12330.7	11034.5	11084.7	9556.94	38663.5	38.9553	36584.2	42563.2	44000.7	44624.6	37932.5	47654	39411.6	33345.3	29865.6	27581.6	43129.7	42783	30166.2	37956.3	25235.3	26667.4	28253.4	27083.5	27057.8	29610.7	37551.7	37941
MW0063564	C47H93N2O6P	C24:1 Sphingomyelin	SL	SM	813.68	812.677	6.8511	M+H	7.83949	2	0.8703	rp	94359-13-4	44260126	HMDB0012107	-	C00550	8335.08	8664.38	27.9826	6812.09	5676.3	4698.97	58.6565	9682.25	8924.49	9998.2	9216.07	7301.26	4890.57	19643.7	11924.1	9430.21	2651.26	1897.32	1171.72	1010.23	3712.15	3537.98	2082.79	5786	7597.72	17647.1	17969.5	4793.88	29.7055	1735.03	16915.9	16123.7
MW0124689	C8H15NOS2	Lipoamide	Organic acid And Its derivatives	Organic acid And Its derivatives	281.975	205.06	1.2304	M-H+2K	9.00578	2	0.5151	rp	940-69-2	863	HMDB0000962	3372	C00248	86206.4	89443.2	96555.7	77211.4	24669.5	20540.2	21962.7	25071.8	35704.2	36936.4	35486.1	34927.2	35280.5	35390.7	35632.3	35921.2	33998.5	36375.7	34187.5	32676.1	35061.9	34981.2	34290.4	33469.3	23603.1	24278.7	26513.8	24007.1	23227.6	28059.6	33039.3	33449.6
MEDL02249	C15H12O	Chalcone	Flavonoids	Chalcones	226.122	208.089	3.1951	M+NH4	2.2928	2	0.7188	rp	94-41-7	637760	HMDB0003066	3342	C15589	13976.5	16917.4	18922.7	11867.3	18486.8	19503.8	18161.6	15204.5	16309.1	13442.9	11930.3	9236.66	19656.1	17540.7	19446.5	16701	13924.8	18425	11978.9	10366.2	12887.4	16753.3	13317.3	20939.2	12983.9	12153.9	10452.1	16357.3	14482.2	16412.4	11481	12148.9
MW0004171	C11H12O	3-Phenyl-4-pentenal	Benzene and substituted derivatives	Benzene and substituted derivatives	481.287	160.089	6.3893	3M+H	2.03775	4	0.9516	rp	939-21-9	61243	HMDB0038790	-	-	32178	32086.1	704.711	33158.2	29885.3	261.401	32329.2	33254.3	37703.6	35368.8	48881.3	32614.7	34478.4	35191.3	5.02458	52498.1	29617.4	33.4377	43061.7	27636.9	33258.8	32864.5	43465.3	28613.3	26236.1	80565	23736.3	70226.9	41630.1	17241.4	51131.3	28582.3
MW0164110	C10H10N2O2	Indole-3-acetaldoxime N-oxide	Others	Others	232.108	190.074	3.1951	M+CH3CN+H	0.675	3	0.9759	rp	938065-17-9	46173868	-	-	-	3545.66	3948.85	4612.25	3499	4214.31	4402.51	4330.96	5467.1	3981.72	4052.23	3644.41	3242.25	3992.58	3986.17	4160.02	4913.58	4443.85	4776.31	3699.32	3793.86	4016.74	3436.54	3092.96	3958.59	5192.27	4213.47	3901.91	4555.37	4851.55	3675.71	1355.32	2957.11
MW0152107	C32H44O12	Lanceotoxin A	Steroids	Steroid	621.285	620.283	0.3606	M+H	10.1198	4	0.5515	rp	93771-82-5	441863	-	-	C08872	1592.2	1630.01	1875.49	431.839	1352.63	1795.82	1821.24	1844.62	48803.5	39332.6	46327.9	40961.3	44046	45134.9	46853.4	48264.5	39139.3	44225.6	31.8291	36220.5	43466.4	44073.4	40244.8	39028.4	29042.7	29339.3	29670.7	28961.1	28773.6	30043.1	35327.1	37607.5
MW0014042	C6H12O	cis-3-Hexen-1-ol	Organic acid And Its derivatives	Organic acid And Its derivatives	218.21	100.089	5.099	2M+NH4	5.21271	2	0.7156	rp	928-96-1	5281167	HMDB0030003	-	C08492	2151.9	2783.27	4970.55	3307.64	2852.9	3041.01	2190.76	1729.46	1798.5	1300.08	1850.3	1634.66	4191.37	3871.84	2878.4	4150.14	3348.9	2103.71	1785.52	1648.88	3420.04	3215.16	2611.14	3225.54	3599.64	3435.47	3190.59	2619.39	3393.7	1994.93	99.1296	2146.52
MW0118672	C7H10N2O	2-Methoxy-3,5-dimethylpyrimidine	Heterocyclic compounds	Heterocyclic compounds	185.098	138.079	4.0664	M+HCOO+2H	15.0118	2	0.6251	rp	92508-08-2	6429218	HMDB0040911	-	-	99094.8	96784.8	96803	86234.2	101137	91470.8	84497.4	98090.8	83998	80031.2	101386	91897.5	97825.8	91396.2	93374.5	90731.8	101268	99174.4	79637.5	94356.1	95066.7	88452.5	59529.9	106109	100661	99794.1	112390	107965	105856	90190.8	62434.3	68747.2
MEDN1306	C5H8N2O5	Ureidosuccinic acid	Amino acid and Its metabolites	Amino acid derivatives	218.072	176.043	2.3486	M+CH3CN+H	11.1473	2	0.6814	rp	923-37-5	279	HMDB0000828	-	-	12540.6	16313.6	14667.3	6509.95	8238.94	7817.63	7397.25	12541.1	38815.8	36235.9	50320.9	33177.3	35245.9	47802	38099.6	51393.6	42097.1	45949.4	30421.8	38805.2	45633.2	33453.5	42952.6	40606.9	30027	27906.9	31604.7	27912.6	30053.1	32742.3	28376.9	40495.2
MW0160075	C6H12N2O4S	Lanthionine	Organic acid And Its derivatives	Organic acid And Its derivatives	191.039	208.052	0.7932	M+H-H2O	23.7	3	0.7144	rp	922-55-4	98504	HMDB0240656	-	-	61840.9	78970.6	73426	85443.8	86835.2	80782.6	67660.3	63491	84818.6	60468.5	74256.4	74281.6	76410.2	92509.4	78807.6	99944.7	79687	85390.1	65126.9	67870.4	100777	100979	64256	113923	76136.3	71662.2	75156.6	71452.2	77533.1	93853.1	71721.9	36997.1
MW0011105	C4H6N2O2S	Zapa	Organic acid And Its derivatives	Organic acid And Its derivatives	188.046	146.015	6.783	M+CH3CN+H	3.92363	2	0.708	rp	92138-10-8	6604703	-	-	-	2307.08	2744.53	2979.77	2888.51	2736.78	2903.89	3158.16	2752.86	3030.57	2777.32	3182.43	2918.12	3200.4	3081.5	2940.13	3059.67	3114.92	3368.59	2959.09	3252.07	3438.6	2389.3	2575.21	3282.38	4366.17	4582.77	3745.47	4140.74	3695.55	3381	2956.51	3083.03
MW0160477	C2HO4-	Hydrogen oxalate	Organic acid And Its derivatives	Organic acid And Its derivatives	157.974	88.9875	0.4415	M+Na+HCOOH	3.9589	4	0.9102	rp	920-52-5	3716971	-	-	-	32718.2	32876.4	35365	41309.8	43561.9	58328.2	36708.5	29187.3	35886.5	29994.2	27201.3	26484.3	24940.5	34585	25329.8	48951.7	32064.9	22871	47778.2	24265.3	39086	40117.2	45194.6	33751.1	54041.5	48468.5	50128.5	48139.5	48965.3	47020.6	68914.5	66530.1
MW0169826	C10H8O4	Scopoletin	Heterocyclic compounds	Heterocyclic compounds	193.052	192.042	5.3636	M+H	12.5473	2	0.7362	rp	92-61-5	5280460	HMDB0034344	-	C01752	15956.3	10394.8	15750.3	13513.9	14246.5	17225.9	15655.6	11243.7	44952.5	43172.3	43532.2	16.1067	42457.6	27.8096	44450.8	46532.2	12.7354	29149.9	26400.1	24311.5	41356.4	20.3876	38585.3	25125	23359.7	23405.1	28376.3	23401.6	26796.5	23471.6	24626.5	25098.5
MW0136745	C10H8O2	6-Methylcoumarin	Heterocyclic compounds	Heterocyclic compounds	202.085	160.052	6.1706	M+CH3CN+H	2.32746	1	0.663	rp	92-48-8	7092	HMDB0032394	-	-	23949.4	21592.6	21198.4	22311.9	23801.5	21717.2	20820	21622.8	23260	19922.2	25627.6	19276	23952	22154.7	21957.7	26907.4	24611.1	24197.9	20893.7	21464.4	22505.4	21067.1	19102.5	26307.5	23397.7	22913.2	23727.8	26845	23544.7	20755.2	17218.9	20810.4
FDATN00654	C15H11BrNNaO3	Bromfenac sodium	Others	FDA	313.983	354.982	1.2168	M+H-COCH2	10.0072	4	0.8032	rp	91714-93-1 | 120638-55-3	23693301	-	-	-	33115.9	28821.1	28224.7	24809.4	24185.9	13171.5	16995.4	18598.2	43837.3	42152.2	28390.8	31242.1	41547.8	42051.1	43233.8	45106.7	36101.1	40814.2	20.9469	25579	39751.2	19335.2	37307.6	36131.1	23784.3	25251.4	109.333	24328.3	25117.7	27486.4	34809.6	35750.5
MW0054942	C26H55N2O7P	methylcarbamyl PAF	GP	PC	538.366	538.375	10.9646	M+	11.4218	2	0.8644	rp	91575-58-5	124663	-	43418	-	522100	589294	605088	570603	585303	567349	552444	532752	35366.8	33847.4	34158.5	32361.9	44855.4	33740.4	34923.9	37041.2	31330.7	32597.9	31435.8	31117.5	32672.1	32479.2	41156.7	31176.5	28509.2	28690.6	29366.2	28674.9	28520.1	29940.6	31133.5	31173.5
MW0106185	C9H6O2	Coumarin	Heterocyclic compounds	Heterocyclic compounds	212.991	146.037	1.645	M-2H+3Na	12.1016	2	0.6882	rp	91-64-5	323	HMDB0001218	3525	C05851	10362	9843.69	9384.2	8763.32	8580.22	10521.3	9453.45	7215.15	11052.6	9143.75	10371.8	9963.23	8370.16	8034.34	10536.7	6412.73	7126.84	9365.39	16432.8	9547.78	8873.34	9112.65	9049.75	8143.34	22036.5	11791.2	12438.9	11363.1	10631	7725.04	11842.6	7961.21
MEDP1315	C9H7N	Quinoline	Heterocyclic compounds	Heterocyclic compounds	130.064	129.058	3.2408	M+H	2.61267	1	0.8577	rp	91-22-5	7047	HMDB0033731	-	C06413	122104	100596	107745	82063.9	86676.5	79729.7	103297	116760	83570.5	87940.5	91548.1	97570.2	114281	106678	128335	83177.4	87996.1	111197	80099	107511	85711	91508.6	71951	96231.3	88861.2	81942.3	77777.6	87923.9	105640	87075.3	65853.1	73619.8
MW0126669	C11H13Cl2N3O2	tert-butyl 2,4-Dichloro-5H-pyrrolo[3,4-d]pyrimidine-6(7H)-carboxylate	Aldehyde,Ketones,Esters	Esters	358.028	289.038	2.1933	M+Na+HCOOH	1.2945	4	0.7187	rp	903129-71-5	17998715	-	-	-	285.522	250.049	976.278	139.815	72.9529	127.565	57.0347	75.8363	282.839	233.307	161.842	629.979	245.378	160.292	132.897	279.759	264.5	95.496	499.364	1829.95	120.656	582.16	165.814	267.713	373.237	213.829	5633.28	2916.57	564.961	310.05	423.546	1332.84
MW0010429	C12H14O4	Polyethylene	Others	Hydrocarbon derivatives	79.0531	222.089	2.4959	2M+Na	3	3	0.9349	rp	9002-88-4	6325	-	-	C19503	9594.5	7368.47	6779.34	6502.92	6815.97	6012.17	6314.5	7352.99	7026.04	13994.9	8359.94	6344.9	6345.31	7213.61	6809.1	6366.81	7132.43	6742.75	6934.07	7163.38	6407.52	6211.75	6027.07	6788.32	7697.54	6798.69	6176.53	6088.95	6252.99	6283.01	5389.48	6365.48
MW0159704	C2H3Cl	Polyvinyl chloride	Others	Hydrocarbon derivatives	186.985	61.9923	0.9581	3M+H	6.93043	4	0.6036	rp	9002-86-2	6338	-	-	C19508	11765.3	9164.24	7573.05	5170.93	7575.33	14573.1	20183.4	17593.2	18.1293	34879.3	15.0603	31951.5	33931.1	46253.7	49726.8	39779	28858.1	32475.2	41304.4	37555.1	11.997	44249.4	41634.2	7.73587	29002.1	30503.5	32115.3	29285.1	26731.7	31666.1	27350.1	41622.2
MW0002750	C12H10O	2-Phenylphenol	Benzene and substituted derivatives	Benzene and substituted derivatives	188.103	170.073	6.6599	M+NH4	10.9	3	0.783	rp	90-43-7	7017	HMDB0032582	-	C02499	92202.6	85535.8	87177.9	87987.2	90163.4	91305.3	82746.4	88680.5	87526.2	83255.6	89828.5	75923.8	100127	87957.4	77603	105857	91278.3	96499.7	73890.7	80310.8	82777.6	89399.7	81905.3	92122.9	114728	94434.6	100189	112379	95110.2	85190.2	63845.8	71572.6
MW0009708	C7H8O2	2-Hydroxybenzyl alcohol	Benzene and substituted derivatives	Benzene and substituted derivatives	188.07	124.052	3.2264	M+CH3CN+Na	5.175	3	0.8008	rp	90-01-7	5146	HMDB0059709	-	C02323	1.73216e+06	1.56497e+06	875633	1.31482e+06	1.40496e+06	1.34159e+06	1.51923e+06	1.659e+06	1.60679e+06	1.81359e+06	1.86566e+06	2.01207e+06	2.23282e+06	1.69481e+06	2.35796e+06	1.15017e+06	1.33056e+06	2.34617e+06	1.3576e+06	2.43431e+06	1.73842e+06	1.58639e+06	985385	1.64854e+06	2.848e+06	2.45491e+06	1.9339e+06	2.3756e+06	3.28062e+06	1.96819e+06	1.23663e+06	1.28046e+06
MW0123796	C9H11N5O3	Dyspropterin	Heterocyclic compounds	Heterocyclic compounds	276.055	237.086	1.6302	M+K	14.025	3	0.5325	rp	89687-39-8	135398695	HMDB0001195	-	C03684	25046.5	54487	23180.4	48589.8	51896.8	43051.9	24703.4	42132	31544.1	80265	40344.1	56970.9	55526.6	43215.9	46960.7	57350.5	41500.2	27558.1	41816.5	43999.3	50570.9	35598.3	40450.8	40512.9	32147.3	73827.5	49239.5	31545.8	47135.7	83127.5	41124	29543.9
MW0007144	C15H18N4	Ferimzone	Benzene and substituted derivatives	Benzene and substituted derivatives	526.327	254.153	9.0152	2M+NH4	24.3548	2	0.5343	rp	89269-64-7	9013425	-	-	C18579	10702.3	7542.1	11350.3	4043.54	8069.73	3264.64	6403.15	9472.9	27805	1484.74	30944.4	1624.31	24556.8	6269	12208	15901.4	8971.03	323.389	8353.97	7524.55	1223.76	14126.5	7794.91	8996.69	1585.95	14655.9	13555.4	15408.7	15278.3	7208.64	10969.1	2989.35
MW0053654	C26H36O13	Glaucarubolone 15-O-beta-D-glucopyranoside	Aldehyde,Ketones,Esters	Ketones	595.175	556.216	0.7032	M+K	1.06344	4	0.7241	rp	89202-76-6	435281	HMDB0035036	-	-	119.737	31198.4	29362.1	668.269	29558.7	27946.9	574.351	27944.3	32604.6	30621.2	31049.4	28276	29864.2	30470.3	228.157	34580.9	25697	28698.3	26093.2	23945.4	13.4728	28489.3	671.504	35484	3940.03	6294.59	9674.06	10967	11420.4	11729.9	4568.74	24790.3
MW0105138	C3H4O5S	3-Sulfinylpyruvic acid	Organic acid And Its derivatives	Organic acid And Its derivatives	196.957	151.978	1.0913	M-H+2Na	19.15	3	0.594	rp	88947-38-0	110	HMDB0001405	6627	C05527	12859.7	9613.53	11363.5	6474.05	4379.9	5756.56	8994.78	5606.13	5540.09	7255.43	10188.8	10453.7	8048.46	3135	6246.7	6567.03	5776.17	9924.95	10518.3	11828.8	7460.68	12141.9	5848.54	7951.18	8845.18	11982.3	18611.1	19856.6	19316.3	9127.92	14849.3	8750.75
MW0008656	C13H21N3S	1-(2-Diethylaminoethyl)-3-phenyl-2-thiourea	Benzene and substituted derivatives	Benzene and substituted derivatives	252.158	251.146	6.1706	M+H	5.954	4	0.6213	rp	889-28-1	1551119	-	-	-	145.735	146.427	122.023	239.359	218.184	301.333	761.516	357.131	4077.96	964.9	1039.52	1081.87	1014.96	472.064	725.787	984.471	1035.73	1348.4	478.402	768.53	707.518	848.617	1165.52	860.341	495.723	357.111	38.8266	1004.52	646.358	302.128	613.665	117.612
MW0122639	C5H5N5OS	8H-Purin-8-one, 2-amino-1,6,7,9-tetrahydro-6-thioxo-	Heterocyclic compounds	Heterocyclic compounds	259.938	183.022	1.1943	M-H+2K	7.2	3	0.6701	rp	88550-56-5	10442362	HMDB0060804	-	-	9616.83	9407.58	11316.1	9581.12	7884.28	10055.7	7480.88	11576.4	8297.15	8666.01	9894.11	8182.75	8632.62	14742.1	9664.47	10747.2	9200.63	11446.1	9559.98	10121.1	11842.2	9763.86	9801.55	9552.44	12057.9	12944.8	8695.87	12900	9391.23	9345.64	9611.91	10313.7
MW0127468	C12H7Cl2NO3S2	1-(5-(2,3-Dichlorophenylthio)-4-nitrothiophen-2-yl)ethanone	Aldehyde,Ketones,Esters	Ketones	305.91	346.924	2.8622	M+H-COCH2	13.6	4	0.5033	rp	882257-11-6	2819993	-	-	C76908	4841.48	3648.69	3817.12	3167.83	5.16931	5025.98	3754.64	2725.83	2889.7	3208.67	4701.7	3139.91	3930.74	4681.84	3410.08	2096.03	3284.86	3174.31	3534.31	3729.84	3479.66	3895.27	3939.16	4022.61	5263.82	4684.5	4614.74	4792.5	8438.2	4463	4522.53	4887.89
MW0055399	C21H22O5	Notopterol	Heterocyclic compounds	Heterocyclic compounds	377.135	354.147	6.2486	M+Na	2.36736	2	0.756	rp	88206-46-6	5320227	-	-	C17499	6622.35	9087.52	7020.24	4547.55	81.5876	3314.01	2907.36	75.0805	21498.2	10471.7	11006.6	6837.95	30477.2	17444.7	15372.7	9655.68	12537.6	3394.34	17187.1	8133.27	7557.58	5648.17	6679.95	21611.8	13828.9	5401.1	4480.06	4772.56	5845.13	14800.7	46342.2	14645.9
MW0143625	C20H34O3	5-Hydroxyicosa-6,8,11-trienoic acid	Organic acid And Its derivatives	Organic acid And Its derivatives	305.245	322.251	10.0204	M+H-H2O	0.51225	4	0.7374	rp	88053-46-7	1768	-	36267	-	10587.2	11765.9	10706.4	12323	7470.8	2521.42	10932.5	2780.87	24347.9	18857.5	13717.1	10408.5	13114.4	11709.2	12161	11715.4	1261.39	15230.8	6394.69	6788.43	9123.21	9755.73	16633	1155.77	28436.3	29557.1	13214.6	30813.5	14226	27651.3	8602.18	8606.4
MW0118549	C5H4O3	2-Furoic acid	Organic acid And Its derivatives	Organic acid And Its derivatives	152.024	112.016	5.3636	M+Na+NH3	2.61	4	0.6888	rp	88-14-2	6919	HMDB0000617	2266	C01546	6667.28	6671.53	5635.16	6261.48	5581.66	5798.93	5227.48	5463.62	5145.09	5951.89	5614.13	5692.65	6269.69	5886.09	4848.35	5500.05	6650.16	5982.67	5986.97	6263.79	5986.54	6307.68	5755.98	5890.8	7364.11	6556.15	7046.03	6646.77	7336.37	7205.03	6428.98	7671.75
MW0124409	C10H10N2O	Indole-3-acetamide	Heterocyclic compounds	Indole and Its derivatives	175.085	174.079	3.2264	M+H	4.86004	1	0.7169	rp	879-37-8	397	HMDB0029739	-	C02693	33846.4	26742.4	29660.9	19711.2	20940.8	19844.9	27138	32546.2	19429.1	21308.3	21552.1	24369.8	32933.3	28988.8	37356.9	19337.7	21223.6	29897.1	19045	30283.3	21765.6	24321.1	21003.7	25186.5	20153.7	18381.3	19186.2	20148.7	27370	19359.9	17461.9	19909.1
MW0007340	C11H14O2	5-Phenylpent-4-enyl-1-hydroperoxide	Benzene and substituted derivatives	Benzene and substituted derivatives	223.062	178.099	0.1519	M-H+2Na	10.3712	2	0.6951	rp	87864-20-8 | 94242-71-4	6438577	-	64860	-	5.94778	62.5473	13.9194	552.25	5.38752	83.5981	125.25	23.8052	644.144	304.578	570.049	313.222	231.657	402.127	431.898	564.548	157.307	254.697	60.5277	131.028	215.247	70.9088	279.913	65.9942	335.157	129.055	349.569	375.857	242.945	236.671	114.029	451.522
MW0111073	C22H37NO4	Leukotriene B4 ethanolamide	Alcohol and amines	Amines	344.265	379.272	7.1378	M+H-2H2O	23.3676	2	0.5049	rp	877459-63-7	5283127	HMDB0002304	-	-	9287.08	5539.75	10795.5	22493.8	8479.29	23005.8	30581.7	17310.8	7676.25	1335.25	2910.96	11059	1776.3	23223.4	14237.5	10007.5	24720.1	3329.97	401.616	1245.74	7682.13	7588.13	819.834	3190.64	6877.92	9089.28	5522.26	5033.54	3914.08	11484.8	13682.4	17060.3
MEDP1126	C8H9NO2	D-(-)-alpha-Phenylglycine	Amino acid and Its metabolites	Amino acid derivatives	120.08	151.063	2.4965	M+H-H2O	2.75836	1	0.9085	rp	875-74-1	70134	-	-	-	1.90369e+06	1.40654e+06	1.35605e+06	1.16834e+06	1.16813e+06	1.03542e+06	1.19226e+06	1.29286e+06	1.47218e+06	1.36247e+06	1.80786e+06	1.31247e+06	1.2533e+06	1.33057e+06	1.27491e+06	1.39364e+06	1.52918e+06	1.51474e+06	1.54453e+06	1.35794e+06	1.16114e+06	1.194e+06	1.096e+06	1.4673e+06	1.74513e+06	1.42786e+06	1.24719e+06	1.21512e+06	1.37358e+06	1.24435e+06	1.07349e+06	1.22485e+06
MW0008584	C8H11NO	N,N-Dimethylaniline N-oxide	Benzene and substituted derivatives	Benzene and substituted derivatives	160.075	137.084	6.1706	M+Na	2.85	3	0.7574	rp	874-52-2	950	HMDB0001466	-	C01183	18001.5	15461.5	16143.7	16448.6	17286.4	15904.6	16406.9	14862.9	19131.3	14751.2	17788.8	14186.4	18687.7	16827.1	16571.9	19579.6	18231.7	16408	16339.2	16003.9	16717.3	14987.4	14042.5	19069.6	16315.4	14929.4	15481.8	17266.8	14560.4	14356.6	14429.5	14602
MW0127533	C15H26N2S	1-(2-Adamantyl)-3-butylthiourea	Others	Others	225.184	266.182	9.2104	M+H-COCH2	1.674	4	0.7099	rp	87170-66-9	3973229	-	-	-	14.0055	973.773	140.347	268.059	158.215	866.883	1140.16	241.373	1452.63	808.21	871.379	743.061	1001.56	1151	1120.33	4135.01	258.268	851.336	543.151	542.406	1828.57	981.949	1590.82	766.85	547.581	808.441	1328.74	1305.05	203.599	746.887	635.795	998.44
MW0114686	C4H6O6	Tartaric acid	Organic acid And Its derivatives	Organic acid And Its derivatives	188.983	150.016	1.3204	M+K	9.15	3	0.613	rp	87-69-4	444305	HMDB0000956	-	C00898	9887.29	8611.09	7866.97	9678.7	12323.8	3441.46	5391.33	6687.63	8660.72	5228.96	5248.57	12927.2	7600	6316.18	4364.41	5752.81	5987.91	5095.68	3984.69	4527.72	11902.6	8024.35	3156.46	2892.88	6820.4	7980.77	4962.08	4931.37	5094.01	4796.64	6103.75	3407.72
MW0007364	C17H13Cl3N4S	Imibenconazole	Benzene and substituted derivatives	Benzene and substituted derivatives	411.008	411.99	0.6747	M+H	19.3358	2	0.6285	rp	86598-92-7	93483	-	-	C18468	28955.5	21311.6	34241.7	31483.8	40763.2	31759.1	31912.3	22496.1	33744.5	31325.9	31860.8	36357	39.9114	38097.9	33086	76.941	25239.7	31.376	25676	24672.9	36830.2	20.2334	34433.1	24373.8	277.57	21874.3	23475	21864.1	21473.3	12.285	23955.6	24349.8
MW0012936	C23H42O5	1-Oleoyl-2-acetyl-sn-glycerol	GL	DG	381.296	398.303	10.3957	M+H-H2O	12.128	2	0.9182	rp	86390-77-4 | 92282-11-6	6437055	-	424	-	61112.9	228069	328303	408054	275977	261395	286560	227114	35351.1	9782.93	34973.7	34078.2	34633.9	34814.2	35224.4	35749.1	32736.5	34239.7	8048.91	31011.9	35233.6	34161.2	33143.3	32025.6	21374.7	22025.8	24230.8	21969.6	21413.4	25813.4	31469.3	31999.7
MW0115297	C6H13O7PS	S-Methyl-5-thio-D-ribulose 1-phosphate	Organic acid And Its derivatives	Organic acid And Its derivatives	304.981	260.012	1.2535	M-H+2Na	5.4	3	0.7943	rp	86316-83-8	174549	HMDB0001299	6143	C04582	19471.3	14721.2	91.0038	11156.5	12194.5	13075.4	18180.3	10.0828	9705.04	16715.5	7423	13668.3	11547.2	17002.2	17431.7	17445.3	14710.1	10508.4	14776.1	14326.2	10833.6	10932.7	14985.1	7557.7	15075.9	12524.2	13575.9	16287.4	16539.5	17001.5	12955.9	8710.09
MW0126392	C9H7NO2	2,4-Quinolinediol	Alcohol and amines	Alcohols	208.059	161.048	3.9416	M+HCOO+2H	1.78088	1	0.906	rp	86-95-3 | 70254-44-3 | 70254-43-2	54680871	-	-	-	2158.03	2893.22	1422.73	3750.43	842.525	512.514	1916.6	1083.89	4170.37	4068.57	2758.95	1113.48	182.128	723.703	513.211	358.32	3341.33	1814.45	303.618	5503.23	226.503	752.183	773.814	522.528	788.755	341.1	352.752	176.225	7.061	682.475	1944.6	2054.84
MW0001654	C12H11NO	1-Naphthaleneacetamide	Benzene and substituted derivatives	Benzene and substituted derivatives	186.099	185.084	4.0664	M+H	18.3597	2	0.6506	rp	86-86-2	6861	HMDB0032710	-	C18533	8843.9	10100.4	9177.78	8779.76	9385.75	8442.01	7978.97	9530.42	8890.96	8148.33	10109.9	8941.63	10253.3	9302.22	9247.82	10310.3	10119.8	10163	8726.35	8684.07	9246.95	9735.48	7123.93	11179.2	11124.4	10652.6	9389.86	11252.6	10997.5	9599.38	7103.02	7639.57
MW0122344	C28H32O8	7alpha-1(10->19)-Abeo-7-acetoxyobacun-9(11)-ene	Heterocyclic compounds	Heterocyclic compounds	519.205	496.21	9.4044	M+Na	5.19912	3	0.5087	rp	85643-97-6	131751902	HMDB0036033	-	-	20379.4	24657.5	30230.7	30610.8	30971.4	33483.1	21264.5	27208.5	32.0548	40506.3	58.324	29889.5	39710.6	15.605	41297.3	54.9626	26620.6	515.733	36027	13.9336	30629.7	38537.2	197.152	96.8064	23944.7	23087.1	24608.5	23043	23953.9	24876.9	25266.1	25682
MW0016250	C28H58NO7P	1-Hexadecyl-2-butyryl-sn-glycero-3-phosphocholine	GP	PA	628.317	551.395	9.8998	M-H+2K	7.21638	2	0.5406	rp	85405-03-4	24779310	-	62940	-	20903.9	1965.01	895.598	1502.54	1163.94	2971.36	88335.5	2362.98	2517.9	2211.4	3820.85	1672.57	1917.04	2304.73	3172.81	2637.76	2550.49	2892.51	2825.24	1709.97	2472.9	1223.25	1748.71	789.541	1857.23	231.79	256.637	442.813	835.589	940.853	1222.73	1494.16
MW0116797	C19H30N6O3	1-{[1,3-dimethyl-7-(3-methylbutyl)-2,6-dioxo-2,3,6,7-tetrahydro-1H-purin-8-yl]methyl}piperidine-4-carboxamide	Alcohol and amines	Amines	373.235	390.238	6.5038	M+H-H2O	2.6525	4	0.6879	rp	851941-76-9	4860011	-	-	-	89.7413	151.22	172.269	48.4884	47.8384	155.845	76.4142	188.93	249.842	148.661	12.9775	409.103	176.168	640.926	220.681	127.988	1346.12	200.622	51.4305	104.78	1158.21	215.011	143.246	37.4268	70.7329	175.436	164.438	63.9814	157.605	19.2669	311.19	1070.91
MEDP1904	C23H44NO7P	1-(9Z,12Z-octadecadienoyl)-glycero-3-phosphoethanolamine	GP	LPE	478.291	477.286	8.911	M+H	2.24149	1	0.9258	rp	85046-18-0	52925130	HMDB0011507	-	-	760044	747516	516010	512349	717844	723507	431690	705150	1.1709e+06	955433	584916	1.0069e+06	525681	1.21797e+06	1.38349e+06	1.009e+06	688400	832459	975076	1.04795e+06	686610	772398	706233	607348	818218	521596	625245	500387	864842	382648	611555	732362
MW0169728	C8H12N2O2	Pyridoxamine	Heterocyclic compounds	Heterocyclic compounds	191.08	168.09	2.3486	M+Na	4.21301	1	0.5102	rp	85-87-0	1052	HMDB0001431	238	C00534	31956.4	52690	55167.4	40839.3	44401.9	45384.3	40929.2	62603.9	66685.4	54660.7	38501.7	40129.3	30742.2	62859.4	44084.3	38040	27173.9	43021.2	29094.3	31069.2	50339.4	34278.4	53663.8	35824.7	53670.3	34321.6	15011.8	23277.1	18889.1	53149.7	44532.6	14817.4
MW0007112	C8H5Cl3O2	Chlorfenac	Benzene and substituted derivatives	Benzene and substituted derivatives	279.977	237.935	2.1857	M+CH3CN+H	21.6078	3	0.5673	rp	85-34-7	6805	HMDB0041830	-	C19114	4124.59	4295.89	199.074	6351.43	58.5078	7471.02	7810.19	4419.7	8598.69	9212.08	11310	8851.07	5523.4	5272.92	7094.58	5873.4	9054.38	10868.2	13404	11389	6607.13	5414.77	5193.05	5173.65	13624	16583.6	13549.5	10912.4	8719.84	12629.8	13931.5	11539.3
MW0013024	C23H38O5	2-(14,15-Epoxyeicosatrienoyl) Glycerol	GL	MG	377.264	394.272	11.0397	M+H-H2O	5.27571	2	0.9308	rp	848667-56-1	53481916	HMDB0013651	-	-	17318.6	23002.9	19031.5	20833.8	12890.5	12695	12649.1	16256	27717.5	31769	9361.28	2557.53	24.6725	15391.9	14690.1	13127.8	48.7111	4091.61	27545.4	129.807	12457.9	2920.67	27951.5	4377.51	19855.2	21332.9	21098.6	17.8854	8297.84	27.5247	189.872	31414.3
MW0160545	C40H83NO7P+	1-O-Palmityl-2-palmitoyl-rac-glycero-3-phosphocholine	GP	PC	703.57	720.591	9.0904	M+H-H2O	13.484	4	0.7548	rp	84743-00-0	4649135	-	-	-	91579.8	47154.3	79159.4	35593.2	177002	47862.3	95126.9	105395	69133.8	146037	174757	65044.6	91242.6	114721	68549.3	75785.2	174550	81840.6	75082	91897.9	21931.8	122637	190503	188151	93032.4	144438	164483	122492	106003	76180.1	159601	68162.8
MW0126640	C16H13ClN2O2	Temazepam	Heterocyclic compounds	Heterocyclic compounds	301.073	300.067	7.4263	M+H	5.10444	2	0.704	rp	846-50-4	5391	HMDB0014376	1991	C07125	56.0969	519.625	1178.73	1904.55	1059.59	1198.95	846.73	12.2289	1555.34	1000.68	1464.47	1581.87	1676.66	1082.75	1609.87	1527.87	1645.96	1947.01	1190.53	958.714	1298.7	1325.79	1400.44	1170.98	366.535	179.564	277.604	461.379	1211.85	135.525	1747.71	956.352
MW0170057	C14H18O4	delta-CEHC	Amino acid and Its metabolites	Small Peptide	314.144	250.12	2.0332	M+CH3CN+Na	18.4931	2	0.8074	rp	84599-16-6	11536125	-	44826	-	81.2715	77.8569	7.3644	2.16366	122.841	1.24586	2.82844	8.89074	5.24552	855.513	1.73978	3.06444	3.93835	3.08567	8.64584	1.36321	12.0163	10.5394	25.0452	23.1425	1.04971	15.0339	3.86988	5.41447	1.24951	9.58849	1.50309	14.8889	13.2156	4.48145	6.49872	10.2909
MEDL01942	C16H22O4	Dibutyl phthalate	Benzene and substituted derivatives	Benzene and substituted derivatives	279.158	278.152	10.1704	M+H	11.4256	1	0.9349	rp	84-74-2	3026	HMDB0033244	-	C14214	52509.4	50429.1	50657.7	58248.3	60984.5	60780.4	52250.6	56109.2	36083.2	33610.2	33729.1	32869	33388.6	33567.3	33990.2	34558.7	31811.3	33015.1	31996.5	30821.2	34590.6	32943.6	32103.1	28053.8	26563.6	28064.2	28406.1	26985.8	27773.6	29251.5	31048.4	31342.4
MEDP1406	C21H39NO4	Carnitine C14:1	FA	CAR	370.282	369.288	7.6097	M+	13.6548	1	0.6464	rp	835598-21-5	22833575	HMDB0002014	6437	-	32459.1	53471.5	64706.1	62289.7	57006.9	59545.8	19095.3	29214.4	30562.8	16474.8	67154.5	21680.5	33279	18426.6	11254.5	108066	61656.8	70853.7	17622.1	34018.1	94762	52941.9	49308	74361.7	33824.5	60872.8	48447	38093.5	44795.3	45869.5	24910.5	58833.3
MW0117082	C11H11NO2	Indole-3-propionic acid	Organic acid And Its derivatives	Organic acid And Its derivatives	190.085	189.079	6.2643	M+H	1.04046	1	0.8441	rp	830-96-6	3744	HMDB0002302	6602	-	18670.1	15859.8	24005	22464.2	9244.25	14547.4	31600.4	15151	30594.3	17624.9	18563.2	17161	33182	23261.9	21084.2	15826.7	20084.1	8536.38	21137.8	15779.1	15059.1	11016.9	13141.4	24038.1	31217.1	13804.7	12878.2	12238.1	13416.3	18870.6	43716.8	19564.7
MW0126754	C7H8N4O2	Theobromine	Nucleotide And Its metabolites	Nucleotide and Its metabolites	247.018	180.065	1.9727	M-2H+3Na	0.575	3	0.8633	rp	83-67-0	5429	HMDB0002825	1456	C07480	1558.61	2334.45	1868.55	2325.53	2839.56	2046.71	1986.37	3364.73	4168.84	2215.37	2362.11	475.294	4374.36	5215.49	4511.31	2225.43	2033.69	390.892	1593.92	477.497	2113.54	3474.17	3251.07	3785.88	145.992	322.851	467.83	1694.45	4967.11	527.448	2063.53	439.029
MW0117754	C9H17NO	2,2,6,6-Tetramethyl-4-piperidinone	Heterocyclic compounds	Heterocyclic compounds	224.127	155.131	1.541	M+Na+HCOOH	5.42028	1	0.7766	rp	826-36-8	13220	HMDB0031179	-	-	8872.77	14960.3	12593.3	8631.15	8238.75	7776.35	5895.44	6428.18	5217.36	6666.75	8656.73	10034.3	8802.29	20500.8	8003.55	6700.44	2802.91	1454.49	6902.75	17343.3	298.857	8212.15	8204.58	20569.1	5953.35	6592.21	9737.59	16769.7	6324.66	6875.83	5440.57	6156.67
MW0134614	C17H14O3	5-Methyl-7-methoxyisoflavone	Flavonoids	Flavonoid	313.106	266.094	5.4726	M+HCOO+2H	1.17379	2	0.7604	rp	82517-12-2	2734290	-	84979	-	7.40176	33.3294	225.508	2150.48	35.4381	379.443	63.3455	89.0255	1501.52	1041.11	2321.84	999.376	166.97	336.054	50.7499	314.051	2566.76	1904.23	218.032	114.226	125.234	114.75	60.0254	253.984	1477.84	37.9284	145.51	22.5921	23.456	97.4102	329.996	3372.17
FDATN01094	C7H6NNaO4S	Sodium saccharin hydrate	Others	FDA	261.951	222.992	0.7685	M+K	11.3028	4	0.5341	rp	82385-42-0 | 171734-71-7 | 856107-05-6	443755	-	-	-	666.133	1400.59	97.2506	978.181	1383.2	688.279	542.331	582.263	544.629	562.265	844.754	1444.66	409.156	1588.63	1623.21	1030.03	323.775	1009.55	924.167	919.152	662.736	1297.37	926.233	1658.83	1472.81	746.759	2148.78	1868.78	1951.77	675.921	1067.93	2857.62
MW0114484	C6H4O3	Furan-2,5-dicarbaldehyde	Heterocyclic compounds	Heterocyclic compounds	124.023	124.016	0.6315	M+	18.5382	2	0.5427	rp	823-82-5 | 163857-09-8	69980	-	263632	C20899	35450.7	29854.6	45099	45072.2	61655.3	47891.5	48629.7	34558.7	41217.7	33088.4	40697.4	37108.9	40572.4	57396.4	37031.6	62746.2	51108.7	47220.9	25377.7	58633.2	67395.4	30431.4	48205.3	36507.9	50156.4	47031.8	63783.4	38068.2	34760	32003.1	39391.1	55828.4
MW0123535	C6H10O2	delta-Hexanolactone	Aldehyde,Ketones,Esters	Esters	115.074	114.068	3.3512	M+H	0.530678	1	0.764	rp	823-22-3	13204	HMDB0000453	5442	-	13160.4	18457.5	11529.7	12959.7	13869	13519.1	12153.9	13801.4	10884.1	10200.9	10458.7	9723.75	9709.49	10968.2	10991.1	11165.3	10778.6	11005.2	15277.3	10701.5	10220	10515.7	8959.73	11269.3	16727.6	11670.8	9921.71	14145.3	10744	12144.5	10475.3	9820.78
MEDN0743	C9H18O	2-Nonanone	Aldehyde,Ketones,Esters	Ketones	211.124	142.136	8.6924	M+Na+HCOOH	13.0903	1	0.6473	rp	821-55-6	13187	HMDB0031266	-	-	641.348	400.651	42.7242	1237.38	557.54	3362.57	1587.03	2635.34	1573.71	2494.39	6467.87	3872.11	2325.66	1930.16	3793.83	5170.41	6710.21	4373.44	442.378	5401.96	9649.41	13868.9	7026.77	9965.75	4584.32	7684.34	7476.09	5446.42	5361.74	5430.33	5308.55	1638.94
MW0126952	C13H10O4	Visnagin	Heterocyclic compounds	Heterocyclic compounds	294.075	230.058	1.8975	M+CH3CN+Na	9.86311	2	0.6766	rp	82-57-5	6716	-	-	C09049	20898.9	23937.5	49779.9	58383.4	37750.9	30250.3	15659.4	5085.91	33235.8	36682.2	21061	39157.3	45232.5	68865.7	48583.7	23219.5	29455.3	12083.8	38596.5	35108.7	29897.6	44476	39751.6	55195.9	35309.5	20457.7	29485.9	41733.2	54859.8	28648.3	27867.4	47255.9
MW0118876	C7H8N2O2	2-Pyrimidin-2-yl-propionic acid	Organic acid And Its derivatives	Organic acid And Its derivatives	343.262	152.059	7.1223	2M+K	4.56308	1	0.7231	rp	819850-16-3	17937042	-	44991	-	22046.2	17618.2	40151.1	77320.6	44975.4	78548.5	46255.1	57293	32086.3	42091	31490	141.033	31112.6	31296.8	31861.8	32987.9	30406.1	30813.9	30431.6	30295.4	30842.8	40409.6	38224.6	30365	27626.8	27811.6	28414.4	65.4903	27638.2	28901.5	30333.7	30363.7
MW0012058	C20H32O3	11,12-Epoxy-5,8,14-eicosatrienoic acid	FA	FFA	321.239	320.235	9.5242	M+H	7.875	3	0.8617	rp	81276-02-0	5353269	HMDB0004673	-	-	13106	16361.4	18502.6	16531	16583.7	23770	12865.7	19958.3	38255.2	35717.2	43191.8	32711.7	34744	35523.3	37550.2	40739.7	29536.4	29.3357	42215.3	27655.4	33412.2	32983.1	42480.1	40163.8	27457	27408.1	27231.6	27412.4	27454.1	27090.3	27991.4	28512.5
MW0005801	C17H10BrNO2	6-Bromo-3-methyl-3H-dibenz[f,ij]isoquinoline-2,7-dione	Benzene and substituted derivatives	Benzene and substituted derivatives	339.991	338.99	1.1947	M+H	6.22425	4	0.8663	rp	81-85-6	66492	-	-	-	2733.19	1528.99	2920.92	1974.71	1671.45	784.882	2347.05	19.7417	1632.49	2752.83	6314.86	3216.88	4859.89	3149.37	1194.39	2850.51	5174.13	2920.01	731.534	2976.89	5395.53	4869.08	1765.21	5269	8707.74	366.507	27.8108	4124.63	4990.3	5816.49	561.516	4005.06
MW0154276	C12H6O3	1,8-Naphthalic anhydride	Benzene and substituted derivatives	Benzene and substituted derivatives	236.99	198.032	1.1799	M+K	1.73525	4	0.7084	rp	81-84-5 | 34314-32-4	6693	-	-	C19125	5010.86	8010.94	9099.12	7629.28	7510.1	5353	6629.4	7676.71	10287.9	7436.95	7080.24	5497.68	5279.37	8047.83	8597.52	7687.95	3483.57	3819.19	2165.4	412.799	7285.99	4785.17	6855.3	5724.47	9723.81	8894.58	1194.96	7173.79	7617.05	6544.47	6646.09	6407.37
MW0017091	C24H40O5	Cholic acid	Bile acids	Bile acids	373.279	408.288	6.8282	M+H-2H2O	12.825	3	0.8493	rp	81-25-4	221493	HMDB0000619	206	C00695	149.246	29.0036	13655.2	209.711	865.078	208.977	462.2	149.89	50657.7	27835.9	76709.4	121.226	25311.5	19657.3	16472.3	22151.1	137571	39804.5	49748.5	44971.3	18073.4	42713.8	21442.6	184233	53643.5	44323.5	10301.1	39656.6	69.3076	23999.3	90346.3	271735
MW0001216	C14H10INO2S	3-Iodo-1-(phenylsulfonyl)indole	Benzene and substituted derivatives	Benzene and substituted derivatives	355.969	382.948	1.0468	M+H-CO	23.2567	4	0.6563	rp	80360-14-1	10927077	-	-	-	218.099	837.455	317.082	156.671	1186.76	199.929	556.104	668.098	2144.26	372.311	1627.15	211.092	591.335	641.857	874.93	1113.48	1111.93	800.313	21.2594	70.1401	2495.68	1331.18	733.055	1053.2	324.412	533.055	449.28	235.999	547.884	131.54	709.691	378.933
MW0124177	C12H12N4O3	Furafylline	Heterocyclic compounds	Heterocyclic compounds	261.1	260.091	7.0756	M+H	3.58242	2	0.9261	rp	80288-49-9	3433	-	24065	-	55919.4	49581.7	48128.6	51414.9	48375.8	50623.2	51715.6	48661.1	33425.8	32970.6	30695.6	32355	32782.1	32933.7	33304	33831.8	31539.9	32473.1	31678	30827.6	32508.1	32415.1	31758.3	31208.7	27885.6	28242.2	28713	28213.2	27908	29594.6	30987.9	31197.7
MW0014905	C21H36O2	Pregnanediol	Hormones and hormone related compounds	Hormones and hormone related compounds	343.262	320.272	8.3054	M+Na	8.04502	1	0.7582	rp	80-92-2	219833	HMDB0004025	-	C05484	83306.2	83374.7	94428.7	89733.6	77762.6	65009.7	57880.7	76242.3	56625.3	11342	63612.1	75078.3	1084.14	127893	92917.2	56523.5	161364	56750.5	194218	37368.4	120198	80632.3	11154.6	231094	48033.4	45621.7	53014.9	34.8433	23109	39080.7	108380	134163
ZINC14822095	C14H10O8S	9H-Xanthene-4-sulfonic acid, 1,3-dihydroxy-5-methoxy-9-oxo-	Organic acid And Its derivatives	Organic acid And Its derivatives	297.011	338.01	0.8374	M+H-COCH2	4.09525	4	0.6574	rp	798548-59-1	11222617	-	-	-	1935.63	1952.05	1845.49	80.6262	1250.02	1704.29	1259.89	2468.32	2511.73	1962.78	2442.67	3717.51	1438.11	565.227	1246.64	1621.94	2222.9	2863.14	1273.98	392.671	80.2642	503.192	449.071	655.636	3130.64	4332.69	3487.59	3612.56	3477.29	2552.89	2514.97	1575.29
MW0009992	C18H15OP	Triphenylphosphine oxide	Benzene and substituted derivatives	Benzene and substituted derivatives	279.095	278.086	3.2264	M+H	4.08889	2	0.7135	rp	791-28-6	13097	-	64889	-	2301.76	1717.19	1986.73	916.459	1326.29	887.175	1189.08	2616.34	2600.99	3683.68	4181.91	3324.56	2301.77	2873.05	2206.97	3278.38	882.3	4362.93	2072.95	3988.54	446.218	1459.31	516.924	1817.7	742.902	202.947	2101.49	766.026	505.967	1330.93	1315.02	332.585
MW0109041	C9H17NO5	Pantothenic acid	CoEnzyme and vitamins	CoEnzyme and vitamins	220.11	219.111	2.8761	M+H	19.4427	1	0.8006	rp	79-83-4	6613	HMDB0000210	-	C00864	29054	35179.3	53476.2	32416.8	47479.8	32737.6	35183.6	55946.5	63681.4	46609.5	66599	38412.8	34687.5	92625.6	42539.7	45723.5	57124.5	54365	45383.1	45835	68198.9	53267.4	32722	45207.7	58424.6	41609	30371.2	44121.2	43433.7	40424.3	57676	36645
MEDP1740	C3H5NO	Acrylamide	Alcohol and amines	Amines	72.0801	71.0371	0.9581	M+H	17.6211	1	0.8034	rp	79-06-1	6579	HMDB0004296	-	C01659	180416	193766	163162	101953	67048.5	40823.1	47351.9	61662.5	73595	73237.9	64296.9	103295	103611	99479.8	84756.6	33693.9	54278.6	46835.4	64589.9	127190	79020.3	79362.8	64018.1	79641.2	54087.3	52073.3	50265.3	95386.1	107038	52459	34974.9	54972.2
MW0154984	C37H45NO6	Penitrem E	Heterocyclic compounds	Heterocyclic compounds	706.3	599.325	8.8058	M+K+NaCOOH	28.8843	4	0.618	rp	78213-66-8	3086087	-	-	C20597	24184.7	20594.1	19110.8	22956.5	16024.9	17066.9	20481.2	19215.2	39737.4	36892.3	37521.3	33263.6	35766.2	36669.2	38962.6	42357.1	29734.2	34013.8	40247.5	27964.1	34205.4	43054.1	30568.4	28713.7	66.713	77.6572	27481.5	25775.7	26768.6	27773.4	37161.8	28685.3
MW0110614	C3H9NO	1-Amino-propan-2-ol	Alcohol and amines	Alcohols	142.024	75.0684	1.6509	M-2H+3Na	4.975	3	0.8458	rp	78-96-6	4	HMDB0012136	-	C05771	98715.6	74662.8	68005.6	67863.4	63896.6	76985.6	129621	113975	57060.1	139549	113595	62562.5	90357.2	55604.3	86819.3	55080.7	78610.2	129909	65362.3	127164	60049.6	51403.5	51416.9	59028.2	131453	94102.1	126612	101040	85324	125495	105143	59326.6
MW0114855	C4H8O	Butanone	Aldehyde,Ketones,Esters	Ketones	136.074	72.0575	2.51	M+CH3CN+Na	2.475	3	0.8996	rp	78-93-3	6569	HMDB0000474	5461	C02845	11421.8	8136.95	6681.54	7604.53	9911.34	7150.29	8562.33	10273.5	10161.5	8654.55	14533.4	7596.42	7147.21	9409.39	8435.52	10760.8	11994.7	12897	14013.4	12178.1	8736.67	7856.21	10485.8	11333.2	14367.6	9253.86	11849	7815.28	10652.6	10311.5	11658.6	5559.68
MW0148302	C40H50N8O10	Dermorphin	Amino acid and Its metabolites	Small Peptide	847.322	802.365	4.1755	M-H+2Na	18.1187	2	0.5257	rp	77614-16-5	5485199	-	-	C20030	76.0228	27669.6	21196.2	101.59	26232.6	24706.7	22415.9	24658.1	37465	54850.8	35764.1	45889.3	34463.5	35129.2	50139.1	51901.2	49497.4	46527.3	30283.3	39577.1	33319.9	32948.6	50321.9	28842.8	57678.1	83378.9	51996.7	87379.2	42783.5	24452.4	46752.3	10.7064
MW0013619	C27H58NO6P	1-O-Octadecyl-2-O-methyl-sn-glycero-3-phosphocholine	GP	PC	600.322	523.4	9.345	M-H+2K	0.234151	2	0.5238	rp	77286-66-9	6918215	-	43416	-	398114	382709	236318	125.335	242167	371830	180567	221644	312360	425879	360199	433670	284859	338929	473329	460014	317722	334475	285490	295819	329744	505246	281725	295475	414079	420283	470057	421577	294303	399540	263274	409536
MW0119640	C10H8N2	3-Indoleacetonitrile	Heterocyclic compounds	Indole and Its derivatives	157.075	156.069	3.2264	M+H	2.57611	1	0.8488	rp	771-51-7	351795	HMDB0006524	-	C02938	17782.8	16121.2	15484.3	13605.9	13165.2	11354.4	14921	18384.4	9663.83	10669.1	11641.5	11403.2	13151.6	12182.2	15357.6	9747.45	11221.1	15083.3	10377.6	14372.7	9659.23	10342.6	8650.98	12487.2	9293.23	8204.41	9571.06	9355.75	10736.2	10750	7500.78	7753.86
MW0102823	C27H45NO2	Tomatidine	Alkaloids	Steroid alkaloids	460.315	415.345	8.2902	M-H+2Na	1.19346	2	0.5162	rp	77-59-8	65576	HMDB0034731	41804	-	31498.5	28854.2	30272	32858.1	30679.4	26216	7900.3	34412.8	38447.9	35799.8	36380.8	42081.4	34764.6	35594.3	37721.2	40943.9	29220	33161.9	74.3524	27429.9	33336.8	32875.4	43.627	28230.7	26942.1	26968.2	27034.5	46.919	26943.9	29482.6	27719.1	28202.3
MEDL02165	C7H8N2O2	1,4-Dihydro-1-methyl-4-oxo-3-pyridinecarboxamide	Alcohol and amines	Amines	152.053	152.059	1.3682	M+	9.90127	1	0.7333	rp	769-49-3	440810	HMDB0004194	-	C05843	24570.6	20050.5	25055	21747.6	16864.6	13440.4	16342.1	28250	25255.7	10202	8458.64	8602.72	14980.9	16547.6	17013.8	7648.72	10481.2	7321.11	11858.2	12684.2	7100.22	7785.88	7409.64	9756.61	20798.8	8529.89	10136.4	12886.8	15847	10147.1	5019.77	9297.95
MEDP1348	C24H48NO7P	1-(9Z-hexadecenoyl)-sn-glycero-3-phosphocholine	GP	LPC	494.324	493.317	8.6392	M+H	1.2947	3	0.9246	rp	76790-27-7	24779461	HMDB0010383	-	C04230	609232	225179	137068	139998	321856	68770.6	1.55395e+06	1.06638e+06	32928.6	32868.7	32883.8	32752.5	32838.4	32863.1	32914.1	32970.6	32476.3	32779	32538.4	31962	32786.4	32766.3	32570.9	32286.9	25058.2	26168.5	28061.5	26116.6	25593.9	29239	32116.7	32279.4
MW0111287	C18H39NO2	Sphinganine	SL	SPH	302.304	301.298	7.488	M+H	3.44618	1	0.8547	rp	764-22-7	91486	HMDB0000269	-	C00836	10935.1	20939.2	81.5551	3531.69	1986.53	14.8827	2192.88	16419.6	5839.63	5440.62	5917.27	5429.56	9949.61	8874.07	7717.27	9917.22	8344.92	6709.9	6080.63	5556.67	10413.4	9226.33	7777.15	10019.6	9030.59	7985.36	9195.24	6990.46	10323.8	6578.42	4277.61	5405.76
MW0112795	C15H33NO	Laurixamine	Alcohol and amines	Amines	266.245	243.256	9.1355	M+Na	1.963	4	0.7033	rp	7617-74-5 | 34630-52-9	65596	-	-	-	10886.3	11336.6	144307	16659.7	21247.7	15364.2	77296	58954.1	50963.7	41073.6	48378.5	42774.3	45995.6	47132.7	48927.3	50400.8	40871.7	46183.2	43129.7	37823.7	45390.4	46024.2	42026.1	40755.9	30328.2	30638	30984	30243	30047.1	31372.9	36890.8	39272.2
MW0141374	C26H29NO9	13-Deoxycarminomycin	Heterocyclic compounds	Heterocyclic compounds	538.161	499.184	0.374	M+K	7.54886	4	0.5928	rp	76034-18-9	443829	-	-	C12428	3724.63	4548.6	3958.09	4239.27	3867.86	4698.67	4524.93	3717.74	4208.04	5220.62	4771.67	5395.94	4715.08	4048.09	4517.33	4054.64	5429.7	5644.8	234.907	459.782	330.93	3101.55	441.601	4452.99	4573.9	5032.57	5374.85	4773.69	5115.49	4764.74	3427.74	3508.19
MW0119986	C10H15N3O2	4-(Methylnitrosamino)-1-(3-pyridyl)-1-butanol	Heterocyclic compounds	Heterocyclic compounds	457.197	209.116	8.1028	2M+K	1.83729	3	0.8538	rp	76014-81-8	104856	HMDB0041809	-	C19574	30.2324	77.1318	29.9978	26.8616	133.835	194.222	67.1086	48.5786	1533.04	36.9448	166.799	299.056	23.221	115.334	78.7688	232.694	50.4327	10.299	31.9182	70.6613	185.742	154.983	99.7256	265.743	6.61427	317.292	43.3003	370.777	35.2777	38.2709	76.3743	51.9051
MW0052926	C20H29FO3	Fluoxymesterone	Aldehyde,Ketones,Esters	Ketones	225.147	336.21	9.1054	2M+3H	9.81725	4	0.556	rp	76-43-7	6446	HMDB0015316	-	-	2838.78	2742.45	5218.02	3240.61	3691.24	6790.81	4935.54	3868.07	2073.14	3826.95	5549.15	4128.61	5746.41	4102.91	4290.41	5658.82	6063.29	5427.01	4132.51	8240.72	7427.17	6614.31	7055.03	8720.7	121.911	5938.56	6528.33	6175.27	4488.46	6682.22	4610.94	2213.38
MW0102919	C24H31FO6	Triamcinolone acetonide	Hormones and hormone related compounds	Hormones and hormone related compounds	519.175	434.211	8.4191	M+K+HCOOH	2.19091	2	0.8757	rp	76-25-5	6436	-	2903	C08183	15692.8	12646.8	13204.1	20447.8	12466.7	11861.5	13530.5	82.4105	21590.2	19146.3	21949.5	15561.6	22166.4	22604	31928.1	25245.1	24831.3	19302.2	1986.76	2626.95	28943.2	29210.5	150.992	871.397	24285.4	20811.1	25674.7	28071.8	22125.3	20378.1	17021	18514.5
MW0002523	C11H7Cl2NO2S	[2-(2,6-Dichlorophenyl)-1,3-thiazol-4-yl]acetic acid	Benzene and substituted derivatives	Benzene and substituted derivatives	287.967	286.957	1.0394	M+H	1.3635	4	0.967	rp	757192-72-6	2125314	-	-	-	54081.7	35643.1	50071.6	57718.3	39992	43452.5	36432.4	31285.6	34513.3	35944.1	34124.2	33228.5	33777.3	35877.4	34382.6	34919.1	29813.9	33385.1	32259.8	30872.5	33430.7	33308.6	32381.1	31516.8	26313.7	27858	28118.1	27835	26347.9	28988.4	31147.5	31498.7
MW0152081	C20H35NO16	Lacto-N-triaose	Carbohydrates and Its metabolites	Carbohydrates and Its metabolites	584.162	545.196	5.1462	M+K	4.74374	2	0.5981	rp	75645-27-1	53477860	HMDB0006592	-	-	27743.8	25224.1	24983.1	110.154	25274.6	24811.2	24678.4	25034.3	51275	49374.2	36411.4	33121.3	48461.6	35721.6	37606.3	53274.6	30125.3	33619.4	30578.3	39944.7	33769.9	33372.7	11.5615	41765.4	44415	56308.4	65587.3	68537.3	63563.6	494.633	28556.2	29104.4
MW0159781	Na2HPO4	Dibasic sodium phosphate	Heterocyclic compounds	Heterocyclic compounds	142.952	141.941	2.0785	M+H	10.457	3	0.6929	rp	7558-79-4	24203	-	-	C13558	79729.4	80441.4	83507.4	77414.2	88580.9	86658.6	76716.5	144739	314332	38183.8	74057	63464.7	80841.7	70120.4	81748.3	70303.5	74610.1	77820.7	70941	62507.7	78378.1	77294	81815.5	77076.6	88497.9	93170.7	81403.4	87835.2	91476.3	81579	78200.6	90730.3
MW0123293	C30H26O10	Chaetochromin	Others	Medicine	547.158	546.153	1.7188	M+H	1.74599	2	0.7518	rp	75514-37-3 | 109008-25-5	53277	-	96318	-	28107.6	47934.9	30244.2	12563	10009.6	7464.32	9421.87	11342.4	39181.1	45509.2	45892.4	33218.5	44829.8	45368.8	38441.4	48528.5	29795.8	33668.8	40626.5	27960.2	33861.7	33515.1	40973	38599.9	27644.9	27651.9	28842.4	27651.6	26767.7	27618.6	28258.9	38551
MW0125223	C9H12ClN5O	Moxonidine	Heterocyclic compounds	Heterocyclic compounds	242.078	241.073	6.1706	M+H	6.32496	2	0.7177	rp	75438-57-2	4810	HMDB0041938	-	C07451	45163.9	39511.1	38208.1	40557.2	44797	40284.3	38604.4	36847	32.7117	16.6356	36921.3	32898.5	19.3808	36092.6	38325.2	41646.8	20.8491	33513.6	23.0137	27566.2	33699.6	33208.9	30161.8	28333.1	19.1091	26650.4	27075.8	30.4611	25228.4	27296.6	27832.8	28304.8
MW0124713	C24H36O5	Lovastatin	Heterocyclic compounds	Heterocyclic compounds	489.232	404.256	7.6097	M+K+HCOOH	4.26856	4	0.6539	rp	75330-75-5	53232	HMDB0014372	-	C07074	97.8119	35.9327	109.525	83.1121	125.347	115.367	47.4072	137.603	703.392	310.904	708.601	403.817	136.799	159.4	33.1206	408.39	3341.21	238.397	262.914	49.3271	66.3042	775.697	41.643	2136.84	93.4582	1848.15	102.448	131.785	192.555	675.867	310.226	3482.33
MW0114952	C8H15NO6	N-Acetyl-D-glucosamine	Carbohydrates and Its metabolites	Sugar derivatives	266.053	221.09	7.5334	M-H+2Na	12.0009	2	0.597	rp	7512-17-6	439174	HMDB0000215	3356	C00140	19312.9	22023.5	19846.2	19827.1	19196.3	18930.4	20988.9	20958.4	19280.6	23925.1	21445	21578.8	24126.9	20240.4	24354.1	20204.4	24623.4	27177.8	24215.6	24402.4	26013.3	23854.1	22263.3	25065.4	20190	19802.9	22081.4	23556.2	21972.8	22172.7	19102.1	20466.1
MW0111339	C3H9N	Trimethylamine	Alcohol and amines	Amines	104.052	59.0735	1.3644	M-H+2Na	17	3	0.6592	rp	75-50-3	1146	HMDB0000906	3772	C00565	43574.9	42135.4	44634.4	23557.6	20771.2	16851.8	28868.5	45017.8	68390.2	26719.5	27992.4	33183.9	23392.4	38895.5	50310.1	18472.6	24118.8	20418.9	39301.4	29594.8	15553.9	29069.3	23912.6	22396.8	26365.2	19162.8	18165.3	29336.7	26710.6	24874.1	17287.3	22084.8
MW0007425	C23H33N2O+	Isopropamide	Benzene and substituted derivatives	Benzene and substituted derivatives	353.266	353.259	0.374	M+H	14.2436	2	0.8557	rp	7492-32-2	3775	HMDB0015562	-	C07055	183258	461166	541634	596345	664601	530062	526597	504829	53791.4	51806.5	52245.1	35482.2	37665.5	38503.5	53256.7	44133.8	32069	36059.8	46090.8	30029.6	49780.2	35773.6	32881.5	30995.3	29480.1	29467.5	29393.9	34260.4	29479.4	29303.1	30397.1	43796.9
MW0168148	O2S	Sulfur dioxide	Others	Metal, Non-metal and related compounds	64.9685	63.9619	0.9728	M+H	1.96743	3	0.8749	rp	7446-09-5	1119	HMDB0034834	-	C09306	88490.8	85074.8	121789	116420	112524	113239	124731	123278	118815	107647	125508	105884	109251	109906	109705	130788	137548	100055	111709	82796.1	11.1323	132619	125242	118058	111824	127462	82782	115855	127757	102131	67255.7	108575
MEDP1146	C26H56NO6P	LPC(O-18:0/0:0)	GP	LPC	576.351	509.385	11.445	M-2H+3Na	13.9901	1	0.5054	rp	74430-89-0	3985	-	-	-	3588.77	24.739	5831.55	1718.36	3295.45	18.2173	10442.9	5616.58	6340.03	5643.33	7414.87	5682.78	6484.46	5054.19	3702.73	7747.07	7203.11	6718.62	5320.29	5202.13	6652.05	4658	5518.88	2598.22	12075.9	9074.43	8865.01	7473.11	8493.16	4787.51	1985.89	5260.31
MEDP0537	C26H54NO7P	LPC(O-16:0/2:0)	GP	LPC	524.37	523.364	10.5061	M+H	2.9203	1	0.8887	rp	74389-68-7	108156	HMDB0062195	-	-	9754.6	9708.48	5.00915e+06	7.65276e+06	6.27849e+06	6.2038e+06	5.88998e+06	7.12869e+06	1.36401e+07	1.11833e+07	1.06011e+07	8.88305e+06	8.74548e+06	8.43945e+06	9.57101e+06	1.2245e+07	1.09907e+07	1.19039e+07	9.71303e+06	8.8569e+06	1.07604e+07	1.09175e+07	7.9955e+06	8.88695e+06	1.04851e+07	9.14197e+06	1.28728e+07	1.21622e+07	1.08035e+07	5.72901e+06	8.28491e+06	5.73978e+06
MW0123862	C17H16N2O	Etaqualone	Aldehyde,Ketones,Esters	Ketones	217.046	264.126	7.3799	2M+2Na+2K-H	6.842	4	0.6051	rp	7432-25-9 | 97979-65-2	23914	-	-	-	215287	184862	190323	119407	442005	188280	220561	445245	218242	208688	473222	122087	107168	95818.5	124658	312546	20979.4	147236	15056.1	256559	142788	90821.7	31032	189487	248304	226712	234397	151249	208287	355785	288518	442999
MW0150581	C7H12N2O5	Glycyl-L-glutamic acid	Amino acid and Its metabolites	Small Peptide	205.085	204.075	3.9026	M+H	0.946	4	0.9769	rp	7412-78-4	99278	-	-	-	18738.9	19138.6	20481.9	26944.3	19610.2	24260.3	22546.9	30203.6	49701.4	19140.4	24561.8	21382.2	47799.1	24564.3	23322.5	19099.9	7934.5	4639.22	34880	15285.4	23301.8	25578.1	22733.8	6561.29	23419.8	13211.3	20821.7	26652.4	14383.2	11917.3	37423.7	17074.6
MW0156096	C3H8	Propane	Others	Hydrocarbon derivatives	86.0953	44.0626	4.113	M+CH3CN+H	2.75	3	0.6841	rp	74-98-6	6334	HMDB0031630	-	-	4697.52	4684.4	4850.51	4782.14	4729.13	4313.15	4360.47	4874.15	4375.43	4209.79	4664.78	4170.24	4558.31	4296.72	4458.01	4836.35	4739.22	4798.82	949.865	3939.95	4118.11	1484.36	3136.48	4780.96	4946.05	4092.99	4184.31	4646.42	4763.01	4220.66	2853.64	3103.78
MW0105709	C6H14N4O2	Arginine	Amino acid and Its metabolites	Amino acids	175.117	174.112	0.8106	M+H	1.01651	1	0.9599	rp	74-79-3	6322	HMDB0000517	5502	C00062	14257.2	14223.1	14003	14421.2	14340.7	13669.6	12939.4	14107.6	31349.1	31255.5	31276.6	33580.4	31216.6	31247.9	31323.9	31435.4	30915.3	31151.3	30956.8	30611.7	31158.8	31138.7	30979.5	30797.9	3992.38	2083.7	8358.85	10655.6	3687.26	29701.5	30699	30793.5
MW0151906	C37H47NO4	Janthitrem C	Heterocyclic compounds	Heterocyclic compounds	570.347	569.351	9.9151	M+H	4.28313	3	0.5836	rp	73561-91-8	156106	HMDB0040684	-	C20601	46342.3	77961.8	81347.4	60002.9	47012	56496	59251.4	58760.9	44587.1	109455	83711.5	59775.8	70537.9	62318.4	68277.3	84846.9	44848.8	48358.3	51675.9	42382.5	54875.7	36649.3	56878.9	39401.2	64415.8	75482.1	61204.8	57689.8	62988.1	50068.9	46218.2	87109.6
MW0105598	C6H11N3O4	alpha-Guanidinoglutaric acid	Organic acid And Its derivatives	Organic acid And Its derivatives	265.995	189.075	2.1857	M-H+2K	3.42846	2	0.6973	rp	73477-53-9	135313	-	-	C03140	11.5766	1437.44	1181.78	678.218	1212.77	1243.7	27.6821	688.781	1297.31	1330.3	2180.61	3100.9	1451.88	738.395	833.173	953.606	1128.91	3163.48	4415.34	4688.92	2218.9	4053.71	1007.59	1064.67	3410.94	4646.04	5148.85	3628.76	1184.82	3034.63	3039.97	3220.77
MW0144894	C16H29NO2	Allopumiliotoxin 267a	Alkaloids	Alkaloids	323.216	267.22	7.6703	M+K+NH3	7.92675	4	0.8364	rp	73376-38-2	5470308	-	-	C20034	21164.4	25660.7	25262	28336.2	24037.9	23241.4	21154.3	22699.5	47857.8	35930.3	36497.2	43844.5	34923.5	35730.1	37811.9	41029.8	40512.9	44308.4	41178.4	38856.8	33538.4	33090.7	30276	28462.8	29194.5	28960.4	28136.5	29484.9	29181	27606.4	27905.2	39129.4
MW0133462	C16H16O4	1,2-Bis(4-hydroxy-3-methoxyphenyl)ethylene	Benzene and substituted derivatives	Benzene and substituted derivatives	273.114	272.105	7.7157	M+H	5.6	3	0.8791	rp	7329-69-3	5280698	HMDB0032847	-	C04547	6574.62	3435.27	252.445	36.8906	6418.28	57.5071	4876.78	4256.94	6344.78	6758.35	7589.01	7584.59	7368.29	7123.8	8389.34	8393.66	7318.97	7814.12	6872.94	9672.21	8428.84	8060.63	7877.29	9337.75	9910.45	5918.61	6328.39	4613.69	6512.89	6363.6	5554.45	6945.08
MW0114406	C4H6N4O12	Erythrityl tetranitrate	Alcohol and amines	Alcohols	438.981	301.998	1.645	M+Na+CF3COOH	13.0545	4	0.5103	rp	7297-25-8	5284553	HMDB0015551	-	-	33.399	183.136	866.359	189.836	653.232	555.891	152.976	14.593	110.479	334.128	694.17	5.66798	1181.13	24.3597	178.908	221.494	74.1219	92.4687	115.773	407.224	330.493	151.711	171.526	794.214	427.785	345.715	1542.42	1222.64	915.533	788.266	1295.35	105.195
MW0139252	C14H20N4O2	p-Coumaroylagmatine	Heterocyclic compounds	Heterocyclic compounds	277.168	276.159	7.9302	M+H	4.925	3	0.6912	rp	7295-86-5	5280691	HMDB0033460	-	C04498	13239.8	15043.6	13449.6	21044.6	13641.6	12601.7	14031.6	15409.9	38768.6	36202.4	36758.4	45466.8	35219.3	36006.5	38055.4	51693.3	42148.5	46139.1	30433.8	28054.2	46307.2	45724.5	30723	28954.4	27715.2	27682.3	33485.8	31770	27713.3	32888.5	39612.3	28924.4
MW0142764	C23H13F9N4O3S	Xct790	Benzene and substituted derivatives	Benzene and substituted derivatives	635.02	596.057	0.6601	M+K	10.9636	4	0.539	rp	725247-18-7 | 796844-24-1	6918788	-	-	-	2527.52	76.9881	115.16	458.285	571.898	1960.38	546.604	2733.05	1471.61	510.003	1957.49	1110.78	963.865	2275.59	555.448	2908.25	2234.09	2233.31	135.806	3845.91	4569.44	526.584	1658.81	818.766	5951.69	906.774	302.17	1829.63	1376.43	71.282	2426.85	993.371
MW0054315	C20H30O3	Leukotriene A4	FA	Oxidized lipids	283.204	318.219	9.3004	M+H-2H2O	2.725	3	0.8648	rp	72059-45-1	5280383	HMDB0001337	3449	C00909	50.9696	887.177	1346.61	1417.46	29.782	353.832	600.926	11.717	1181	198.316	164.812	263.055	508.189	492.588	529.158	431.452	27.5355	52.7276	249.401	98.5634	1175.6	321.241	1124.74	173.488	1800.57	238.842	317.055	358.911	303.972	254.464	285.285	425.56
MEDP1637	C21H28O4	21-Hydroxypregn-4-ene-3,11-20-trione	Hormones and hormone related compounds	Hormones and hormone related compounds	345.204	344.199	6.6753	M+H	4.15	3	0.7803	rp	72-23-1	6290	HMDB0004029	-	C05490	35.2298	261.543	223.522	52.6099	66.3388	3563.72	1598.96	22.3302	2825.87	3813.4	3503.49	6388.65	4651.74	2962.58	3289.31	5640.98	3963.74	3800.75	9383.18	6343.5	9887.08	2892.11	3922.15	15709.3	2674.47	2108.34	252.783	2455.13	2138.4	284.263	6903.1	4591.91
MW0010027	C5H11NO2	L-Valine	Amino acid and Its metabolites	Amino acids	118.085	117.079	0.8525	M+H	2.03554	1	0.9543	rp	72-18-4	6287	HMDB0000883	5842	C00183	177416	377068	389901	279084	165278	175741	136574	188086	280928	185758	160911	117380	279831	292803	290551	147030	193819	147593	150974	281893	119439	201480	122833	266301	155644	155098	100184	344295	207306	150392	134258	217663
MW0148304	C4H11O7P	D-Erythritol 4-phosphate	Organic acid And Its derivatives	Organic acid And Its derivatives	268.988	202.024	6.9457	M-2H+3Na	25.9	3	0.6204	rp	7183-41-7	192838	-	-	C03494	22374	21280.9	28608	10988	36672.1	37379.6	19995.3	30152.1	31993	31696.6	33441.1	31320.3	31578.6	31673.3	31912	32272.5	30856.1	31390.5	30932.7	30459.4	31411.5	31355.9	32394.4	30673.6	26268.5	27674.5	28807.7	26757.2	27277	29372.9	30550.9	30667.6
MW0000823	C8H7NO2	(S)-4-Hydroxymandelonitrile	Benzene and substituted derivatives	Phenolics	234.016	149.048	2.4547	M+K+HCOOH	0.275	3	0.6422	rp	71807-09-5	440104	HMDB0060318	-	C03742	1899.42	2391.06	2267.36	3707.47	5660.04	13.2056	70.1464	7976.57	7625.15	14203.6	13536	11699.6	12959.5	11888.6	12238	11816.3	4463.34	12850.5	2267.63	10918.8	10330.7	10569.4	4453.43	11733.7	13343.5	13569.7	11384.5	11842.4	12168.6	13508.6	10888.1	6786.15
MW0001173	C13H14FN	1-(4-Fluorophenyl)cyclohexanecarbonitrile	Benzene and substituted derivatives	Benzene and substituted derivatives	160.132	203.111	1.1947	M+H-CO2	2.43075	4	0.9428	rp	71486-43-6	736126	-	-	-	123081	135310	57792.9	185448	131187	205496	176956	112892	200561	111952	168917	127036	122015	130711	173342	197494	184119	173358	244537	153875	185361	114701	100324	254631	152716	151382	62445.9	141015	156498	141986	151096	115791
MW0160094	C10H11BrN2O2	Monobromobimane	Aldehyde,Ketones,Esters	Ketones	435.964	270	2.0558	3M+Na+K	0.97175	4	0.7263	rp	71418-44-5	114810	-	-	-	164.139	123.405	1664.06	3204	1269.78	1217.66	156.924	27.8891	50.2298	3.42549	69.6372	42.1854	297.07	129.132	82.1649	31.7252	12.0041	10.4438	85.8227	105.568	585.274	1139.45	1283.54	1133.41	22.9146	36.575	48.8222	15.8027	43.6644	57.3906	44.439	57.2592
MW0005980	C21H32N6O3	Alfentanil	Benzene and substituted derivatives	Benzene and substituted derivatives	389.266	416.254	6.5193	M+H-CO	0.987378	4	0.7259	rp	71195-58-9	51263	HMDB0014940	-	C08005	4.75131	1094.11	926.507	4521.74	331.078	702.747	647.809	1335.53	1781.17	704.446	4162.49	350.482	564.736	768.437	753.562	1663.68	3536.38	617.002	2766.65	693.12	699.931	1819.48	323.834	5379.9	1382.9	1263.5	22.9056	271.224	7.40914	25.5619	186.715	12044.4
MW0140320	C7H10O7	(2S,3R)-3-hydroxybutane-1,2,3-tricarboxylic acid	Organic acid And Its derivatives	Organic acid And Its derivatives	251.012	206.043	6.6288	M-H+2Na	4.125	3	0.5719	rp	71183-66-9	5459784	HMDB0006471	-	C04593	20945.3	19172	19544.6	15042.5	19881.8	16877.2	19410.4	14035.3	16285.6	18690.8	20008.3	19134.1	20530.5	19206.6	18911.4	21052.3	22467.8	20992.6	21251.8	21739.4	19526.3	19350.1	18556	19417	21285.3	22373	20803.6	26624.9	26712.8	25313	27310.9	28282.5
FDATP01494	C8H20BrN	Tetraethylammonium bromide	Others	FDA	193.161	209.078	1.8677	M+H-H2O	15.8171	1	0.7005	rp	71-91-0	6285	-	-	-	33510	34446.4	34604.8	31766.3	57222	45119.3	34794.9	41114.2	47956.5	28630.2	39208.2	30171	27793.9	47029.1	34157.5	54934.5	44403	37301.9	30273.5	30036.2	37556.1	29675.4	24808.5	49360.4	28136.5	28499.1	24421.8	22708.2	21850	21072.7	25032.7	17480.7
MW0054716	C24H34O4	Medroxyprogesterone acetate	Hormones and hormone related compounds	Hormones and hormone related compounds	431.212	386.246	11.368	M-H+2Na	9.71503	2	0.8998	rp	71-58-9	6279	-	-	C08150 | C76275	6423.51	7160.2	10525	8501.22	8156.3	7490.07	6454.87	6158.91	38629.3	36118.2	36660.5	33166.6	35160.9	35927.3	37929.2	41116.1	30035.7	33694.1	41429.2	28113.5	33853.7	33432.8	30785.2	29035.2	27039.1	27092.7	27199.1	27088.4	27042.5	27204.1	28468.3	29005
MW0115593	C2H3Cl3	1,1,1-Trichloroethane	Others	Hydrocarbon derivatives	173.96	131.93	2.0634	M+CH3CN+H	9.07428	3	0.7074	rp	71-55-6	6278	HMDB0041791	-	C18246	543044	349603	674906	605180	550712	558322	578559	2.15743e+06	2.07555e+06	217074	462393	273799	503562	564757	529098	459852	579633	13283.1	541558	472257	541687	554113	507774	502403	2.24079e+06	524012	402613	684895	660125	499473	600978	645168
MW0006171	C6H6	Benzene	Benzene and substituted derivatives	Benzene and substituted derivatives	79.0532	78.047	3.3668	M+H	2.625	3	0.6878	rp	71-43-2	241	HMDB0001505	6285	C01407	3033.62	3024.53	553.234	2168.67	885.864	2510.03	657.404	658.05	1311.62	743.373	37.1899	726.459	1070.59	556.52	998.09	643.486	513.659	393.955	438.589	426.289	600.108	398.959	643.443	1152.96	710.442	516.887	1121.63	696.367	72.2742	3169.17	2478.83	640.93
MW0169004	C4H5N3O	Cytosine	Nucleotide And Its metabolites	Nucleotide and Its metabolites	112.049	111.043	1.5856	M+H	2.86204	1	0.912	rp	71-30-7	597	HMDB0000630	283	C00380	27030.2	32069.8	29987.5	27131.5	32465.9	23346.8	27097.9	25501.2	21977.5	18839.8	17198.3	21757.2	25569.5	25415.5	18522.7	31040.9	34541.4	17581.7	18801.5	35783.8	31422.1	24064.9	25843.4	34049	48924.2	20914.2	55675.7	40657.8	28393.4	38151.6	17236.8	66068.3
MW0012857	C6H6N4O3	1-Methyluric acid	Amino acid and Its metabolites	Amino acid derivatives	165.043	182.044	6.8131	M+H-H2O	9.7482	2	0.6993	rp	708-79-2	69726	HMDB0003099	2821	C16359	37274.7	36126.7	37380.7	34233.8	36809.7	35597.1	34277.9	38462.8	36269	35989.7	38550.3	38572.7	39880.6	41263.7	38606.9	36803.8	40611.2	44024.8	40037.1	39756.1	41165	37752.1	40447.6	38838.8	33857.9	33978.5	35215.9	36057.6	35451.8	35494.3	39133.7	38229.1
MW0125928	C7H8N2O2	1-Methyl-6-oxo-1,6-dihydropyridine-3-carboxamide	Alcohol and amines	Amines	153.065	152.059	2.1703	M+H	2.85348	1	0.8032	rp	701-44-0	69698	HMDB0004193	7025	C05842	36810.5	38703.6	35503.4	42636.7	41664	31134.6	40070.6	40722.1	42665.1	50198.9	36400.4	27810.5	35195.5	33513.9	28298.9	32061	66024.7	48284.5	28740.4	40878.1	28931.2	28892.9	25484.5	32495.5	60787.9	26709.8	39706	44344.1	23706.3	39237.4	22844.7	35856.8
MW0126501	C20H19N4+	3,7-Diamino-2,8-dimethyl-5-phenylphenazin-5-ium	Heterocyclic compounds	Heterocyclic compounds	301.14	315.161	3.4605	M+H-CH3	0.07075	4	0.7482	rp	7006-08-8	2723801	-	-	-	11110.3	4173.98	5175.07	11657.3	4113.04	4093.53	5462.47	10237.2	12555.7	10043.9	10952.2	13598.9	8923.42	14521.8	21791	21845.3	3396.24	965.463	816.91	8374.8	11329	15448.4	9447.38	2399.86	8354.7	10978.4	9667.93	11842.8	10905.9	709.652	7396.36	6267.18
MW0169297	C9H9NO	Indole-3-carbinol	Heterocyclic compounds	Indole and Its derivatives	130.064	147.068	5.1462	M+H-H2O	3.64047	2	0.8303	rp	700-06-1	3712	HMDB0005785	-	-	280044	289428	273234	278309	269553	274177	291798	278552	288976	276003	295914	249758	303194	274984	272915	314020	297801	312210	262644	295243	281313	278161	240385	299092	319909	302304	283539	317356	316917	261340	233133	266013
MW0122065	C7H4ClNOS	Ticlatone	Benzene and substituted derivatives	Benzene and substituted derivatives	299.967	184.97	1.1799	M+H+CF3COOH	11.9695	4	0.5248	rp	70-10-0	6258	-	-	-	60404.7	57601.9	62431.8	42214.4	39632.1	27566.3	31593.8	28434.6	33199.2	32873.7	32954.3	32299.8	32714.9	32843.8	33119.8	33425.4	31284.4	32422.5	1363.71	30164.2	32457.6	32363	31585.7	30787.7	27757.1	27937.1	28322	26376.4	27769	28528.3	30432.1	30770.4
MW0116644	C7H10N2O2	1,3-Diazaspiro[4.4]nonane-2,4-dione	Aldehyde,Ketones,Esters	Ketones	177.06	154.074	0.7032	M+Na	5.569	4	0.6285	rp	699-51-4	94745	-	-	-	34414.8	41400.6	43534.9	23647.2	26198.6	27308.9	22286.2	25679.6	45893.8	34120.8	25634	48222.8	34748.2	41921.1	37062.7	34145.9	35196.2	34850.4	43759.6	33020.1	23530.8	36273.9	22507.4	39545.3	36509.3	38764.4	31089.8	35268	38818.9	30487.7	29617.2	21154.7
MW0127047	C6H10O2	Gamma-Caprolactone	Aldehyde,Ketones,Esters	Esters	115.074	114.068	4.456	M+H	0.32149	1	0.8414	rp	695-06-7	12756	HMDB0003843	-	-	51337.3	52203.7	47317.3	48630.9	45968.4	47096.2	41209	45815.6	49291.1	52285.4	50942.5	51212.7	52983.1	55191.2	58066.1	50449.7	58989.4	55888.7	55682	60940.9	59005.9	59948.9	52449.9	56549.3	60705.9	57593.6	53401	61174	61861.7	55607.2	56161	55548.9
MEDN1520	C16H32O5	Aleuritic acid	FA	Oxidized lipids	305.236	304.225	9.8092	M+H	9.6373	2	0.6887	rp	6949-98-0 | 533-87-9 | 18951-77-4	10790	-	35478	-	12570.1	28360	16449.8	24998	16971.3	10560.4	16786.5	17380.6	20070.9	10894.9	8645.23	3779.32	6339.74	18206.8	3341.85	8383.18	4068.13	12944.6	5001.44	4701.1	7209.04	7657.69	9564.99	11300.9	12827.1	11046.4	7385.18	12102.6	8542.25	11010.7	5513.04	14954.6
MW0103309	C12H17N5O5	1,7-Dimethylguanosine	Nucleotide And Its metabolites	Nucleotide and Its metabolites	312.125	311.123	2.5727	M+H	0.078	4	0.7481	rp	69453-64-1	160130	HMDB0001961	-	-	4126.66	5511.18	5150.39	5092.14	4729.77	3414.02	4194.3	5351.81	5128.28	6223.24	6172.36	4813.96	7092.19	8104.34	4221.91	3600.75	10766.8	5129.78	5806.1	7027.2	10621.1	2915.45	3863.25	6380.69	11328.3	8040.15	6203.69	7871.93	68.2417	4909.89	8355.97	6344.29
MW0002581	C15H12BrNO4	2-{[(4-Bromophenoxy)acetyl]amino}benzoic acid	Benzene and substituted derivatives	Benzene and substituted derivatives	485.966	348.995	1.6599	M+Na+CF3COOH	2.5775	4	0.6895	rp	692271-12-8	2188206	-	-	-	1255.6	1474.24	1450.88	92.8331	172.708	364.048	224.613	129.427	128.214	160.941	1301.31	75.8182	7.7356	22.965	82.7818	34.7286	133.798	11.614	378.593	1536.63	84.3283	1164.57	94.0421	52.6669	110.437	68.657	769.63	242.568	288.404	59.2971	27.4198	194.684
MW0170017	C5H4N4O2	Xanthine	Nucleotide And Its metabolites	Nucleotide and Its metabolites	153.034	152.033	1.5706	M+H	18.266	2	0.6521	rp	69-89-6	1188	-	-	C00385	329029	317506	311628	294447	300319	312435	302964	320064	317132	282699	338083	276403	296960	269730	286086	352724	345218	346765	291359	292962	316239	294831	248554	329194	315891	313125	290429	303575	289727	287028	225227	231390
MW0122947	C28H31FN4O	Astemizole	Heterocyclic compounds	Heterocyclic compounds	476.288	458.248	4.3623	M+NH4	14.2048	2	0.7868	rp	68844-77-9	2247	HMDB0014775	-	C06832	55561.3	79186.6	48053	42708.2	50224.5	58005	44473.5	76683.6	39669.6	36987.8	37572.7	45147.4	35949	36781.3	48805.7	42248.3	41689.1	34345.1	30848.7	28381.3	34520.1	45382.8	42725.1	29291	30896.5	29949	29056.8	30453	30186.8	28480.5	28719.4	29259.9
MW0105514	C5H10N2O3	Ala-Gly	Amino acid and Its metabolites	Small Peptide	222.993	146.069	2.0029	M-H+2K	0.0318384	2	0.7173	rp	687-69-4 | 25765-55-3	6998029	-	58589	-	664.72	42.0229	39.824	29.7817	49.5754	119.537	77.0786	41.7653	88.104	123.827	68.2083	33.8174	63.7716	32.2533	56.8443	98.1702	138.959	265.635	113.434	966.266	713.661	352.006	99.7629	413.087	479.063	266.69	747.344	782.255	272.976	322.679	340.554	209.105
MW0007827	C15H15NO2S	Modafinil	Benzene and substituted derivatives	Benzene and substituted derivatives	312.039	273.082	4.339	M+K	0.87375	4	0.7286	rp	68693-11-8 | 112111-49-6 | 112111-47-4	4236	HMDB0014883	44446	-	10028	12200.2	9171.4	11556.6	10953.3	8619.02	18906.4	9631.79	38688.7	36148.9	44531.8	46147.8	35178.4	35955.5	50044.3	41191.1	29988.9	46523	30457.7	28082	33852.1	33425	43614.8	38594	27340.5	30562.5	27365.2	27355.2	27341.5	27320.7	28428.2	28958.4
MW0157084	C6H13O7PS	S-methyl-5-thio-alpha-D-ribose 1-phosphate	Organic acid And Its derivatives	Organic acid And Its derivatives	329.007	260.012	1.9426	M+Na+HCOOH	1.125	3	0.962	rp	68134-74-7	11988266	HMDB0000963	-	C04188	377.421	301.712	308.809	159.839	266.586	1463.28	507.789	165.306	470.302	816.322	147.708	365.756	168.054	3776.97	441.636	448.739	293.32	419.835	283.616	449.734	781.229	209.956	355.174	301.923	442.328	629.995	885.264	668.745	710.702	615.124	999.119	1584.91
MW0157004	C9H14N4O4	Ser-His	Amino acid and Its metabolites	Small Peptide	207.077	242.101	4.0664	M+H-2H2O	13.6605	2	0.8593	rp	67726-09-4	7016094	HMDB0029041	65203	-	31728.7	34015.9	35199.4	34275.4	35724.3	34571.1	31524.9	34587.5	34309.6	31280	38151.7	32089.3	34413.6	34297.6	34383.6	35852.5	36643.6	38208.6	31526	32764.1	34909.4	34465	26342	37306.9	35194.3	34850.7	31932	36362	35735	34030.7	26655.2	27405.4
MW0119555	C6H8O	3-Ethylfuran	Heterocyclic compounds	Heterocyclic compounds	79.0531	96.0575	5.2079	M+H-H2O	0.893917	3	0.5391	rp	67363-95-5	3017760	HMDB0040588	-	-	8523.12	7870.58	7081.72	7412.41	6923.1	7151.14	7240.02	6996.66	7086.76	7303.55	6865.84	6600.27	7120.78	6698.71	7046.09	7201.22	6730.99	6854.34	6511.95	7729.47	7258.3	7309.08	6946.04	6925.04	7611.43	6536.01	6558.89	6830.27	7298.35	5956.2	6321.4	6538.83
MEDP0322	C4H9NO3	L-Homoserine	Amino acid and Its metabolites	Amino acids	195.984	119.058	1.2241	M-H+2K	16.3076	1	0.6793	rp	672-15-1	12647	HMDB0000719	5687	C00263	44811.1	36120.4	38304.4	62654.9	34521.9	37188.2	34514.5	31349	69690.7	46251.9	52447.8	75063.8	30391.5	25050.2	11608.8	22064.9	51503.3	48690.4	41364.2	46322.1	76363.3	43296.3	34749.8	43938	54399.9	100976	52733	75663.5	65515.1	41562.3	55599.6	33413.4
MW0127456	C2H6OS	Dimethyl sulfoxide	Others	Others	79.021	78.0139	0.9728	M+H	2.09942	2	0.9345	rp	67-68-5	679	HMDB0002151	3985	C11143	3.33766e+06	3.17994e+06	3.34242e+06	5.05768e+06	4.23403e+06	4.17413e+06	3.78522e+06	4.74929e+06	4.55253e+06	5.86966e+06	3.80845e+06	4.12065e+06	6.47724e+06	6.03656e+06	6.26139e+06	4.47424e+06	6.68289e+06	5.02994e+06	5.21924e+06	4.56751e+06	163381	7.56224e+06	6.48526e+06	4.88188e+06	5.17198e+06	6.84096e+06	5.24455e+06	1394.22	6.87577e+06	6.32099e+06	5.31991e+06	3.95415e+06
MW0114824	CH4O	Methanol	Alcohol and amines	Alcohols	101.022	32.0262	1.8405	M+Na+HCOOH	2	3	0.7823	rp	67-56-1	887	HMDB0001875	4201	C00132	2241.35	3604.4	3802.92	4905.78	8651.15	2508.57	2410.33	2372.8	7843.08	1448.01	3117.22	4061.33	1052.44	9799.93	2538.11	5289.46	5469.38	2071.58	1228.1	2121.03	7410.37	3310.49	3142.37	6607.38	3744.27	2366.25	2717.26	83.1261	73.6755	54.5568	39.7947	99.8173
MEDP1847	C6H6O3	5-Hydroxymethyl-2-furancarboxaldehyde	Aldehyde,Ketones,Esters	Aldehydes	127.037	126.032	0.8525	M+H	2.88206	1	0.6931	rp	67-47-0	237332	HMDB0034355	-	C11101	8948.68	9370.51	10570.6	10066.8	8794.94	11846.9	8281.35	9108.72	5201.64	8350.83	8539.74	8010.42	9815.26	6914.48	9149.33	5486.99	7103.58	6659.88	9388.74	9328.17	5521.43	13024.4	8903.03	10127	4406.07	5838.04	8910.65	8157.41	9399.96	6712.71	8201.89	5965.63
MW0108074	C9H19N3O4	Lys-Ser	Amino acid and Its metabolites	Small Peptide	342.13	233.138	8.926	M+H	3.40831	2	0.7591	rp	6665-19-6	151428	HMDB0028960	23722	-	23069.5	27364.5	21943.2	27819.8	24535.3	22820.8	24529.7	20441	12.1107	36022.6	36609.6	32770.2	34976.1	35814.9	37962.9	41208.8	29373.2	33355.2	29860.1	27582.7	33532.1	33065.4	30161.5	28379.9	26885	26932.7	27082.6	26360.4	26888	27163.3	27869.4	28351.5
MW0009199	C11H15NO	Pivalanilide	Benzene and substituted derivatives	Benzene and substituted derivatives	262.084	177.115	2.4547	M+K+HCOOH	1.48665	2	0.6253	rp	6625-74-7	81103	-	44986	-	9380.39	9984.73	12421.7	11178.4	7327.88	7090.27	7748.67	6704.7	4334.16	4981.27	5681.11	4167.74	9683.25	4720.94	4609.01	5196.48	5475.01	5501.84	5990.38	5471.16	8522.32	12339.3	5476.06	7973.35	8422.09	6198.73	6821.41	12273.5	14132.1	6322.45	3669.84	9152.21
MW0111711	C4H12N2O2	O-delta-Aminooxybutylhydroxylamine	Alcohol and amines	Alcohols	121.1	120.09	5.7066	M+H	2.19425	4	0.698	rp	66080-74-8	99287	-	-	-	1262.32	1934.85	1827.61	2795.43	1208.94	3254.95	1254.01	2381.78	2989.41	2829.93	2746.61	2140.16	2230.6	2543.38	2572.11	1848.7	1492.18	1277.93	1296.64	568.012	1917.47	921.159	901.889	1740.1	1203.31	686.888	1225.89	1263.27	1730.72	1002.58	314.497	2856.86
MW0138294	C22H22O6	Glycyrin	Heterocyclic compounds	Heterocyclic compounds	765.305	382.142	9.1654	2M+H	0.9035	4	0.7279	rp	66056-18-6	480787	HMDB0033712	-	-	14224.6	7024.81	10963.2	17927.4	12245.9	16729.1	12620.4	4932.35	38255.1	45909.8	47551.1	32606	34693.6	45791.6	37545.6	40728.7	29331.9	33159.7	29813.7	38716.8	33327.1	32885.5	30108.6	28316.3	28882.4	29257	27783.7	28494.9	28664.2	31557.2	32.7016	38872.2
MW0147518	C8H12O2	cis-1,2-Dihydro-3-ethylcatechol	Benzene and substituted derivatives	Benzene and substituted derivatives	163.073	140.084	9.8846	M+Na	0.925	3	0.6722	rp	66008-19-3	441155	-	-	C06727	25736.7	26088.9	27682.9	27852.5	25463.3	27902.3	24326	27882.1	23823.2	23341.9	29039.5	22837	25463.7	25057.2	22462.2	23522.7	24078.1	23062.5	22894.5	24049.6	23912.5	22383.8	23644.8	22486.5	20605	20488.7	21230.6	20705	20181.9	21126.2	24069.1	21346.9
MW0139443	C11H6O3	Psoralen	Heterocyclic compounds	Heterocyclic compounds	204.064	186.032	5.1462	M+NH4	0.285938	2	0.7227	rp	66-97-7	6199	HMDB0034272	-	C09305	20298.7	21329	21354.3	21918.3	19969.2	20685.8	21961.6	21385.7	20220.3	19372.1	22089.7	17179.9	20763.8	19303.8	17465	22355.1	20388.3	21950.4	16305.7	18558	18823.2	17960.6	15500.4	21018.3	26883.8	22899.7	18880.6	24424.2	23325.5	17138.4	14753.5	16079.8
MW0123463	C15H23NO4	Cycloheximide	Alcohol and amines	Amines	601.282	281.163	8.6544	2M+K	11.0494	2	0.5288	rp	66-81-9 | 1154-57-0	6197	-	44124	C06685	204.599	213.294	183.178	120.411	52.2607	1401.94	190.002	975.284	14074	13980.6	14550.2	16928.6	11690.2	12446.6	11168.8	13746.7	2424.61	4139.02	398.287	11290.5	1994.91	9059.08	3109.34	2366.97	9361.25	9135.74	10966.5	10151.4	11776.6	7339.38	6978.54	7715.32
MW0169988	C4H4N2O2	Uracil	Nucleotide And Its metabolites	Nucleotide and Its metabolites	247.041	112.027	0.913	2M+Na	7.65	3	0.6272	rp	66-22-8	1174	HMDB0000300	258	C00106	4061.15	5390.21	3883.25	2717.07	12038.1	2903.18	4436.64	8154.88	19759.8	3651.5	4189.53	12530.6	4382.93	16154.4	3014.57	14982.9	16396.7	9840.4	5691.12	3902.8	11955.5	7000.89	7993.38	13049.6	2976.66	4021.12	3718.58	6738.83	3142.3	4052.21	289.923	4414.12
FDATP01228	C33H39N5O7S	Nintedanib esylate	Others	FDA	632.259	649.257	9.8998	M+H-H2O	16.9121	4	0.7146	rp	656247-18-6	135476717	-	-	-	7612.35	11135.2	13068.8	5726.92	7800.03	10301.5	11626.2	5300.15	10625.3	11988.9	10784.8	10302.8	9797.84	10372.8	10690.1	10244.3	10453.6	11593.8	9737.56	10190.9	12092	10642.2	13028	13899.5	8412.54	8195.66	10055.6	10440.4	10595.1	11942.3	11292	11538.1
MW0054488	C21H41O7P	Lysophosphatidic acid	GP	LPA	500.274	436.259	8.4569	M+CH3CN+Na	1.17935	3	0.9291	rp	65528-98-5	5311263	HMDB0007855	-	-	136789	131457	99349.8	64222.3	116872	66628.3	118240	114797	32229.2	32062.9	32099.4	31854.8	31997.6	32050	32183.4	32390.4	31585	31893.7	31632.3	31289.2	31905.3	31874.6	31659.3	31462.4	27105.7	27612.8	27.8772	27570.5	27136.9	29835.2	31368.3	31458.1
MW0054489	C21H39O7P	1-(9Z,12Z-octadecadienoyl)-glycero-3-phosphate	GP	PA	476.288	434.243	9.0303	M+CH3CN+H	22.8019	3	0.5813	rp	65528-85-0	50990923	HMDB0007856	-	-	25873.5	11324.5	7915.49	27889.8	38320.1	50818	27137.3	27729.7	58402.2	51304.2	49104.8	46094	55542.4	56917.6	50227	63560.4	42262.4	46452.8	42744.3	47650.7	49821	33565.2	30998.3	48571.2	59688	36282.1	44263.9	44351.3	38018.5	363.174	66532.9	54512.1
MW0016101	C30H40O2	beta-Citraurin	Others	Carotenoids	479.321	432.303	9.345	M+HCOO+2H	11.0992	3	0.6819	rp	650-69-1	9845703	HMDB0035091	-	C20894	103157	52891.6	79074	45868.8	80230	51641.9	83152.5	59006.2	42493.5	48446.2	40462.3	42084.2	38255.2	39218.6	49635.7	45292.9	31818.3	36386	32367.3	29917.2	46445.2	36051.2	32709.8	30725.4	28659.4	28831.1	29397.2	28816.3	27130.8	56.7948	30193.7	30695
MW0126805	C5H6N2O2	Thymine	Nucleotide And Its metabolites	Nucleotide and Its metabolites	144.079	126.043	3.2264	M+NH4	9.18823	1	0.5412	rp	65-71-4	1135	HMDB0000262	290	C00178	58926.6	49716.4	48495.2	38152.1	41095.1	31470.6	45680.4	51755.5	43885.6	43918.9	49705.7	44516	47433.2	46344.9	49908.6	42000	42356.7	52377.8	40243.9	49942.9	44121.4	43815.6	29380.4	43584.5	68849.3	54068.8	48523.6	58987.7	72743.8	49633.9	36753.5	38013
MEDN0479	C6H12O2	Isocaproic acid	Organic acid And Its derivatives	Organic acid And Its derivatives	81.0684	116.084	5.2079	M+H-2H2O	2.02081	2	0.8242	rp	646-07-1	12587	HMDB0000689	4191	-	15980	16422.9	14650.1	14607.3	14368.8	13899.5	14887.3	15272.1	14976.9	14004.5	14743.4	14243.4	13912	14896.1	14730	15229.3	14639.3	14410.8	13936.3	16847.6	14241.7	15800.3	14117.3	14816.5	15636.3	14370.7	14271.5	15595.7	17028.2	13648.9	14215.8	13550.6
MW0005927	C14H22O2	(2-(1-Butoxyethoxy)ethyl)benzene	Benzene and substituted derivatives	Benzene and substituted derivatives	383.202	222.162	2.0197	3M+Na+2K-H	9.95	4	0.554	rp	64577-91-9	62876	HMDB0037820	-	-	3947.46	2562.73	3482.59	1998.71	2304.32	1509.85	2579.22	2115.04	8585.55	3576.5	4537.94	2972.9	3348.9	5168.7	2829.95	5023.92	4621.82	4128.67	5482.43	3031.14	4188.52	3087.07	2449.21	4033	4439.12	4217.75	3000.18	3313.53	3362.71	4440.4	3321.28	2122.23
MW0152163	C7H17N2O2+	(R)-carnitinamide	Alcohol and amines	Amines	345.24	161.129	6.4099	2M+Na	17.5	3	0.6251	rp	64532-04-3	11701090	-	-	C02290	1100.9	1766.13	616.91	1917.18	1503.51	5879.77	14.3347	562.609	2438.59	1474.13	1297	356.501	1792.41	2374.82	1353.57	1147.94	6349.08	3114.99	1363.45	597.707	2919.72	4375.39	1422.33	6101.67	343.845	109.788	308.58	94.0356	100.554	118.182	5576.89	9396.88
MEDP1600	C9H12O	4-Propylphenol	Benzene and substituted derivatives	Benzene and substituted derivatives	119.084	136.089	8.4266	M+H-H2O	4.52128	1	0.7083	rp	645-56-7	12580	HMDB0032625	-	C14311	115289	139122	113232	106977	81211	119695	74586	122079	89256.3	96147.2	99000.2	70266.1	100332	105883	150306	121596	102302	86962	74425.9	88841.3	131768	122720	137962	93798.4	139143	89410.9	119022	138173	99001.3	98332.1	83080.5	84965.3
MW0110905	C9H18N6	Altretamine	Alcohol and amines	Amines	228.195	210.159	7.4109	M+NH4	7.3993	2	0.7077	rp	645-05-6	2123	HMDB0014631	-	-	32919.1	50954.9	39403.6	22867.2	45089.8	25234.7	20520.5	55735.2	101085	40497	45337.2	36560	50097.7	48744.4	38902.6	68630.2	32138.7	28619.7	21919.1	30576.6	30807.7	30727.9	52756.1	35969.7	28728.5	34041.7	27451.2	32370.5	38925.5	27219.4	21996.8	29813.7
MW0063800	C14H26O	2-Tetradecenal	FA	Others	274.214	210.198	7.6703	M+CH3CN+Na	1.56639	2	0.573	rp	64461-99-0	5283366	HMDB0032525	-	-	19275	19857.1	20873.2	21421.7	19361	21121	19130.3	19259.2	38540.3	35922.8	45728.4	69.6791	34904.5	31.5845	37819.7	48430	39931.4	33330	29910.8	27563.2	33501.8	43330.7	40819.1	28414.5	28182	27907.6	27692.6	28093.2	28176.7	30603.8	37487.9	38449.7
MW0106490	C8H17NO2	DL-2-Aminooctanoic acid	Organic acid And Its derivatives	Organic acid And Its derivatives	160.132	159.126	0.9266	M+H	1.55105	2	0.7905	rp	644-90-6	69522	HMDB0000991	5923	-	13416.6	13444.1	13072.1	13463.6	13666.1	12760.7	12376.6	13169.9	33103.7	33035.9	33053.2	32899.7	33000.6	33029.4	33087.7	33147.7	32581.3	32930.9	32651.8	32019.1	32939.6	32915.9	32689	32370.2	35162	46637.8	37152.5	68447.4	33637.4	30258.4	32184.8	32362
MW0013095	C31H48O2	2',3'-Dihydro-phytomenadione	Aldehyde,Ketones,Esters	Ketones	435.358	452.365	9.8543	M+H-H2O	0.952549	4	0.7267	rp	64236-23-3	152059	HMDB0034839	-	-	66.8267	183.812	911.446	210.908	1171.56	31.4847	350.884	189.998	1311.55	748.268	1537.49	756.723	1025.94	499.484	454.676	628.063	1560.82	1297.79	964.683	640.369	871.709	871.295	609.077	1199.35	17.1206	442.523	43.001	1188.66	282.294	53.7583	2882.61	1024.06
MW0125978	C8H6N2S3	Oltipraz	Heterocyclic compounds	Heterocyclic compounds	226.968	225.969	1.2096	M+H	16.165	2	0.6322	rp	64224-21-1	47318	HMDB0041967	-	-	3167.46	3070.11	2974.71	2603.29	3171.09	4796.95	3104.69	3163.64	5685.85	2943.7	2558.91	4702.78	2228.06	2698.87	2056.32	5399.16	5005.51	2689.27	3797.36	2849.82	5162.12	2991.62	4878.27	2906.54	5732.65	5554.47	5143.23	7040.07	3761.36	4505.99	7647.5	2875.23
MW0104942	C14H16ClNO4S	Timofibrate	Organic acid And Its derivatives	Organic acid And Its derivatives	368.005	329.049	2.7167	M+K	2.14125	4	0.6992	rp	64179-54-0	68834	-	-	-	3290.49	2565.72	2470.18	2829.16	2808.4	3935.6	3783.37	3955.36	3358.32	5092.34	3795.06	4018.77	4277.27	1158.58	3766.81	4210.36	199.597	4519.06	4302.87	572.516	2780.93	4593.9	116.587	4281.19	5770.65	6014.34	4539.56	4425.58	4510.88	5771.93	6382.87	4926
MW0062157	C21H30O3	17-Hydroxypregnenedione	Hormones and hormone related compounds	Hormones and hormone related compounds	331.225	330.219	6.3426	M+H	4.225	3	0.7913	rp	641-80-5	192722	HMDB0062522	-	-	4129.91	8936.43	16276.3	17044.1	16626.2	7801.2	9535.08	20322.7	37881.1	35415.6	46145.4	45565.6	34475.1	47953.3	49468.4	51716.3	29443.4	33033.7	29899.7	37591.4	50608.5	51.9151	43061.3	40666.6	26558	10.9735	26708.8	32239	74.8778	32724.1	7.32347	40620.9
MW0013259	C21H30O4	21-Deoxycortisol	Hormones and hormone related compounds	Hormones and hormone related compounds	347.229	346.214	6.28	M+H	14.084	1	0.8311	rp	641-77-0	92827	HMDB0004030	-	C05497	8525.55	11777.3	18963.2	10354.1	7494.23	7820.48	15234.9	10657	76744.4	15734.1	6880.05	68294.7	28214.9	16689.7	13273.2	22742.9	11615.1	11081.7	20870.5	16741.2	21833	16700.3	23550	15088.2	18643.6	13692.1	9097.99	13239.1	11985.7	5877.66	9107.93	11714.1
MW0112967	C10H13N3O2	4-(Methylnitrosamino)-1-(3-pyridyl)-1-butanone	Aldehyde,Ketones,Esters	Ketones	453.165	207.101	8.0722	2M+K	0.750279	3	0.9886	rp	64091-91-4	47289	HMDB0011603	-	C16453	119095	44274.4	84855.6	128529	120078	131654	86060.9	95454.2	39831.5	37222	52981.7	47527.2	49430.3	37023.3	51608.2	42404.9	30895.4	21.3388	44619.5	28931.2	43997.7	34424.8	63.0248	42420.2	33071.5	28116.8	28151.7	43.7786	28092.7	34183.9	41412.4	110.07
MW0008983	C15H22N2OS	1-Cyclohexyl-3-(2-ethoxyphenyl)thiourea	Benzene and substituted derivatives	Benzene and substituted derivatives	301.13	278.145	7.6929	M+Na	1.78975	4	0.7072	rp	64020-23-1	797148	-	-	-	42993.8	84264.5	14422.6	58729.6	42470.7	49130.3	31225.6	36029.9	34848.5	34657.5	34704.7	34314.1	34564.3	34640	34801.7	34985.3	33616	34389.4	33762.1	32550.2	34410.7	34353	17936.6	16587	24159.3	24823.2	26986.5	24766.3	24199.1	28446.7	32849.6	33182.1
MW0009934	C12H18N2O3S	Tolbutamide	Benzene and substituted derivatives	Benzene and substituted derivatives	235.083	270.104	6.1706	M+H-2H2O	4.78957	1	0.6363	rp	64-77-7	5505	HMDB0015256	-	C07148	3589.77	3577.22	353.324	85.6954	3774.37	33380	36.2981	2893.54	2605.78	1841.04	2024.66	2951.64	2692.86	2613.55	1854.96	3150.32	4305.8	2679.54	3985.06	3616.29	3424.92	3688.62	3599.38	2569.86	152.829	1559.08	2819.8	2477.11	1886.64	1769.63	2046.27	2107.35
MW0105409	C2H4O2	Acetic acid	Organic acid And Its derivatives	Organic acid And Its derivatives	61.0283	60.0211	0.5898	M+H	0.890828	3	0.5698	rp	64-19-7	176	HMDB0000042	3206	C00033	408232	406809	251852	340407	371658	390165	385499	259145	277597	274617	247833	397561	370996	225240	372514	222539	142431	396558	348130	396795	393426	291707	304870	288496	429224	408850	454011	418483	452750	3745.29	278117	443309
MEDP0129	C8H11N	Phenethylamine	Alcohol and amines	Amines	168.09	121.089	2.4942	M+HCOO+2H	24.0524	1	0.6607	rp	64-04-0	1001	HMDB0012275	-	C05332	8322.82	7249.53	6082.6	5266.48	5902.39	4586.46	5310.39	6611.55	7335.75	7223.86	8222.87	6657.46	6702.73	6839.71	5966.16	6465.01	7314.43	6689.92	7331.52	6820.55	4721.75	4828.43	4590.8	6570.17	6980.49	10.5866	6013.15	4840.45	7.84906	6668.81	4719.62	5151.34
MW0157047	C7H11O8P	Shikimate-3-phosphate	Organic acid And Its derivatives	Organic acid And Its derivatives	412.008	254.019	1.8376	3M+Na+K	7.114	4	0.6003	rp	63959-45-5	121947	-	-	C03175	20.0385	57.4667	35.8834	3068.33	4263.93	1395.5	2771.49	3896.63	21393.5	1132.97	3935.18	4582.75	549.635	16044.6	2928.02	14940.1	13628.3	2528.48	427.772	1571.43	10937.2	2444.94	2574.01	6522.4	119.249	2789.26	1781.69	1922.01	1770.97	1722.56	1381.8	2.35773
MW0107796	C11H20N2O4	1-(2-Amino-4-methylpentanoyl)-4-hydroxypyrrolidine-2-carboxylic acid	Amino acid and Its metabolites	Small Peptide	405.176	244.142	1.8376	3M+2K	1.732	4	0.7085	rp	63912-01-6	20847829	HMDB0028930	-	-	591.091	538.58	597.667	532.937	452.751	7.02534	308.872	350.546	1332.37	479.275	26.8277	128.915	119.665	60.0671	387.935	449.912	169.045	38.749	22.0945	19.0094	7.20019	9.66613	284.049	14.2196	103.337	88.3337	74.86	132.585	70.4945	102.806	21.0348	925.106
MW0006807	C11H16FO3P	Diethyl (4-Fluorobenzyl)phosphonate	Benzene and substituted derivatives	Benzene and substituted derivatives	115.049	246.082	1.4745	M+H-C5H8O4	0.27425	4	0.7432	rp	63909-58-0	11064685	-	-	-	461.986	617.967	794.098	544.043	223.499	616.4	293.024	508.645	4389.7	3364.79	6027.14	1233.64	1655.9	2487.92	462.168	4031.53	3917.28	4121.63	1873.88	4448.68	1915.73	1866.59	847.499	1719.93	4349.35	421.041	881.46	2126.68	1095.03	987.561	241.927	1421.2
MW0000339	C17H19NO4	Morphine N-oxide	Alkaloids	Isoquinoline alkaloids	603.269	301.131	10.7246	2M+H	1.03614	2	0.6872	rp	639-46-3	5362459	HMDB0029382	-	-	33783.6	24479.7	38174.8	46590.1	27745.4	8808.44	48930.2	37400.3	47572	36442.1	37024.6	33225.1	35405.9	36236.2	47135.5	49031.5	29834.1	33803.5	30327	37167	44237.9	33517	30630.2	28810.9	80.2305	28132.7	8.4129	28367.4	26692.6	27774.3	28268	39856.3
ZINC33832528	C11H14O3	2-Methoxy-4-[(1e)-3-Methoxyprop-1-En-1-Yl]phenol	Benzene and substituted derivatives	Phenolics	279.068	194.094	4.6782	M+K+HCOOH	12.95	3	0.5064	rp	63644-71-3	5319469	-	-	-	945.986	4216.47	653.193	325.417	1041.38	1945.13	379.298	791.934	1796.56	71.1193	2384.41	196.236	1994.63	1041.99	1387.04	2267.32	2373.32	621.904	2753.2	2894.6	2367.43	518.264	675.07	3278.63	1590.06	1165.45	428.33	933.738	1200.61	1050.52	4632.16	5518.42
MW0003199	C7H7NO4	2-Methoxy-5-nitrophenol	Benzene and substituted derivatives	Benzene and substituted derivatives	339.084	169.037	6.109	2M+H	0.014908	2	0.7171	rp	636-93-1	69471	-	-	C17385	10.5817	204.185	95.5325	91.2107	231.375	14.4293	37.8587	10250.8	8789.03	7628.7	9029.95	7880.73	11199.6	8859.67	8606.41	12902.4	11871.6	12125.5	10146.8	10367.4	10858.9	9329.59	8144.93	12308.8	9262.87	9179.4	7904.15	11458.1	11284.6	9711.4	7406.73	8743.18
MW0127920	C9H8O4	2,5-Dihydroxycinnamic acid	Organic acid And Its derivatives	Organic acid And Its derivatives	246.994	180.042	2.1857	M-2H+3Na	4.91216	2	0.7165	rp	636-01-1 | 38489-67-7	6442618	HMDB0134041	-	-	17749.1	14480.6	9594.74	8760.39	7728.63	9085.88	8303.3	9166.14	10717.2	12372.3	16007.6	17276.1	8523.91	8071.75	8364.54	8124.19	11752.6	14163.8	20015.9	17022.6	11925.2	8778.88	7124.47	8894.74	14061.8	19442.5	21274.3	14400.5	11424.5	13529.9	14703.6	16897.2
MW0123105	C33H36N4O6	Bilirubin	Heterocyclic compounds	Heterocyclic compounds	585.273	584.264	6.5821	M+H	3.94689	3	0.8606	rp	635-65-4	5280352	HMDB0000054	81	C00486	23.5699	10.9232	64.8628	74.0934	29.4126	18.3285	27.9046	39.2421	119.654	216.805	220.002	17.7707	61.1831	29.6464	43.4603	47.2765	33.0925	15.5557	27.3924	73.2219	7.46588	39.1086	30.2443	37.464	539.219	724.434	800.559	415.045	551.993	175.386	50.5131	25.5434
MW0001266	C6H6O4	1,2,3,5-Tetrahydroxybenzene	Benzene and substituted derivatives	Phenolics	187.003	142.027	1.9125	M-H+2Na	13.475	3	0.6015	rp	634-94-6	12	HMDB0125218	-	C03743	29232.8	33486.1	41927.6	46504.8	22137.9	20349.7	17982.7	24928.9	19482.3	20996	19395.8	24356.1	38187.3	26033.7	21542.7	16414.5	18817.4	14638.2	21602.3	25554.8	25230.3	35984.3	31865.1	25813.1	21982.4	21767.2	26630.8	42527.7	45746.6	20616.5	20295.3	33630.5
MW0148485	C35H44N2O9	Isorescinnamine, dihydro-	Alkaloids	Alkaloids	637.299	636.305	11.3699	M+H	8.38933	2	0.8237	rp	6335-49-5	232430	-	85095	-	38077.6	47702.2	47380.3	48378.5	43880.5	39097.9	35172.1	43561.6	41126.6	38239.9	38876.1	34697.6	37103	46866.2	40337.9	43812	30989.9	45165.6	31519.5	37945.6	45292	35020	11.3096	29917.1	25918.7	28228.2	29227.6	27316.7	28134.9	30767.7	29374.5	29886.7
ZINC85508101	C36H62O4	Hexacosyl (E)-ferulate	Aldehyde,Ketones,Esters	Esters	266.245	558.465	8.6392	M+2H-CO	0.338965	4	0.7416	rp	63034-29-7	5318033	-	-	-	67726.9	65852.5	120844	44031.6	82987.4	59314.5	103664	83951.3	52890.8	42626.8	50207.9	44391.8	47734.8	48915	50777.5	52306.7	42417.3	47929.6	44760.6	39253.9	47106.8	47764.5	43615.3	42297.1	31475.1	31796.5	32155.6	31386.6	31183.4	32559.2	38285.8	40757.2
ZINC6920415	C22H46	Docosane	Others	Hydrocarbon derivatives	374.361	310.36	8.313	M+CH3CN+Na	15.7052	2	0.5784	rp	629-97-0	12405	HMDB0061865	-	-	9513.78	9635.39	10439.3	7877.44	6629.34	7391.14	7951.12	7478.64	5060.79	4276.11	5137.58	4291.79	7192.77	7100.52	6060.51	7629.83	5306.85	5560.31	7268.01	4244.11	6489.91	6701.01	5830.75	6455.39	6687.38	7196.71	6622.86	5437.26	7170.11	4354.43	3464.11	3977.87
MW0142781	C24H38O4	3alpha,12alpha-Dihydroxy-5beta-chol-6-en-24-oic acid	Aldehyde,Ketones,Esters	Esters	355.262	390.277	6.8434	M+H-2H2O	3.525	3	0.8396	rp	62681-12-3	443323	-	-	-	6.91709	77.1463	22482	21693	18856.9	13476.8	11447.7	11896.4	66125.5	20074.7	54270.1	25105.9	17351.2	13167.9	10240.9	39064.6	70105.6	25430.6	29513.2	26317.1	11464.6	28810.1	14615.9	103939	34731.8	26292.2	7805.72	10557.2	29594.7	43731.9	54251.7	371208
MW0008036	C13H19FN2O	(2-Fluoro-benzyl)-(2-morpholin-4-yl-ethyl)-amine	Benzene and substituted derivatives	Benzene and substituted derivatives	283.127	238.148	9.479	M+2Na-H	9.64625	4	0.5587	rp	626209-54-9	2772118	-	-	-	7412.78	63.7666	727.396	986.652	20.3442	1853.59	1703.98	794.659	336.797	135.334	1405.93	511.246	790.394	459.863	688.37	597.929	529.623	871.731	382.162	450.268	1201.33	941.542	154.451	395.107	21.3361	26.2082	192.835	376.729	374.06	225.314	312.185	255.198
MW0119511	C12H17ClN2	3-Chloro-4-(4-methylpiperidin-1-yl)aniline	Heterocyclic compounds	Heterocyclic compounds	493.188	224.108	3.1951	2M+2Na-H	0.06575	4	0.7484	rp	626208-15-9	937604	-	-	-	1124	111.133	284.021	63.9879	36.5191	70.9265	162.247	267.251	75.4903	364.87	364.812	1076.52	1284.03	360.726	654.631	346.19	695.817	437.598	729.721	404.141	8.50278	632.73	138.854	595.298	22.7775	182.959	271.036	353.67	222.307	100.437	293.823	118.541
MW0056748	C39H79N2O6P	N-Palmitoylsphingomyelin	SL	SM	725.553	702.568	9.5242	M+Na	1.58069	2	0.7782	rp	6254-89-3	9939941	HMDB0010169	-	-	20313.2	21194.2	21859.4	21111.9	432.522	20202.1	423.49	22152.8	32855.1	43549	32256.8	35929.7	30297.3	43775	41099.3	1530.05	30246.5	34675.6	32210.1	38521.7	136.076	27193.7	32878.5	34144.4	22328.9	54275.1	49087.7	45365.9	24604	10314.8	627.122	31468.9
MW0016123	C5H10O3	3-Hydroxyisovaleric acid	Organic acid And Its derivatives	Organic acid And Its derivatives	118.064	118.063	5.1616	M+	5.61633	2	0.6987	rp	625-08-1	69362	HMDB0000754	5722	-	37775.7	41481.4	37539.9	39494	36447.6	38768.9	42331.7	42612.7	38961.7	35845.4	41158.4	36897.4	43954.6	37278.1	42108.1	43899.3	40413.3	43684.4	37957.5	40034.9	38695.5	38239.1	32749.2	43372.5	43231.3	39813.9	38704	44569.1	44273.8	35735.5	29984.6	33260.3
MW0049159	C5H8O5	D-Citramalic acid	Organic acid And Its derivatives	Organic acid And Its derivatives	214.986	148.037	0.4415	M-2H+3Na	4.39571	2	0.7149	rp	6236-10-8	439766	-	-	C02612	96921.7	87538.3	92656.5	90517.1	88582.7	97098.5	101255	99149.4	98632.8	83233.2	94848.6	74599.7	83718.1	96508.9	86351.1	91241.4	85742	90105.5	81508.9	79791.7	90998.7	90136.6	84515	87079.1	97306.1	82589	92150.3	97336.4	98197.1	97754.2	94257	97025.8
pmb2826	C5H8O5	(S)-2-Hydroxy-2-methylsuccinic acid	Organic acid And Its derivatives	Organic acid And Its derivatives	149.044	148.037	5.3636	M+H	1.81687	2	0.7538	rp	6236-09-5	441696	-	-	C02614	772475	741334	676610	707174	667397	670470	611160	669660	741790	699287	710302	676872	718196	695595	668284	693184	840313	769350	737886	787076	749625	822731	703382	761517	907505	852359	828050	919937	877156	802930	751666	753606
MEDP1670	C13H17N3O4	Gly-Gly-Phe	Amino acid and Its metabolites	Small Peptide	297.143	279.122	2.5727	M+NH4	22.718	1	0.5805	rp	6234-26-0	6993373	-	21681	-	4108.68	5209.2	8956.04	51.2312	3168.3	221.926	107.8	4971.12	3766.27	651.26	223.129	1204.3	816.439	5297.71	3330.03	85.492	726.309	30.319	1852.06	1418.76	54.7416	360.201	719.688	739.064	40.7417	295.093	339.032	5169.95	6063.51	47.7963	630.979	2064.56
MEDN0739	C7H8O2	4-Hydroxybenzyl alcohol	Benzene and substituted derivatives	Benzene and substituted derivatives	171.06	124.052	3.2264	M+HCOO+2H	12.7	3	0.5493	rp	623-05-2	125	HMDB0011724	-	C17467	6123.23	5863.39	4858.69	43.0205	4819.69	5422.52	4693.77	5746.58	4934.68	4886.22	6417.06	5615.64	6220.83	4811.07	5401.34	4729.11	5158.33	6560.7	4476.28	6698.24	4439.34	4789.53	3264.75	4411.22	7750.94	6226.52	5676.19	7021.98	7241.94	5689.02	2925.45	4115.06
MW0122099	C8H6ClN3O2S2	6-chloro-N-(1,3-thiazol-2-yl)pyridine-3-sulfonamide	Alcohol and amines	Amines	297.952	274.959	1.6599	M+Na	0.011	4	0.7497	rp	622804-28-8	943191	-	-	-	27463.7	17916.5	15567.8	15088	16975	23291	31883.6	25824.5	37626.5	35079.2	39022.3	32004.9	34088.8	44275.8	29.6649	26.8082	28753.6	43555.7	29228.1	35959.3	35502.4	32283.9	39956.6	37691.2	27092.2	26688.8	27141.1	27619.7	27117.1	26814.8	27233.8	27734.6
MEDL02763	C7H8O2	3-Hydroxybenzyl alcohol	Benzene and substituted derivatives	Phenolic acids	107.048	124.052	2.4959	M+H-H2O	3.075	3	0.8535	rp	620-24-6	102	HMDB0059712	-	C03351	13260.7	10412	9296.35	8479.97	9942.19	8513.75	8653.89	10524.9	10694.4	10160	12462	9814.63	8382.29	9672.79	9607.63	9606.36	10105.2	9779.02	10317.2	9473.49	8501.06	8433.71	7564.5	9679.04	11291.7	9737.72	8810.6	8583.46	8297.46	21609.4	7323.3	8303.93
MEDP0125	C5H14NO+	Choline	Tryptamines,Cholines,Pigments	Cholines	104.106	104.108	0.7916	M+	4.57826	1	0.9568	rp	62-49-7	305	HMDB0000097	56	C00114	333550	367838	405062	399770	361087	362001	329628	321967	473077	431602	381313	360117	405396	363705	380857	350606	370828	368572	272098	248136	324439	302775	244173	303697	440677	375516	306249	324681	387384	295160	192654	294799
MW0006930	C8H11NO2	Dopamine	Alcohol and amines	Polyamines	136.075	153.079	1.7204	M+H-H2O	0.32899	1	0.8825	rp	62-31-7	681	HMDB0000073	64	C03758	285772	484643	396601	298827	304190	272969	313039	280003	390517	445623	412202	372741	551482	547469	511039	335553	484738	370529	274540	464255	505226	285128	310576	427891	500292	361834	313586	374071	386719	301971	290709	186167
MW0006166	C7H8N2	Benzamidine	Benzene and substituted derivatives	Benzene and substituted derivatives	121.08	120.069	5.3791	M+H	10.6292	4	0.5439	rp	618-39-3	2332	HMDB0248970	-	C01784	5079.58	4924.09	4989.2	5111.27	5182.78	5317.81	4773.73	5134.41	5216.16	4531.86	5158.14	4444.62	5361.68	5024.9	4572.99	5604.42	5733.92	5825.3	4820.89	5009.79	5063.32	5446.74	4478.77	5722.8	5860.22	5855.21	5246.01	6299.61	5629.2	5140.86	3994.62	4188.11
MW0106192	C12H22N2O2	Crotetamide	Alcohol and amines	Amines	249.159	226.168	4.113	M+Na	3.35326	2	0.7829	rp	6168-76-9 | 604-64-8	5368010	-	-	-	2518.42	7190.18	2740.88	2178.82	4208.93	2122.37	2347.92	1665.75	5836.55	5397.74	7001.95	3704.19	6213.33	3868.84	4814.1	6046.91	5660.87	4672.68	4394.69	5209.44	3707.53	3956.67	4524.38	6698.48	6416.8	5304.8	5954.26	6045.18	6247.2	5436.38	3295.8	3517.58
MW0133188	C26H34O6	3-O-Acetylepisamarcandin	Heterocyclic compounds	Heterocyclic compounds	907.474	442.236	10.515	2M+Na	3.30366	4	0.6739	rp	61490-18-4	3095106	HMDB0031958	-	-	21.2385	146.406	299.108	313.643	146.373	96.7877	137.673	671.851	175.767	458.253	395.121	336.392	207.852	265.216	204.84	184.125	191.916	756.242	294.906	612.714	519.695	661.735	493.857	372.381	44.6397	186.533	200.954	21.4665	321.655	91.9167	313.351	35.9977
MW0104841	C2H8O6P2	1,2-Ethylenediphosphonic acid	Organic acid And Its derivatives	Organic acid And Its derivatives	232.001	189.98	2.4312	M+CH3CN+H	23.5158	2	0.6146	rp	6145-31-9	80247	HMDB0013233	-	-	7723.68	7856.69	8367.8	7184.42	7586.84	6900.13	7805.56	6963.16	8903.46	3486.37	7888.07	6572.57	7340.91	7167.24	7470.96	7268.97	7951.71	9810.92	7521.06	7394.04	7259.54	7410.01	7073.75	6535.8	13838.1	16846.3	10360.8	10360.8	8851.32	8830.37	778.654	12292.8
MW0104770	C9H8O3	2-Hydroxycinnamic acid	Benzene and substituted derivatives	Phenolic acids	165.054	164.047	1.7412	M+H	0.033693	1	0.9238	rp	614-60-8	637540	HMDB0002641	6727	C01772	315951	522445	433243	326259	308021	316308	312784	289906	422621	485377	451299	404458	597865	595289	554404	366392	525449	400075	292801	503176	553614	301506	340852	467382	544201	387840	330054	400301	415680	330249	312453	206447
MW0139587	C47H64N4O12	Rifapentine	Heterocyclic compounds	Heterocyclic compounds	877.471	876.452	0.7916	M+H	9.04342	4	0.5681	rp	61379-65-5	135403821	HMDB0015332	-	C08059	2368.22	376.861	3419.63	2548.36	928.493	1186.58	482.799	3652.14	236.132	1501.55	672.083	387.07	160.727	713.841	623.061	1059.5	565.442	498.743	467.028	834.733	254.783	691.664	268.243	500.691	1277.82	3280.48	133.511	6043.55	3972.48	1312.54	1254.46	511.145
MW0111182	C14H34N4	N(1), N(12)-diethylspermine	Alcohol and amines	Amines	297.231	258.278	8.5328	M+K	13.368	4	0.5063	rp	61345-84-4	4283	-	-	-	119962	139636	97187.2	111195	150557	143464	41184.6	357287	41383.2	51689.8	52037.2	35445.2	37617.6	38451.7	53358.9	55606.4	32047.9	49647.5	32550.5	41948.6	36193.7	49459.7	46450.6	30976.9	29340.1	29342.3	29310.7	29342.3	29340.3	29241.8	30378.8	43871.6
MW0108676	C5H9N3O4	Guanidinosuccinic acid	Organic acid And Its derivatives	Organic acid And Its derivatives	251.974	175.059	3.0922	M-H+2K	0.659174	2	0.6242	rp	6133-30-8	439918	HMDB0003157	10	C03139	2756.61	3565.4	3097.35	4135.69	3600.57	4210.68	2782.68	3529.99	5893.68	6886.16	4230.44	4297.47	4106.88	4335.8	3637.13	3764.81	8065.43	445.779	1570.96	768.474	3355	5067.82	5866.62	6894.96	3701.35	3661.32	3016.69	4767.32	3967.87	4744.12	1415.9	4052.54
MW0107786	C6H13NO2	L-Leucine	Amino acid and Its metabolites	Amino acids	154.083	131.095	1.7486	M+Na	3.575	3	0.7894	rp	61-90-5	6106	HMDB0000687	24	C00123	7183.36	9153.04	13031.2	9048.02	5179.44	28.4925	5964.67	7095.51	6258.64	3686.21	4059.86	4316.91	8989.87	7960.64	8228.08	4842.64	4640.59	4368.06	3692.67	5202.54	3918.68	6569.32	5609.19	6725.7	3756.89	5109.24	8.70974	3835.56	5837.07	3668.01	205.716	2996.99
MW0110745	C23H48NO5PS	2-Hexadecanoylthio-1-ethylphosphorylcholine	Organic acid And Its derivatives	Phosphoric acids	482.305	481.299	10.1404	M+H	1.2831	2	0.7136	rp	60793-01-3	194114	-	44943	-	44566.6	54548.1	46733.9	48032.6	47802.2	51082.8	41464.1	40935.8	40217.3	38122.4	40472.2	34482	27.2236	37891.2	40267	29.3451	30705.7	38069.5	33100.7	28784.3	29.9565	44153.9	33704.9	29652.7	27604.9	27787	28390.5	27771.3	27615.7	18.9521	29145.4	29623.6
MW0054544	C28H50NO7P	1-Arachidonoyl-sn-glycero-3-phosphocholine	GP	LPC	582.294	543.332	7.6249	M+K	2.90231	3	0.8269	rp	60701-99-7	24779476	HMDB0010395	-	C04230	1954.28	6358.84	108.349	10215.8	3442.39	2274.6	2268.82	2283.72	8209.8	6831.4	3313.83	506.834	3334.24	9267.94	10928.3	2054.5	5263.42	14513.9	19958.2	13400	13124.3	2725.91	7190.9	33765.6	20202.4	8099.54	3907.81	28976.8	6853.94	8424.87	546.196	16161.8
MW0011846	C28H44O3	Ercalcitriol	CoEnzyme and vitamins	CoEnzyme and vitamins	497.336	428.329	8.6544	M+Na+HCOOH	14.8894	2	0.5641	rp	60133-18-8	9547243	HMDB0006225	-	-	13045	16355.9	44144.4	31296.5	15773.6	16713.6	363.249	453.637	111849	33573.8	53596.3	27141.4	15906.1	22527.3	45134.9	22908.3	11760.5	20741.3	40950.5	19693	40189.3	35033.5	23460.1	14589.2	18529.5	21864.5	19812	23056	22436.3	22548.4	27395.8	19982.3
MW0054784	C4H6N2S	Methimazole	Heterocyclic compounds	Heterocyclic compounds	190.944	114.025	2.1857	M-H+2K	0.593911	2	0.7209	rp	60-56-0	1349907	HMDB0014901	-	C07190	29558.7	23420.5	16573.4	14427.3	13757	14755.2	15069.7	18961.8	18464.1	21573.7	28148.4	23403.2	13343.5	13427.3	14325.4	14297.2	20099.9	25205.2	31085.5	25844	18388.9	14205.4	12745.6	13657	23629.5	32257.4	29178.1	22088.2	17271.1	23220.7	28595.4	25718
MW0054374	C18H32O2	Linoleic acid	FA	FFA	347.194	280.24	10.8896	M-2H+3Na	0.925	3	0.9917	rp	60-33-3	5280450	HMDB0000673	191	C01595	29751.4	29751.9	29744.4	32517	29749.8	32262.1	29700.5	32405.7	52014	49612.7	36015.2	46943.4	48879	35345.3	94.82	53985.4	29838.9	47542.7	30294.5	27827.2	33444.4	54473.4	53.3813	28828.6	19712.9	513.527	8989.96	1874.05	5984.62	373.472	52625.2	28797.2
MW0015756	C6H13NO2	Aminocaproic acid	Amino acid and Its metabolites	Amino acid derivatives	132.101	131.095	4.1911	M+H	6.57175	4	0.61	rp	60-32-2	564	HMDB0001901	-	C02378	104.378	275.419	182.971	299.744	215.84	274.122	545.676	400.655	881.987	1287.5	68.6719	562.488	1038.05	710.461	1679.39	2074.55	548.689	615.977	208.842	441.868	241.084	206.44	3409.97	1087.05	159.055	1281.75	2530.64	1022.41	221.876	737.198	609.683	573.366
MEDN0006	C9H11NO3	L-Tyrosine	Amino acid and Its metabolites	Amino acids	182.08	181.074	1.7337	M+H	0.116925	1	0.9207	rp	60-18-4	6057	HMDB0000158	34	C00082	414653	720065	582477	441776	428391	420640	411930	396671	568106	672976	611435	527782	829946	811031	766206	486384	690925	537189	385869	685620	741927	409816	451942	632007	692863	496597	435170	516572	538191	434601	410473	269950
MW0155471	C8H10O	2-Phenylethanol	Benzene and substituted derivatives	Benzene and substituted derivatives	105.068	122.073	2.4942	M+H-H2O	3.65	3	0.7271	rp	60-12-8	6054	HMDB0033944	-	C05853	5936.81	2171.67	2035.41	1661.69	1934.46	1635.42	4041.86	2242.91	10496	2060.49	2463.76	2553.4	4331.02	2073.05	1673.11	2208.71	2154.86	2028.99	2172.89	2031.69	1754.62	1066.87	1675.43	2048.81	2209.73	2016.07	1888.04	2717.56	1806.27	2896.2	1778.15	2106.12
MW0119981	C14H15N3	4-(Dimethylamino)azobenzene	Benzene and substituted derivatives	Benzene and substituted derivatives	310.093	225.127	6.1242	M+K+HCOOH	5.575	3	0.7167	rp	60-11-7 | 25548-37-2 | 25548-36-1	6053	HMDB0032141	-	C03764	146.238	9267.48	8962.26	2747.8	4558.27	8942.62	184.929	2910.91	11863.4	10093.5	11946.4	10215.1	12048.5	11892.9	11260.5	14520	13015	12792.6	10781.1	541.919	11757.9	11425	10233.9	13273.6	12384.4	12464.5	12148	13145.6	11854.5	10677.5	9043.76	9790.08
MW0108122	C12H16O4S2	Malotilate	Aldehyde,Ketones,Esters	Esters	328.072	288.049	6.1166	M+Na+NH3	0.00125	4	1	rp	59937-28-9	4006	-	-	-	14741.4	14523.4	11744.1	14329.2	14077.9	9906.59	13325.4	11910.8	14541.6	12253.4	14259.7	12976.4	14809.7	13803.5	13186.3	17698.6	15147.7	14928.2	12404.9	13690.5	14156.7	13926.1	12011.5	16194.3	15945.8	16098	14712.6	16782.3	14934.2	13999.1	11315.2	13012
MW0150045	C11H20N2O5	Glu-Leu	Amino acid and Its metabolites	Small Peptide	261.143	260.137	3.398	M+H	4.49647	1	0.8621	rp	5969-52-8	9856500	HMDB0028823	44684	-	11642.6	2817.27	10864.3	24305.8	22527.6	22290.2	2826.93	5912.5	58456.7	32036.4	39258	37682.8	47640.1	61163.2	31974.6	23753.1	74390.2	33710	44116.2	44580.7	41219.3	30140.1	23097.7	54709.7	59906.2	41242.2	41362.1	56984.8	42084.9	44822.3	51566.6	45025.6
MW0141010	C12H16NO9P	1-(2-carboxyphenylamino)-1-deoxy-D-ribulose 5-phosphate	Organic acid And Its derivatives	Organic acid And Its derivatives	367.088	349.056	1.7928	M+NH4	6.175	3	0.6458	rp	5962-18-5	446894	-	-	C01302	8874.89	6949.12	5386.86	7976.11	8145.59	7876.93	6531.45	7883.94	14990.6	15136.2	9395.54	8759.71	7723.51	9308.58	12369.3	11417.9	11511.3	11858.7	47.4541	7430.69	4774.53	7286.27	4792.94	6934.43	12638	10007.1	6740.83	5620	7766.82	11319.5	8953.92	3910.49
MW0003799	C11H9NO2	3-Amino-2-naphthoic acid	Benzene and substituted derivatives	Benzene and substituted derivatives	170.059	187.063	3.2264	M+H-H2O	1.18231	1	0.7564	rp	5959-52-4	22244	-	34509	-	26771.5	22557.6	21768.5	20569.1	19752.3	17508.7	21423.2	25258.7	20762.7	20655.3	23936.3	21344.1	22170.3	21156.3	23810.6	19287.5	19805.1	24338.3	19733.1	23076.7	19685.9	20539.1	13228.5	20789.8	32439.2	27123.3	25022.6	28892.6	33499.2	23164.1	14283.9	19666.6
MW0113056	C9H11NO2	4-Hydroxy-1-(3-pyridyl)-1-butanone	Aldehyde,Ketones,Esters	Ketones	188.069	165.079	6.2486	M+Na	2.05	3	0.9717	rp	59578-62-0	107819	HMDB0062402	-	C19565	5076.04	5607.19	5508.51	5179.48	3247.68	3834.64	6884.44	3884.32	6704.28	4546.79	4849.21	4240.82	7957.79	6162.47	5664.45	4684.2	6042.69	960.972	6284.98	5150.52	2455.39	3308.76	3924.47	5913.58	4443.95	2891.98	2536.66	2926.09	3166.15	4174.56	10299.3	5921.14
MW0149071	C11H7BrN2	Eudistomin N	Heterocyclic compounds	Heterocyclic compounds	492.954	245.979	0.746	2M+H	5.73362	3	0.7118	rp	59444-69-8	162883	-	-	C17169	6753.12	38244.4	45107.7	6363.91	6609.14	6226.15	6166.9	44574.9	34304.8	34049.1	56150.8	33729.8	9262.64	35881.9	128021	36529.2	33338.8	57128.9	82905.5	77075.1	49966.3	9864.25	98931.3	77524.8	125428	29716.1	31052.5	130537	101845	31738.6	68568.7	34632
MEDL02156	C10H12O2	Isoeugenol	Benzene and substituted derivatives	Phenolics	203.052	164.084	5.1462	M+K	13.425	3	0.611	rp	5932-68-3	853433	HMDB0005802	-	C10469	5062.06	4834.84	5068.55	5159.66	4986.64	5142.84	4784.95	5001	4665.33	4559.57	5391.26	4297.46	5281.94	4743.79	4732.01	5077.19	5228.46	5300.6	5228.56	4326.42	4666.83	6570.41	2599.53	4980.19	4159.6	5031.18	5366.27	5669.21	5160.77	4144.67	3794.48	4970.44
MW0127068	C2H6Se	Dimethyl selenide	Heterocyclic compounds	Heterocyclic compounds	156.976	109.963	1.6302	M+HCOO+2H	0.8	3	0.8698	rp	593-79-3	11648	HMDB0033212	-	C02535	19548.9	15133.5	25971.8	14547.3	25629.7	19065.6	20619.6	17553.6	18027.9	13908.9	24439.3	13659.7	13220.2	18176.8	17184.6	28720.6	10948.6	24913.4	14488.1	21769.5	13498.9	13754.6	17456.3	12864.6	16241.2	11576.5	23170.4	20775.7	14363.2	16172.7	58101.3	14136.9
MW0108232	C10H18N2O3S	Met-pro	Amino acid and Its metabolites	Amino acids	228.095	246.104	6.6599	M+H-H2O	4.05095	1	0.606	rp	59227-86-0	11893572	HMDB0028981	-	-	6024.21	6082.22	6748.14	6601.16	6348.54	6620.71	6109.85	6356.95	6344.16	6370.7	6265.9	5631.02	7046.8	6520.8	6071.7	7616.69	6708.18	7250.16	5591.36	6352.79	6027.33	6881.9	6178.42	6661.21	8364.88	6584.2	7221.94	8483.41	6903.98	6196.62	5008.94	5457.49
MW0112917	C3H7O6P	3-Phosphoglyceraldehyde	Carbohydrates and Its metabolites	Sugar derivatives	208.955	169.998	2.1857	M+K	5.63938	2	0.7138	rp	591-59-3 | 142-10-9	729	HMDB0001112	149	C00661	13603	11016.7	7509.68	6583.7	7147.56	8114.86	7697.17	8137.84	8422.37	10864	12447.1	10721.7	7610.29	6474.85	8386.89	6790.51	9561.87	12179.9	14615.4	13125.7	9594.75	7732.47	6477.09	7399.18	12886.1	16433.8	17516.4	12935.7	10683.9	13213.4	13955.2	14221.7
MEDP1055	C3H7O6P	Dl-Glyceraldehyde 3-Phosphate	Aldehyde,Ketones,Esters	Aldehydes	246.922	169.998	0.9917	M-H+2K	10.9475	1	0.7132	rp	591-59-3	729	HMDB0001112	-	C00661	47086.9	33226.1	45332.8	40004.5	41385.9	49881.4	40905.4	41889.7	32804.7	32114.5	32248.4	31546.6	31899.9	42936.9	32594.6	33655.2	31258	31627.2	38777.9	31125.1	31653.5	41723.2	39088.1	31212.5	28396.9	27045.6	29188.5	28569.4	28408.6	29591.2	31172.4	31210.9
ZINC57986567	C7H12	1-Methylcyclohexene	Others	Hydrocarbon derivatives	119.085	96.0939	0.5217	M+Na	5.74895	4	0.6251	rp	591-49-1	11574	-	-	-	3955.87	4245.69	3785.85	4757.18	4113.62	3312.35	4767.27	3507.75	3998.72	4845.27	2178.19	5373.6	3940.32	5744.94	3486.8	2944.93	4536.32	5732.32	3664.25	2910.82	2951.95	4154.44	5528.55	5135.24	416.374	4048.23	4029.21	5393.94	5552.54	5368.54	2848.36	5708.03
FDATP00820	C10H13ClN2	Tolazoline hydrochloride	Others	FDA	219.075	196.077	3.2264	M+Na	22.9261	1	0.5015	rp	59-97-2	6048	-	-	-	11619.9	20476.8	25524.3	11981.2	22159.7	8992.98	24213.1	24337.6	18636.9	21394.5	26901.9	23367.5	29411.8	23360.9	32048.5	18045.5	20644.2	29052.5	18932.4	30091.9	25379.3	22684.1	18436.9	22885.9	22699.8	19334.1	19123.2	22033.4	24068.9	19596.3	14107.3	17487.6
MW0126003	C8H7NO	Oxindole	Heterocyclic compounds	Indole and Its derivatives	218.023	133.053	2.4627	M+K+HCOOH	3.025	3	0.948	rp	59-48-3	321710	HMDB0061918	-	C12312	8149.45	9154.54	11376.2	9321.02	6470.26	6587.82	5882.48	6251.79	4031.51	3925.63	7537.31	4239.25	8237.92	4951.54	3707.94	3952.78	3710.53	4038.15	3795.67	7889.86	7146.48	6118.11	4980.82	5281.35	6163.75	4821.03	6388.23	10582.9	9826.41	5122.47	3481	8432.38
MW0009419	C9H13NO2	Phenylephrine	Hormones and hormone related compounds	Hormones and hormone related compounds	281.967	167.095	1.6525	M-2H+3K	3.64068	1	0.7671	rp	59-42-7	6041	HMDB0002182	699	C07441	54782	35573.4	33910	32.0877	49349.6	9975.71	7486.99	318.02	15167.3	26735.8	47273.8	28276.5	42738.9	25039.8	22529.5	13514.9	16014.3	30616.1	21209.5	62126.9	29469.8	18908.4	22048.8	23533	53637.4	49174	96726.7	73310.8	52438.6	26036	36572.4	28351.2
MW0108964	C4H11O3PS	O,O-Diethyl hydrogen thiophosphate	Aldehyde,Ketones,Esters	Esters	214.991	170.017	2.9488	M-H+2Na	1.74701	2	0.8216	rp	5871-17-0	655	HMDB0001460	6256	C06607	14224.5	14191.3	13473.4	14094.5	14087.5	13359.3	13124	13787.5	32332.9	32259.6	34574.3	32140.2	32226.2	32253.2	32314.1	32393.4	31902.5	32165.7	31953.2	31504.2	34366.3	32153.4	31980.2	31752.8	8717.23	81168.8	15949.4	78933.7	26936.5	30352.1	33343.5	31746.9
MW0143046	C8H10O	3-Methylbenzyl alcohol	Benzene and substituted derivatives	Benzene and substituted derivatives	105.069	122.073	5.2079	M+H-H2O	3.15	3	0.7569	rp	587-03-1	11476	HMDB0041473	-	C07216	4503.24	3348.52	5130.89	5664.31	3246.24	2348.11	31228.4	6071.53	5243.66	4694.99	19341.9	16887	5224.87	6056.54	5221.49	5116.54	5925.76	2894.91	1408.8	5992.45	3044.91	4504.95	3816.16	5464.54	5504.8	4950.29	5439.63	6482.44	16939.2	4242.49	4664.36	4367.33
MW0123574	C18H19NO	Desmethyldoxepin	Heterocyclic compounds	Heterocyclic compounds	283.173	265.147	6.5977	M+NH4	22.4799	2	0.6215	rp	58534-46-6	5353833	HMDB0060840	-	-	1286.75	2063.1	259.208	40.2613	287.621	29.4306	61.7332	23.9814	3018.02	2809.72	5063.88	1893.51	7991.07	4661.5	2228.19	13417.5	9294.66	7642.31	3801.87	6374.65	9135.04	11666.2	6113.88	17676.4	6302.6	10555.5	13761.4	13845.6	6974.98	15817.6	9904.6	8772.45
MEDL02772	C4H9O7P	D-Erythrose 4-phosphate	Organic acid And Its derivatives	Organic acid And Its derivatives	218.042	200.009	0.7012	M+NH4	0.725	3	0.931	rp	585-18-2	122357	HMDB0001321	6158	C00279	2084.3	106.769	726.99	79.5656	85.1946	45.6954	99.1355	49.767	2652.49	3050.33	3414.33	1922.15	4305.31	5343.95	1485.07	3618.46	1128.5	3236.23	3023.45	3691.25	4516.11	1697.71	2828.47	2077	2046.77	4150.23	2915.38	682.75	212.534	1669.29	3157.36	5237.16
MW0145968	C8H14N4O5	L-Asparaginyl-L-asparagine	Amino acid and Its metabolites	Small Peptide	355.081	246.096	0.7032	M+H	9.23757	2	0.6484	rp	58471-52-6	16122514	HMDB0028726	-	-	217203	275921	231007	212341	165482	182483	191702	206318	316790	254897	180263	211550	188083	288407	279345	226437	202230	169684	165793	150909	163263	161514	119703	210224	198243	182840	152964	160947	211239	257062	130311	162899
MEDP0285	C7H14N2O4	2,6-Diaminooimelic Acid	Organic acid And Its derivatives	Organic acid And Its derivatives	190.085	190.095	7.0445	M+	21.2989	1	0.5193	rp	583-93-7	-	HMDB0001370	-	C00666	4614.56	2015.17	3216.75	3081.58	2430.94	2494.17	24.7007	4095.09	3171.1	4227.63	3103.47	2495.43	3258.18	3114.04	3867.97	2003.64	227.436	2121.39	331.786	5704.91	685.218	1788.48	686.489	345.262	3462.55	2608.28	3802.72	2707.59	3058.77	61.2759	2135.54	3591.97
MW0111688	C6H4O2	1,2-Benzoquinone	Benzene and substituted derivatives	Benzene and substituted derivatives	150.06	108.021	2.4951	M+CH3CN+H	13.675	3	0.8612	rp	583-63-1	11421	HMDB0012133	-	C02351	5019.73	4711.55	4002.17	4221.78	4488.23	3391.11	3617.92	4601.57	5484.83	4260.76	6441.71	4059.87	4035.21	4581.6	4904.38	4939.63	4832.35	4646.72	4317.08	4749.54	4209.24	3841.92	3758.29	5648.97	5772.55	4543.4	4497.55	3600.89	5100.56	4083.11	1607.03	3132.52
MW0055311	C8H8N2O3	Nicotinuric acid	Organic acid And Its derivatives	Organic acid And Its derivatives	198.084	180.054	0.8374	M+NH4	10.5569	1	0.5531	rp	583-08-4	68499	HMDB0003269	1499	C05380	95457	25815	1216.11	75334.1	1247.72	6852.33	120.031	39313.4	72737.2	51342.2	54920.8	46360.8	48933.9	44235	42408.8	43245.9	60316.6	37570.8	42258.5	46153.7	47029.9	51239	32720.2	40061.5	68231.7	33670.6	31772.6	37006.8	57772.4	25197.7	40656.5	18073.7
MW0154666	C9H21O3PS3	Aphidan	Aldehyde,Ketones,Esters	Esters	219.036	304.039	1.7041	M+H-C3H2O3	2.60925	4	0.6888	rp	5827-05-4	22083	-	-	C19000	1115.89	1105.73	915.919	170.98	26.9925	48.2543	43.8649	107.492	561.424	1464.08	1262.3	1098.8	219.276	259.399	31.8527	125.85	208.855	689.282	1229.2	924.187	803.817	435.134	187.068	438.878	322.94	1203.87	1070.62	1215.94	95.947	1625.42	414.134	1387.61
MW0112865	C11H14O	Isovalerophenone	Aldehyde,Ketones,Esters	Ketones	229.06	162.105	4.0664	M-2H+3Na	1.42887	2	0.723	rp	582-62-7	68493	-	265084	-	7814.76	6994.66	6996.31	6549.4	7785.6	6554.5	5503.59	8276.9	7316.97	7562.36	8397.57	7400.15	8058.85	7532	8490.57	8353.84	8492.85	8562.11	7463.12	7524.92	7925.44	8129.19	6928.87	8223.67	6646.57	7760.15	7192.84	7358.76	7739.77	7402.93	5979.98	5923.02
MW0120983	C9H10N2	5,6-Dimethylbenzimidazole	Benzene and substituted derivatives	Benzene and substituted derivatives	193.1	146.084	3.1951	M+HCOO+2H	11.288	1	0.6181	rp	582-60-5	675	HMDB0003701	-	C03114	39925.6	43964.9	46407.4	48746.5	46981.5	49999.3	45585.4	51172.5	49892.9	43325	44672.8	42418.6	46019	46716.4	43107.4	52945.3	47405.2	47483.4	42868.3	38837.6	48211.8	46225.6	43602.7	47595.7	87774.1	68749.4	61330.9	84638.8	72590.1	58573.8	46403.1	48510
ZINC70451060	C26H39NO8	3-Acetoxynorerythrosuamide	Alcohol and amines	Amines	540.276	493.268	7.13	M+H+HCOOH	1.15029	4	0.9721	rp	58189-26-7	5321971	-	-	-	1474.56	3067.68	1223.57	1644.69	904.707	374.489	1939.87	1462.3	1616.8	784.22	17.0566	377.944	189.291	156.849	737.936	992.917	222.078	345.458	267.05	155.668	55.1008	287.41	686.166	220.318	1745.09	2119.73	2153.13	6456.2	2388.89	6462.91	4167.89	9355.86
MW0006977	C9H8O3	Enol-phenylpyruvate	Benzene and substituted derivatives	Benzene and substituted derivatives	228.059	164.047	7.5334	M+CH3CN+Na	10.85	3	0.6111	rp	5801-57-0	641637	HMDB0012225	-	C02763	883.422	1004.46	715.225	1016.75	198.108	1024.41	1719.09	950.414	1184.71	3015.8	2095.66	939.867	1412.52	1229.83	392.87	771.508	1478.54	1453.11	473.325	414.424	1414.66	2886.69	485.605	1761.86	112.841	4670.34	1337.65	616.052	1893.7	2594.03	1821.01	1068.18
MW0123307	C7H6ClN3O4S2	Chlorothiazide	Others	Medicine	295.955	294.949	0.6601	M+H	6.33362	2	0.7147	rp	58-94-6	2720	HMDB0015018	-	C07461	30799.9	25966.3	36519.5	30540.9	32968.2	31657.4	30146	27882.8	39475.1	37418.9	39725.3	33845.6	44956.3	37192	39523.9	48574.5	30139.1	37367	32489.8	28253.1	44055.2	43339.1	33082.9	29105.5	27095.5	27274.2	27866.6	27258.8	27106.1	70.6813	37659.9	29076.9
MEDP0143	C10H16N2O3S	Biotin	CoEnzyme and vitamins	CoEnzyme and vitamins	227.078	244.088	3.2312	M+H-H2O	13.3187	1	0.7411	rp	58-85-5	171548	HMDB0000030	243	C00120	33775.3	32191.9	29058.5	21544.8	24946.6	20720.5	29284.9	35952	38643.7	44859.5	45743.3	32762.8	34948.8	44732.9	46010	48245.6	29387.6	7.78838	29873.4	36248.6	43224.9	33055.3	30173.5	28391.1	27233.3	27244.5	27253.3	27243.9	26354.9	27236.2	27873.7	38673.9
MW0111010	C24H40N8O4	Dipyridamole	Heterocyclic compounds	Heterocyclic compounds	505.317	504.317	10.3506	M+H	2.1313	2	0.7914	rp	58-32-2	3108	HMDB0015110	-	-	8998.36	7296.62	11159.9	7954.86	13726.6	10604.5	5083.79	5278.71	16383.9	7763.57	9311.37	10668.5	6583.24	6966.82	8656.09	18329.9	12276.8	15683.9	14272.7	9876.69	12692	10528.7	6069.04	13401.4	11274.3	9590.49	8636.15	8891.5	12109.7	8155.94	9218.05	8981.57
MW0007582	C11H8O2	Menadione	Benzene and substituted derivatives	Benzene and substituted derivatives	219.051	172.052	6.8131	M+HCOO+2H	23.5975	1	0.6353	rp	58-27-5	4055	HMDB0001892	3910	C05377	9404.45	9113.81	9796.01	9226.73	10048.2	9269.6	9765.85	9866.42	9340.1	10187.9	10076.5	9651.05	10362.1	9692.16	9540.31	9372.3	10132.9	11458.7	9763.17	10497.6	11543.5	9304.89	11268.3	10691.1	8933.05	9069.96	9035.15	9265.85	9457.95	9210.41	9796.01	9156.87
MW0006635	C18H19ClN4	Clozapine	Heterocyclic compounds	Heterocyclic compounds	349.117	326.13	5.1462	M+Na	4.83121	1	0.69	rp	5786-21-0	135398737	HMDB0014507	-	C06924	74452.9	71976.2	70955.8	69797	67745.2	69243.1	71237.6	70206.2	34278.2	32245.6	32310.4	31873.8	32129	32222.6	32458.7	32816	26648.2	31943.2	29461.5	28131.2	31963.9	27623.8	31534.7	23846.9	27653.9	28093	29275	28056.8	27681.3	29871.1	31108.5	31226
MW0062243	C33H41NO6	Prostaglandin E2 p-benzamidophenyl ester	Hormones and hormone related compounds	Hormones and hormone related compounds	530.29	547.293	4.0664	M+H-H2O	4.03815	2	0.7759	rp	57790-53-1	90473691	-	-	-	25207.9	13055.8	19270.3	41586.8	34080.8	40384.7	23824.6	23838.8	36301.6	33817.7	47.3063	35998.7	32849.3	33625.3	35618.7	45227.9	27652.2	31351.2	33759.2	29376.4	31514.7	40525.5	38172.2	26709.3	25999.2	25664.9	25812.6	24828.6	25403.9	28356.8	35027.1	36664.3
MW0002352	C9H10O	2,5-Dimethylbenzaldehyde	Benzene and substituted derivatives	Benzene and substituted derivatives	135.079	134.073	8.4266	M+H	0.504988	2	0.8888	rp	5779-94-2	22015	-	265044	-	46639.7	55801.5	45915.4	40262.9	30473.4	46637.5	31947.7	48275.9	36560.2	39329.8	39807.5	27213	39541.4	44280.2	61629.6	50519.8	40549.7	36977.3	30019.6	37266.4	54048.4	52045.7	57708.4	37607.1	55356.7	36538.3	50421.1	57827.1	41646.5	39639.9	34048.5	33396.9
MW0009160	C17H19NO4	Noroxycodone	Benzene and substituted derivatives	Benzene and substituted derivatives	603.275	301.131	9.1654	2M+H	7.92295	2	0.6553	rp	57664-96-7	5489120	HMDB0041960	-	-	41647	39927.2	45525.4	43801.3	45601.3	45126.4	39368.7	45201.9	37782.1	45527.8	35907.1	504.502	34501.5	35216.2	37113.4	40154.6	30216.5	33165.8	30542	29201.4	33308.5	32933.7	30749.9	29605.3	26310.6	27729	78.8617	27717.5	27604.3	360.615	29333.1	169.981
MW0116858	C10H9NO	1-Acetylindole	Heterocyclic compounds	Indole and Its derivatives	235.99	159.068	1.8078	M-H+2K	11.414	2	0.7924	rp	576-15-8	68470	-	34502	-	66695.9	49908.6	61553.9	31140.4	63665.9	82296.7	79451.1	61044.8	60070	59651.8	58360.1	53018.5	73189.3	69950.2	83728.6	73092.7	64793	71437	52949.1	49713.6	47913.7	76729.7	82210.5	79970	72446.7	60584.1	63507.4	69479.8	87551.2	74492.5	54749.8	55529.9
ZINC1650572	C20H20O2	Salvilenone	Benzene and substituted derivatives	Benzene and substituted derivatives	339.167	292.146	6.6444	M+H+HCOOH	1.675	4	0.7098	rp	57517-08-5	389885	-	-	-	943.378	1368.1	193.432	751.99	963.028	513.018	360.396	612.625	449.354	281.219	688.68	211.732	551.402	452.283	223.852	209.835	427.125	504.899	605.505	625.345	370.378	304.956	250.274	144.033	255.946	2536.64	304.421	391.225	180.771	448.325	245.998	615.984
MW0127380	C10H8ClN3O2S	6-(4-Chloro-benzylsulfanyl)-2H-[1,2,4]triazine-3,5-dione	Benzene and substituted derivatives	Benzene and substituted derivatives	307.967	269.003	0.8826	M+K	1.4375	4	0.7153	rp	5747-49-9	338292	-	-	-	138.322	573.829	797.916	240.008	104.428	51.4297	74.0798	702.987	79.9887	121.094	333.201	164.255	103.092	796.388	244.605	342.846	465.392	208.78	275.169	504.777	972.799	125.862	135.083	154.7	522.247	318.18	504.201	232.237	301.046	500.668	1016.2	2285.31
MW0143449	C4H9O8P	4-Phospho-D-erythronate	Organic acid And Its derivatives	Phosphoric acids	300.975	216.004	1.2462	M+K+HCOOH	6.175	3	0.8179	rp	57229-25-1	449304	-	-	C03393	71231.4	70358.2	76297.9	88420.6	80862.6	39485.8	89882.7	83943.4	32620.6	32557.9	166.327	32434.2	32525.8	32552	32605.6	32663.4	32140	32462.6	32206	31598.4	32470.5	32449	33605.6	31939.7	25117.8	25305.9	27620.1	25235.9	25154.6	28806.8	31760.5	31931.7
MW0126986	C12H22O2	xi-Dihydro-5-octyl-2(3H)-furanone	Aldehyde,Ketones,Esters	Esters	216.194	198.162	6.2958	M+NH4	1.80798	2	0.7136	rp	57084-18-1	16821	HMDB0031683	-	-	192.05	1079.62	3.06097	57.0714	29.563	1335.69	496.768	737.485	3183.58	1098.44	1097.19	1012.45	1523.57	1771.42	1050.01	2051.16	299.645	235.936	85.333	182.893	423.495	888.313	2949.58	449.937	828.079	192.893	257.13	331.695	346.775	169.134	589.043	469.607
MW0140698	C16H17NO4	Norlaudanosoline	Heterocyclic compounds	Heterocyclic compounds	270.114	287.116	6.5351	M+H-H2O	4.85	3	0.5417	rp	57073-15-1	439845	HMDB0012486	-	C02916	307.02	860.868	1569.81	695.187	26.3877	536.009	601.648	270.706	1552.19	3461.89	1905.11	69.2745	3070.39	2211.8	2996.9	2690.71	4753.84	1394.23	2354.69	3510.8	293.89	4255.3	434.49	3681.52	3245.22	2061.81	2418.94	1925.86	2598.24	2369.22	560.67	3338.57
MW0127498	C12H20N4OS	Isomethiozin	Others	Others	291.123	268.136	5.5188	M+Na	3.6674	2	0.7122	rp	57052-04-7	9576097	-	-	C19107	6255.59	5100.32	4777.33	6140.44	6192.47	7846.83	3458.38	6410.71	7027.13	6438.05	7241.94	6774.54	6316.7	5672.22	4938.42	7149.04	7570.32	6361.78	5579.38	6401.04	6458.24	7203.21	5251.42	8126.2	4974.95	6083.96	5529.71	5247.49	5717.59	5055.1	4559.69	6160.29
MEDP1620	C18H24O2	17alpha-Estradiol	Hormones and hormone related compounds	Hormones and hormone related compounds	347.22	272.178	6.8741	M+H	3.8976	1	0.8677	rp	57-91-0	68570	HMDB0000429	5418	C02537	56497.3	72149.6	67126	78076.3	79340	73805.7	61843	58005	44183.9	59580.8	50965	63967.5	34039.3	39598.7	66277.5	44414.2	45313.2	88466.4	64593.7	110505	114649	35138	46882	214131	70326.7	20873	7583.97	27322	11687	12946.7	77753.1	82682.8
MW0063779	C22H32O3	Testosterone propionate	Hormones and hormone related compounds	Hormones and hormone related compounds	344.228	344.235	7.7463	M+	0.284211	2	0.8629	rp	57-85-2	5995	HMDB0015489	-	C08158	145.347	219.32	83.8688	186.53	1488.78	27.5874	293.896	221.141	5550.81	4340.63	5727.41	2673.36	1584.54	4121.26	3447.23	3449.02	5749.76	4331.91	4537.89	3855.75	4679.83	3686.43	4609.37	1637.79	5226.22	51.9586	4489.3	6025.71	4615.33	4684.35	2751.25	3273.88
MW0115178	C3H8O2	Propylene glycol	Alcohol and amines	Alcohols	77.0525	76.0524	1.8078	M+H	18.075	3	0.5311	rp	57-55-6 | 123120-98-9 | 4254-16-4	1030	HMDB0001881	3220	C00583	5827.58	6597.96	7750.22	8758.04	8076	6921.31	6039.29	5494.6	4811.39	4438.17	5091.07	4977.21	8471.48	7168.12	5580.01	5978.77	4770.4	4983.85	5257.19	5416.19	6743.41	7496.46	6565.89	8961.46	4031.91	4855.05	5267.06	6937.55	7632.62	4116.71	3321.06	4724.42
MW0110322	CH4N2O	Urea	Alcohol and amines	Amines	61.0279	60.0324	1.6006	M+H	24.989	1	0.5676	rp	57-13-6	1176	HMDB0000294	6	C00086	617738	166237	286523	145974	240069	116788	104890	159658	81055.2	210278	77032.7	348859	67020.8	85415.7	101062	85948.7	73496.6	72196.6	101689	382377	369103	70281.2	98854	82355.7	369468	569386	485530	64216.5	374233	243846	320205	53871.7
MEDN0305	C4H9N3O2	Creatine	Organic acid And Its derivatives	Organic acid And Its derivatives	132.076	131.07	0.8978	M+H	1.73023	1	0.8594	rp	57-00-1	586	HMDB0000064	7	C00300	171404	327224	267643	250881	241917	193135	185033	175462	287204	192415	212111	261323	166936	303724	190145	249859	234759	198079	170409	202904	261417	174110	194141	231980	176639	166580	169938	242874	228927	166239	167766	182873
MW0123166	C10H8BrN3O	Bropirimine	Heterocyclic compounds	Heterocyclic compounds	311.995	264.985	1.1947	M+HCOO+2H	6.3432	2	0.6686	rp	56741-95-8	135413497	-	-	-	232153	310839	282073	250824	301022	186986	253508	188027	341874	276550	325206	456342	192511	268761	193790	242458	308882	300690	254287	284185	459064	270916	251887	237312	359535	523053	293922	429803	405966	249745	291036	174565
MW0010698	C12H20O2	Bornyl acetate	Terpenoids	Terpene	197.151	196.146	6.2252	M+H	3.325	4	0.6734	rp	5655-61-8	6448	HMDB0040397	-	-	817.037	540.984	467.783	2181.42	3539.98	6092.5	2805.62	981.837	934.486	543.335	1974.84	524.917	1140.89	874.626	1003.35	2279.22	1369.94	2198.84	1020.08	1400.21	2763.45	2165.59	1417.98	1851.85	610.209	1116.63	477.344	1128.12	587.138	1765.73	889.497	877.059
MW0107620	C11H18N2O2	3-Isobutylhexahydropyrrolo[1,2-a]pyrazine-1,4-dione	Amino acid and Its metabolites	Amino acid and Its metabolites	295.096	210.137	0.9283	M+K+HCOOH	2.93025	4	0.6819	rp	5654-86-4	102892	HMDB0034276	-	-	186.363	352.859	989.908	195.612	193.818	103.703	144.189	495.808	590.823	359.52	291.41	1410.53	1573.51	1827.86	1734.71	328.783	691.426	812.578	2004.06	1613.84	728.917	878.641	638.901	613.825	322.498	1754.88	482.072	1702.94	1203.05	231.554	1796.13	623.518
MW0003096	C9H10O5	2-Hydroxy-3,4-dimethoxybenzoic acid	Benzene and substituted derivatives	Benzene and substituted derivatives	237.014	198.053	7.9916	M+K	6.00234	2	0.7151	rp	5653-46-3	79737	HMDB0142084	44618	-	4627.19	5330.34	4677.42	4916.87	4970.88	4750.91	4861.85	4914.08	4640.25	3885.64	5066.9	3955.63	4862.18	4640.11	4819.13	5746.9	6423.35	5477.53	4137.28	5430.33	4940.1	5027.53	4567.53	5994.92	5221.85	5000.01	4605.42	5347.87	5382.14	4058.65	3767.2	4249.9
MW0113836	C25H43NO18	Acarbose	Carbohydrates and Its metabolites	Sugars	646.252	645.248	10.2756	M+H	3.68496	2	0.7316	rp	56180-94-0	41774	HMDB0014429	-	C06802	46531.5	42788.4	47568.6	57273.7	48714.5	40623.9	18611.3	47442.5	48527.4	46743.2	37032.7	33266	46018.9	46667.6	38374.7	49554.4	39278.7	44935.4	30383.3	39447.2	45062.1	33555.1	31660.6	28850.2	29999.1	29733.8	31246.9	29757.4	29753.4	28169.3	28290.9	39692.9
MW0107690	C6H12N2O4S2	L-cystine	Amino acid and Its metabolites	Amino acid derivatives	278.988	240.024	5.6832	M+K	6.81176	2	0.5511	rp	56-89-3	67678	HMDB0000192	5207	C00491	12810.2	10195.6	10124.4	9896.51	12609.9	8367.93	11971.7	9923.22	12825.4	11863.6	14859.4	11179.3	13501.3	12080.6	11852.3	14508	14451.3	13348.8	10241.7	11114	13076.4	11635.4	9654.08	14437.5	15355.4	15533.4	11875.6	15014.7	13065.7	12514.8	9878.45	9277.04
MW0169369	C6H14N2O2	L-Lysine	Amino acid and Its metabolites	Amino acids	147.111	146.106	0.6891	M+H	0.341822	1	0.982	rp	56-87-1	5962	HMDB0000182	5200	C00047	45994.6	92439.2	68338.7	35825.8	40420.9	42699.9	37750.2	38285.3	70501.4	51779.2	33868.1	42232.6	45109.3	56682.4	59776.2	43858.9	36936.9	32248.8	38481.2	33282.4	38035.8	32476.4	28538.2	38830.6	34818.9	38498.7	32085.6	39079.4	47406.6	56403.8	27241.8	39302.3
MW0105914	C4H7NO4	L-Aspartic acid	Amino acid and Its metabolites	Amino acids	199.999	133.037	2.018	M-2H+3Na	18.7572	2	0.5765	rp	56-84-8	5960	HMDB0000191	5206	C00049	2821.47	3099.71	7213.23	6371.37	10631.6	22046.8	18301.3	4426.92	3391.29	2901.89	2558.24	650.859	3581.15	3751.65	2875.44	3959.59	1526.28	671.983	756.829	1169.39	378.488	3395.23	2351	9309.46	4710.14	6407.04	6047.92	377.326	4442.21	17202.7	471.709	4274.78
MW0109669	C3H7NO3	L-Serine	Amino acid and Its metabolites	Amino acids	144.001	105.043	6.6132	M+K	2.52356	2	0.7199	rp	56-45-1	5951	HMDB0000187	5203	C00065	9102.68	7773.04	8052.62	8139.65	7025.91	7212.67	6667.36	6714.14	7546.44	7528.79	7743.6	7368.83	7551.29	7839.45	7460.48	8291.04	7946.38	8560.42	8512.66	8477.11	7905.73	7691.5	6760.48	7726.75	7482.66	7775.11	7857.7	8669.31	8599.58	6915.48	7077.67	7188.57
MW0125165	C5H6N2OS	Methylthiouracil	Heterocyclic compounds	Heterocyclic compounds	184.044	142.02	0.6315	M+CH3CN+H	19.6616	2	0.6435	rp	56-04-2 | 1123-10-0 | 91795-77-6	667493	-	44256	C19265	10450.2	8747.59	13063.1	1533.74	17783.4	13383.8	14276	9947.12	11845.4	9408.65	12762.9	10272.1	11263.9	16436.1	12050.7	17479.6	14844.7	14430.1	6637.52	17732.9	21742.3	9507.57	14227.4	10466.8	15400	13942.6	17921.8	12761.2	11374.2	8390.79	10936.8	16806.8
MW0143698	C17H33N3O11	Ribosylparomamine	Alcohol and amines	Amines	438.211	455.212	9.3747	M+H-H2O	5.22583	3	0.7549	rp	55781-25-4	191385	-	-	C18002	1012.97	1787.13	1363.15	2249.8	1192.49	1102.58	2557.36	2454.17	3458.68	1316.51	2442.84	1994.21	1885.97	2282.43	2757.24	655.664	1166.43	1606.55	1798.69	435.109	2235.37	3223.67	2422.53	838.487	1603.37	2251.48	1596.97	2667.27	1761.52	2396.31	2177.97	2276.74
MW0007650	C9H9F2NO4S	methyl N-[4-(difluoromethylsulfonyl)phenyl]carbamate	Benzene and substituted derivatives	Benzene and substituted derivatives	220.02	265.022	2.201	M+H-HCOOH	0.0875	4	0.7478	rp	5571-32-4 | 303788-62-7	763905	-	-	-	6280.46	5168.21	3517.18	298.706	48.5551	350.828	970.744	2113.06	1512.1	1361.4	2865.1	2440.22	1389.8	1537.65	1093.58	1075.23	1555.27	1563.59	3724.61	2650.49	937.591	946.929	739.457	1309.14	136.049	251.844	2195.97	916.695	406.751	778.101	3038.96	1384.18
MW0121790	C9H5F3N2O2	6-(Trifluoromethyl)-1,4-dihydroquinoxaline-2,3-dione	Aldehyde,Ketones,Esters	Ketones	104.991	230.03	7.3799	M+2Na+K	0.78025	4	0.7309	rp	55687-31-5	191382	-	-	-	10370.4	12244.6	4742.92	2379.36	1382.46	7382.84	5615.32	2267.58	7512.17	9605.94	10083.1	7880.25	7556.62	7679.85	8379.9	10176.6	6168.43	2698.49	7684.78	6802.16	29455.2	8282.54	10675.6	18103.2	6161.98	8797.96	5179.66	5874.15	5962.32	12001.7	4434.4	15251.9
MW0112869	C5H10O	Prenol	Alcohol and amines	Alcohols	104.106	86.0732	8.586	M+NH4	3.78072	2	0.6339	rp	556-82-1	11173	HMDB0030124	-	C01390	196394	7930.98	31.3145	6721.03	85419.4	6443.87	55.1758	47758	39985	70443.5	63158.9	50450	53462.6	53416.4	54605.6	35988.6	5402.01	35842.6	2549.41	5528.16	29262.2	32486.4	14697.7	28249.5	46016.7	45134	31044.8	61541.5	42926	30094.2	45256.7	53366.8
MW0009048	C12H16Cl2N2O	Neburon	Benzene and substituted derivatives	Benzene and substituted derivatives	566.153	274.064	5.1462	2M+NH4	15.023	2	0.6267	rp	555-37-3	11145	-	-	-	16096.4	38.424	15504.1	11.2436	14656.4	15133.5	13555.9	64.0787	33742.7	31373	31890.2	28531.3	30454.8	31190.4	33089	36010.4	16.0822	29040.2	26001.3	23989.3	29194.3	28788	63.3538	24702.1	17496.9	29826.4	27348.5	15245.7	4990.46	57.446	64.1839	24676.9
MW0117735	C9H4F3NO2S	2-(Trifluoromethyl)-1,3-benzothiazole-6-carboxylic acid	Organic acid And Its derivatives	Organic acid And Its derivatives	399.94	246.992	0.6747	M+K+CF3COOH	3.7905	4	0.9137	rp	55439-75-3	12207999	-	-	-	15428.6	14026.6	13953.8	15187.2	15123.1	13992.5	13274.6	13030.4	46742.5	35063.1	41846.6	32029	34084.9	34868.6	36892	48223.9	28803.5	4.07634	29278.2	36556.1	32739.2	32304.3	103.248	27802.9	28262.7	28742	27334.3	28074.7	28250.8	26869.9	27257.7	2954.34
MEDP1685	C18H39NO3	Phytosphingosine	SL	SPH	318.3	317.293	6.7677	M+H	3.65641	1	0.853	rp	554-62-1	122121	HMDB0004610	7066	C12144	351881	339660	323907	332470	11.2465	325823	244625	326582	284031	284847	369519	289085	486727	445864	380291	461882	437175	404312	314972	312386	520253	444007	391220	434248	473191	400225	423346	415518	427238	364440	257588	282486
MW0159603	Li2CO3	Lithium carbonate	Heterocyclic compounds	Heterocyclic compounds	75.0257	74.0168	2.1857	M+H	6.83945	3	0.7196	rp	554-13-2	-	-	-	C07964	89092	89000.7	86944.9	101329	101705	109251	99156.9	115882	122505	131443	119772	77822	84128.3	95294.2	105424	100929	133965	132707	102933	86861.3	101689	90709.6	83110	102732	143317	140002	91971.2	119543	116097	137555	116271	100008
MW0168643	C5H7N3O	5-Methylcytosine	Nucleotide And Its metabolites	Nucleotide and Its metabolites	210.028	125.059	7.5334	M+K+HCOOH	1.65	3	0.9608	rp	554-01-8	65040	HMDB0002894	3247	C02376	13581.4	14243.5	14519.8	13898.6	12029.4	14350.7	15230.7	14346.4	14410.6	16718.6	15868.9	16105.2	18780.8	14670.3	16192	15826	17598.9	18777.9	18497.7	18145.8	17092	19956.2	16076.1	20302.5	16092.5	12275.4	13573.1	15521.7	14149.9	15412.4	4433.98	14034.8
MW0139812	C38H40N2O7	Thalsimine	Heterocyclic compounds	Heterocyclic compounds	659.261	636.284	11.3548	M+Na	18.0969	2	0.6643	rp	5525-36-0	362568	-	-	C09661	22763.6	39125.1	34841.3	35596.4	33385.2	25433	27299.5	23403.3	39137	36458.9	37690.2	38799.6	35414.7	36251.5	38400.8	48734.2	39749.1	33799.3	36385.3	31665.5	44161.4	43667.2	41131.1	28795.9	27498.4	27378.9	27815.5	26737.8	26461.3	30743.1	37741.1	38730.6
MW0122709	C9H15NO	psi-Pelletierine	Heterocyclic compounds	Heterocyclic compounds	171.148	153.115	5.8865	M+NH4	4.46562	2	0.7163	rp	552-70-5	11096	HMDB0034580	-	C10865	7804.59	8280.59	8114.61	8317.73	8316.52	8339.31	7439.91	6967.64	8298.88	7638.49	7558.16	7439.58	8324.33	8786.84	8772.42	7474.63	7607.81	7944.2	8126.04	7717.39	8551.16	7645.09	7393.97	7578.5	7477.61	7567.84	7604.51	7601.87	6978.99	7324.96	7878.95	7796.91
MW0004043	C7H7NO3	3-Hydroxyanthranilic acid	Benzene and substituted derivatives	Benzene and substituted derivatives	153.039	153.043	2.3207	M+	6.72471	1	0.8017	rp	548-93-6	86	HMDB0001476	3275	C00632	5470.64	5219.67	4369.48	6490.88	7271.74	1942.55	6110.05	4109.97	2977.21	13594	8735.86	5374.17	6953.47	7334.91	5946.24	3369.55	2634.11	4796.69	258.022	8029.94	7094.39	1212.23	3426.54	2213.14	16793.7	9566.44	21022.8	8757.67	7805.32	8239.89	7993.64	11965.1
MW0007206	C15H21F3N2O2	Fluvoxamine	Benzene and substituted derivatives	Benzene and substituted derivatives	659.311	318.156	4.2066	2M+Na	15.8022	2	0.6514	rp	54739-18-3	5324346	HMDB0014322	-	C07571	17127.6	12524.5	17752.2	32501.9	28452.2	45867.1	21006.8	15809.5	46457.3	36233.8	36837.9	32872.1	43832.1	44437	38226.4	41528.9	29355.5	33478.1	39855.4	27536.7	33661.3	33177.9	30169.4	28337	26789.8	26863	27492.1	26856.9	25634.7	27201.5	27820.9	28308
MW0161939	C8H2Br6N2	3,3',4,4',5,5'-Hexabromo-1H,1'H-2,2'-bipyrrole	Heterocyclic compounds	Heterocyclic compounds	578.5	605.526	10.7074	M+H-C2H4	6.10729	4	0.6184	rp	54705-15-6	23426790	-	-	-	39977.5	42081.6	30661.4	44733.3	34300.1	25002.1	37203.7	19895.2	33194.6	32894.4	32969.1	35995.8	32746.7	32866.7	33121.7	33402	57.7065	32472.4	31570.1	30288.6	32505.5	32416.3	31674.6	30900.1	26054	26485.6	27778.1	28093.5	27943.4	28673.4	30552	30883.3
MW0157957	C40H54	Torulene	Terpenoids	Terpene	573.37	534.423	9.7342	M+K	12.2599	4	0.7709	rp	547-23-9	5281253	-	-	C08613	23802.1	24531.3	23611.8	23947.7	23843.5	23292.2	23590.1	23419.2	48460.7	42582.6	43161.3	318.104	46312.8	30938.9	176.152	45.5852	37768.5	29093.2	26421.3	34353.8	29225.4	44913.3	26661.9	36260.9	39523.8	23575.2	40557.5	27591.1	43817.1	903.452	39515.5	35714.5
MW0168969	C24H40N2	Conessine	Heterocyclic compounds	Heterocyclic compounds	420.325	356.319	8.4569	M+CH3CN+Na	20.014	2	0.6172	rp	546-06-5	441082	-	44134	C06545	75900.6	68032.9	78866.9	81145.1	78146.9	74346.8	77253	82498.8	35833.6	35542.8	35613.3	35048.3	35405.5	35516.8	35760.9	36052.6	34109.7	35154.2	34300.7	32774.2	35184.4	35103	34404.7	33575	23647.2	24325.3	26569.8	24161.5	23687.7	28123.7	34621	34362.5
MW0110918	C6H16N6	Arcaine	Alcohol and amines	Polyamines	593.326	172.144	6.1862	3M+2K-H	0.8885	4	0.7283	rp	544-05-8	2227	-	-	C03047	131.315	108.275	90.0937	7.7565	38.4141	78.2551	75.6517	9.42348	808.463	679.476	1120.37	404.192	70.3654	419.65	351.605	441.7	92.5655	32.5121	605.366	373.34	75.4716	233.107	134.952	1238.43	44.3973	52.9514	123.016	53.9849	50.5491	26.793	183.177	41.6617
MW0124017	C7H7Cl2N3O2	Ethyl 5-amino-2,6-dichloropyrimidine-4-carboxylate	Aldehyde,Ketones,Esters	Esters	349.998	234.992	0.8525	M+H+CF3COOH	3.83	4	0.6629	rp	54368-62-6	70700302	-	-	-	286.25	868.64	188.604	179.456	739.102	88.275	404.558	66.4534	5258.99	1900.76	850.986	1438.02	1698.94	4003.88	806.785	4972.95	4516.17	3293.72	1812.84	878.441	1094.01	832.866	903.909	651.368	6545.52	3725.32	533.51	2088.71	1964.23	3597.69	235.697	7108.51
MW0105421	C4H7NO3	Acetylglycine	Amino acid and Its metabolites	Amino acid derivatives	117.035	117.043	2.1857	M+	12.6501	1	0.6274	rp	543-24-8	10972	HMDB0000532	5517	-	22661.4	21981.3	20536.2	28638.7	26917.3	25596.2	28486.7	31427.9	33575.8	38858.8	35352	20590.6	19362.3	25430.4	28912.3	27250.5	37253.2	44577.3	33088.4	23579.3	22172.3	24271.3	20062	29194.2	42647	43908.6	26219	23982	27344	41163.2	34375.8	24122.1
MW0146771	C2H4Cl2O	Bis(chloromethyl) ether	Others	Others	158.936	113.964	0.5217	M-H+2Na	7.05069	3	0.7041	rp	542-88-1	10967	-	-	C19158	37341.6	64826.9	38601.9	37278.1	65357.6	32840.4	33103.2	32005	33659.9	35855.8	58611.1	36414	60206.4	34893.7	58953.4	34278	32087.2	31284.3	36896.1	28513.7	44538.6	35937.8	34880.4	29878.1	26528.7	29815.9	26068.6	26634.5	52677.9	26090.7	51563.6	68404.5
MW0103868	C9H18N2O	2-Amino-3-methyl-1-pyrrolidin-1-YL-butan-1-one	Aldehyde,Ketones,Esters	Ketones	193.127	170.142	5.9021	M+Na	7.28325	4	0.5974	rp	54164-07-7	447256	-	-	-	2648.99	2883.93	3548.76	2515.33	2509.53	2707.92	2545.58	2255.71	1777.9	1513.3	2616.21	2257.59	1605.26	1943.42	2150.51	2310.29	1879.85	1979.77	1938.73	2119.02	1648.46	1716.61	1807.11	1853.5	1774.75	3627.11	2346.96	4295.19	1848.44	2526.56	1667	1966.09
MW0105414	C4H6O3	Acetoacetic acid	Organic acid And Its derivatives	Organic acid And Its derivatives	168.982	102.032	1.5856	M-2H+3Na	8.225	3	0.5505	rp	541-50-4	96	HMDB0000060	-	C00164	115.931	1666.83	443.477	827.782	1245.37	1323.71	859.117	1090.14	4033.49	2920.29	821.455	3241.24	2466.91	3706.91	3906	4185.62	3760.42	2664.8	1345.72	1426.73	2020.19	2386.34	1869.38	3352.24	269.666	511.411	769.406	1355.14	531.022	5387.63	1942.87	3361.97
MEDP1995	C5H11NO	Isovaleramide	Alcohol and amines	Amines	165.106	101.084	3.1951	M+CH3CN+Na	12.1877	1	0.6152	rp	541-46-8	10930	-	-	C75541	10069.4	11427.7	10516.9	10428.7	5323.76	12588.9	19437.6	14164.2	38735.3	36179.3	36732.7	33160.4	50102.1	35984.4	49732.8	51875.4	29970.3	33700.3	43047.1	39124.5	49063.4	33432.8	30729.6	28967	30160.6	30527.3	31796.9	30458.2	27559	27390	39848.8	28937
MW0169387	C7H15NO3	L-Carnitine	Amino acid and Its metabolites	Amino acids	275.985	161.105	0.8437	M-2H+3K	11.525	3	0.5831	rp	541-15-1	10917	HMDB0000062	52	C00318	168.513	2087.1	278.037	64.0313	994.239	1580.68	917.618	1443.61	1050.59	2081.77	2084.48	2394.41	3510.39	1281.18	1635.68	1393.72	1934.5	2027.32	2887.55	2876.13	1605.56	1931.57	2249.2	2330.94	1973.6	3115.46	3668.92	3018.71	3864.89	2685.05	3096.07	2727.07
MW0110974	C7H15NO3	D-Carnitine	FA	CAR	179.14	161.105	0.9283	M+NH4	3.94044	2	0.5607	rp	541-14-0	2724480	HMDB0000062	-	C15025	27172.9	28127.8	20183	24383.7	37421.1	23788.4	38695	43567.4	27345.4	40985.3	41267.8	31577.7	51822.3	42150.2	49269.4	35951.2	42698.1	36612.3	39760.4	38702.9	31031.1	41981	35357.1	44423	46095.3	34357.6	39133.8	38007.8	44807.1	36981.2	27936.2	33147.7
MEDP1759	C22H28O2	Etonogestrel	CoEnzyme and vitamins	CoEnzyme and vitamins	325.21	324.209	11.46	M+H	1.49126	2	0.9025	rp	54048-10-1	6917715	HMDB0014439	-	-	33118.5	45481.2	42275.8	32852.8	33290	33709	33198.6	31768.6	40163.5	37337.5	37958.8	33897.2	36229.7	46045.6	39389.6	42807.2	30349.8	34514.9	30850.5	12.1333	34701.9	34208.8	31162.5	16.2032	26438.2	26965.7	28871.8	27864.7	27766.2	28414.2	28856.8	29321
MW0127171	C2H6S2	1,2-Ethanedithiol	Others	Others	132.957	93.9911	0.5217	M+K	8.02097	4	0.8348	rp	540-63-6	10902	HMDB0031707	-	-	38887.3	43533.3	40998.8	44724.7	78001.7	36974.6	71749.9	42053.7	72790.7	43736.5	32051.7	38012.7	45152.5	44585.3	74944.6	30946.3	68034.8	36018.8	41912.3	42425.2	38125.3	73079.9	44032.6	59396.2	43886.2	46779.5	46502.3	49484.8	46966.1	43070.9	39292.1	46664.1
MW0007593	C11H17NO3	Mescaline	Benzene and substituted derivatives	Benzene and substituted derivatives	176.103	211.121	6.6599	M+H-2H2O	10.35	3	0.677	rp	54-04-6	4076	-	3346	C06546	895.048	481.049	599.109	176.615	238.855	349.024	933.942	290.175	538.839	332.315	1887.24	866.834	1259.55	1339.3	1332.63	1385.32	1241.13	680.718	543.07	661.856	879.349	1396.48	996.476	155.229	947.624	14.1597	1651.78	2230.16	32.0389	836.757	1342.33	1346.52
MW0104696	C5H10BrNO	2-Bromo-N-propylacetamide	Alcohol and amines	Amines	180.002	178.995	0.7916	M+H	3.93775	4	0.6606	rp	5395-67-5	220796	-	-	-	3310.34	5047.99	5109.23	4213.64	3376.57	2619.85	3062.05	4073.25	7025.28	5024.73	3613.18	4767.82	4191.82	5710.19	5107.06	3292.93	3708.52	3082.55	4134.38	3172.73	4227.87	2871.26	2780.78	3123.91	3485.96	4522.59	3540.06	3735.77	4064.53	3442.12	2506.26	3811
MW0147220	C10H11Cl3O	Cartilagineal	Others	Others	234.977	251.988	1.1356	M+H-H2O	1.3705	4	0.7169	rp	53915-35-8	6153559	-	-	-	95993.5	81560.8	83412.3	63547.7	79049.1	43726.5	57858.2	50117.7	39702.7	36996.6	38840.6	33725.1	35942.9	36787.3	38958.1	42275.4	30280	375.067	33102.2	28377.1	697.913	34022	31088	29243.3	28765.6	27564.7	29990.4	28700.6	28012.8	31274	28694.7	39447.1
MW0054600	C21H44NO7P	LysoPE 16:0	GP	LPE	454.291	453.286	9.2555	M+H	4.34717	1	0.9409	rp	53862-35-4	9547069	HMDB0011503	-	-	432513	437496	300636	426457	316966	418361	325562	426729	465291	458932	405064	530543	272984	599853	450729	618543	518934	506731	547383	383222	537933	400920	381879	483507	469092	350064	401530	361373	350354	393671	356266	436413
MW0169955	C7H7NO2	Trigonelline	CoEnzyme and vitamins	CoEnzyme and vitamins	138.053	137.048	0.8978	M+H	4.93974	1	0.8391	rp	535-83-1	5570	HMDB0000875	273	C01004	17168.7	21383.5	26863.3	12788.9	8358.79	7370.54	8521.56	12702.3	15909.4	10037.1	9701.92	11586.7	9423.57	19711.1	16552.2	6994.79	10568.3	5435.4	11248.3	10916	11093.3	10949.9	10141.8	9477.81	15670.9	10029.8	12647.1	11653.8	14499.3	8431.38	8976.96	12249.2
MW0109274	C6H11NO2	Pipecolic acid	Organic acid And Its derivatives	Organic acid And Its derivatives	171.112	129.079	1.7781	M+CH3CN+H	1.07752	1	0.835	rp	535-75-1	849	HMDB0000070	50	C00408	10289.1	18188.3	13203.2	8813.63	2119.32	6672.01	7276.87	7369.84	2909.78	12262.2	7772.13	3500.25	15795.1	2441.19	8823.64	2957.24	5204.88	6810.94	6818.05	6332.06	3148.59	8552.48	4266.42	5363.67	7070.4	4552.49	7614.22	8075.94	11119.8	13020.3	2809.03	7219.8
MW0004121	C9H9NO4	3-Methyl-2-nitrophenyl acetate	Benzene and substituted derivatives	Phenolics	280.017	195.053	5.3636	M+K+HCOOH	3.82649	2	0.7208	rp	5345-39-1	220396	-	96336	-	3256.01	3166.9	3937.5	4286.18	3156.84	4244.22	3529.44	3413.91	3587.68	4153.76	3641.8	3145.01	3622.96	3276.66	3431.35	3889.15	3678.52	3927.56	3363.22	3983.82	3462.63	3636.64	3837.1	3678.99	5036.81	5064.15	4994.89	4997.65	4570.8	4681.88	3781.81	3915.03
MEDP1201	C20H36O6	8,8a-deoxy-oleane	Others	Others	355.25	372.251	7.1223	M+H-H2O	5.33344	1	0.9177	rp	53428-54-9	-	-	-	C11989	69313.1	11712.4	3983.9	27061.4	19324.3	43354.3	47759.5	16410.9	46110.9	34301.8	34768.5	42395.2	33491.7	34138.8	197.596	38717.1	29743.8	32295.3	30015.5	28941.4	32422.2	32089.4	30191	29248.2	27133.8	26326.3	27845.3	27264.4	26309.2	29438	29038.2	37889.8
MW0142442	C6H5IO	2-Iodophenol	Benzene and substituted derivatives	Phenolics	304.903	219.939	2.2307	M+K+HCOOH	13.9193	3	0.6795	rp	533-58-4 | 30587-23-6	10784	-	-	C01874	13583.2	13169.9	14134.1	10823.2	13547.9	13907.6	16141.7	13246.8	13743.8	13838.1	15112.8	12729.7	16386	9944.51	12481.7	11812.7	14711.3	14268.6	12983.6	14051.4	12577.7	12827.5	10524.9	7545.32	16179.4	19842.7	16022.3	17243	17723.2	18675.3	18873.1	19524.6
FDATN00519	C7H5NaO2	Sodium benzoate	Others	FDA	211.049	144.019	5.3791	M-2H+3Na	13.8913	1	0.6337	rp	532-32-1	517055	-	-	-	5252.53	4556.38	4756.22	4967.41	4680.72	4609.81	4257.78	4724.2	5247.77	5063.65	5326.19	4800.76	4941.92	4719.48	5043.01	5402.59	5611.03	5356.49	4684.21	4933.18	4743.26	5303.77	4605.21	5028.05	5042.27	4816.47	4880.91	5581.88	5160.03	5154.58	3449.78	4093.18
MW0008559	C20H15N	2,2'-Dinaphthylamine	Benzene and substituted derivatives	Benzene and substituted derivatives	292.104	269.12	0.913	M+Na	1.37625	4	0.7168	rp	532-18-3	68283	-	-	-	51.0981	183.312	790.626	575.582	956.745	1109.79	37.1568	109.871	408.009	669.793	610.576	1200.44	750.738	760.824	609.429	330.201	378.589	427.465	253.639	727.594	24.7312	492.679	649.567	226.199	263.223	445.868	2172.55	530.345	494.475	646.981	978.63	783.326
MW0148162	C6H13O9P	D-arabino-hex-3-ulose 6-phosphate	Organic acid And Its derivatives	Organic acid And Its derivatives	521.072	260.03	0.7032	2M+H	10.8623	3	0.6845	rp	53010-97-2	193886	-	-	C06019	12144.7	11068.4	14482.1	10859.8	10301.3	13010.5	11502.8	9613.35	23964.3	22409.1	43.9526	20583.1	28.5077	33024.9	16.8394	25507.6	26943.8	20909.4	18933	24857.3	21008.2	3.00133	3.45008	16.4634	16770.7	19272.8	16866.8	16801.8	16772.9	20967.5	25329.7	18002.7
MW0005981	C20H28O2	Alitretinoin	Organic acid And Its derivatives	Organic acid And Its derivatives	367.161	300.209	8.9855	M-2H+3Na	3.075	3	0.8139	rp	5300-03-8	449171	HMDB0002369	-	C15493	11466.4	9549.8	5284.4	15381.5	5084.19	10646.4	13874.3	6072.25	39402.2	27047.8	155.702	24796.3	26318.2	26902.4	28424.8	30831.2	195.462	34696.2	28.6336	84.9081	63.7804	24999.4	177.898	21667	22573	22816	20518.8	20551.7	20553.5	26291.4	29907	30660.5
MEDL00396	C27H42Cl2N2O6	Chloramphenicol palmitate	Organic acid And Its derivatives	Organic acid And Its derivatives	627.202	560.242	9.6291	M-2H+3Na	8.497	2	0.693	rp	530-43-8 | 125637-16-3	443382	-	-	-	20739.1	21045.7	25318.3	23390.8	21540.2	19456.1	23392.2	18421	47555.1	36438.6	37021	33222.3	35402.6	36232.8	47118.8	49014	29832.6	33800.6	30325.2	37153.5	44222.3	33514.2	30628.4	28810.2	28425.1	28344.2	28012.9	28351.7	26674.4	30898.2	28267.9	39839.4
MW0103385	C12H12Cl2N2O4	5,6-Dichloro-1-beta-D-ribofuranosylbenzimidazole	Benzene and substituted derivatives	Benzene and substituted derivatives	432.884	318.017	9.1505	M-2H+3K	2.45393	2	0.7176	rp	53-85-0	5894	HMDB01265	45243	-	15119.3	19448.5	14741.6	16731.1	19013.1	15706.3	13837	13437.9	46670.7	35108.8	45402.2	32042.6	44431.4	34912.2	36956.5	40114.7	9695.72	10233.2	29269	36594.7	32760.2	32320.7	10027.7	38264.5	28834.5	28876.9	27685.3	28974.8	28820.1	27103.5	27252	27762.4
MW0014703	C19H28O2	Dehydroepiandrosterone	Aldehyde,Ketones,Esters	Ketones	403.091	288.209	6.5351	M-2H+3K	16.5474	3	0.8349	rp	53-43-0	5881	HMDB0000077	5133	C01227	18315	20099.5	6529.21	9860.42	10142.2	4222.36	5989.14	6618.25	14049.6	11630.5	11334.1	10216	11147.1	14129.1	13688	16047.1	16646.6	15937.2	14900.1	12148.8	11071	15248.3	2759.79	15748.2	11337.8	12486.2	12201.1	11882.6	11063.4	9538.26	10779.9	10510.3
MW0161483	C21H32O5	Allopregnane-3beta,17alpha,21-triol-11,20-dione	Aldehyde,Ketones,Esters	Ketones	382.259	364.225	6.4412	M+NH4	0.325	3	0.9397	rp	53-05-4	12444617	HMDB0000903	1915	-	1790.07	1391.36	2127.96	1237.97	1454.97	843.054	1389.18	1123.92	3320.41	1638.75	3058.8	193.452	2591.04	6422.81	2858.38	3443.8	6417.49	1704.84	1327.1	2570.4	3769.66	4732.57	5538.37	6456.33	3003.94	3750.51	2685.01	4947.2	2729.7	2144.31	1698.18	5297.96
MW0013496	C25H50O3	2-Hydroxy-22-methyltetracosanoic acid	Organic acid And Its derivatives	Organic acid And Its derivatives	437.327	398.376	8.3054	M+K	12.489	4	0.5178	rp	52900-16-0	23427392	HMDB0040909	-	-	4300.89	3707.69	3703.36	3594.02	3579.21	3155.69	4375.51	4035.72	5512.19	3459.4	4268.22	4097.84	4627.1	4558.15	3892.34	5116.29	4552.88	4678.01	4610.55	4329.79	3651.12	3884.17	3191.68	4801.28	288.963	4545.86	4545.36	4513.16	4984.02	4588.53	4122.68	3370.61
MW0139103	C21H22O10	Naringenin-7-O-glucoside	Flavonoids	Flavonoid	519.086	434.121	0.7032	M+K+HCOOH	10.8412	2	0.7021	rp	529-55-5	9910767	HMDB0140590	-	-	46985	119186	93242.9	60872.5	57354.4	56307.8	60602.2	62878.8	33140.3	33068.5	4.31289	32926.3	33031.6	33061.7	33123.2	33188.4	32592	32958.9	34022	24.1124	32968	34585.5	32705.6	32367.7	24775.7	25028.6	27562	24978.4	24819.2	29014.6	32169	32358.9
MW0109320	C11H20N2O3	Pro-leu	Amino acid and Its metabolites	Small Peptide	229.153	228.147	1.9727	M+H	6.17774	2	0.7858	rp	52899-07-7	444109	-	23647	-	17077	14638.2	13286.5	12476.9	17810.6	15033.6	16066.3	18112.2	21145.9	10496.6	21599.1	25130.2	9845.62	16414.1	10615.7	22539.3	18852.4	19761.3	14345.8	17349.2	14877.8	7896.74	9505.08	12061.9	14186.5	13671.5	13556.5	8182.51	9047.92	10727	10389.1	17686.6
MW0012825	C24H52NO6P	1-O-Hexadecyl-sn-glycero-3-phosphocholine	GP	PC	482.358	481.353	9.6892	M+H	9.11607	1	0.8785	rp	52691-62-0 | 97288-09-0	162126	-	-	-	12582.3	12420.8	11997.2	12466.7	12654.8	11815	11607.2	12194.2	35438.6	35215.9	35270.1	34830	35109.5	35195.8	35383.2	35603.7	34078.9	34913.3	34233.4	32978	34937	34873	34317.2	33642.2	108681	10226.8	92550.3	63244.3	100992	28932.3	33283.5	33625.8
MW0138195	C16H18O10	Fraxin	Heterocyclic compounds	Heterocyclic compounds	356.069	370.09	13.6416	M+H-CH3	2.50775	4	0.6911	rp	524-30-1	5273568	-	-	-	1525.14	2004.96	844.129	2061.04	1650.1	1929.67	1908.79	1338.22	2637.31	2120.57	1891.93	1380.53	1276.19	1074.23	1332.28	2357.01	541.917	2131.8	480.769	1129.21	649.355	2750.25	2298.7	241.138	1622.82	1626.41	4050	1806.74	2238.36	1249.65	2070.51	2843.34
MW0137358	C11H6O3	Angelicin	Heterocyclic compounds	Heterocyclic compounds	255.025	186.032	6.6132	M+Na+HCOOH	6.99352	1	0.7289	rp	523-50-2	10658	HMDB0033930	-	C09060	20139.7	17864.3	19764.2	18414.6	16282.8	19602.1	17236.7	16339.8	37917.9	35438.5	35974.5	32518.8	34491.8	35249.7	49271.7	40365.1	29429.2	33040.6	42586.5	27558	18.1504	32782.1	30166.6	28449.8	26691.6	26724.1	31391.5	32047.7	13.7508	26759.1	27899.5	28420.4
MW0122493	C20H24ClN3OS	7-Hydroxyprochlorperazine	Heterocyclic compounds	Heterocyclic compounds	407.169	389.133	3.2264	M+NH4	2.99915	2	0.7271	rp	52172-19-7	12333094	-	2116	-	66004.9	60102.5	60643.6	47124.2	51469.1	161.741	50789.2	58793	30864.4	38481.3	45129.2	45299.5	63760.6	46763.9	68438.4	31962.9	40885.7	57818.9	28883.1	65527	35336.1	37436.7	25539.5	39788	33229.9	31322.8	33205.9	39229.5	40111.1	30345.8	25609.5	27673.7
MW0107685	C3H7NO2S	L-Cysteine	Amino acid and Its metabolites	Amino acids	187.975	121.02	2.0332	M-2H+3Na	14.874	2	0.5526	rp	52-90-4	5862	HMDB0000574	5556	C00097	3540.11	5057.09	5110.52	3733.95	2512.6	3244.78	4887.11	3118.45	2576.56	2367.69	3246.66	3182.8	5654.66	2889.3	2647.09	7945.85	3040.45	2761.63	2956.03	1114.19	3999.33	3244.91	2684.91	2786.9	3541.14	3437.76	3355.61	4573.32	4323.83	7883.66	3210.44	6415.35
MW0009904	C9H8N4OS	Thidiazuron	Benzene and substituted derivatives	Benzene and substituted derivatives	185.029	220.042	1.6509	M+H-2H2O	3.11864	2	0.6932	rp	51707-55-2	40087	-	72579	C18812	127862	93521.3	86175.8	88265.1	82178.5	96198.1	171416	148738	71798.7	181062	147994	80105.5	121228	69896	112602	68104.8	97982.5	169915	81548.2	167859	78487.5	64049.5	63454.7	72374.3	164719	116595	161935	125073	104606	156424	129514	71431.9
MW0117743	C7H4N2OS	2,1,3-Benzothiadiazole-4-carbaldehyde	Benzene and substituted derivatives	Benzene and substituted derivatives	515.005	164.004	9.509	3M+Na	3.58375	4	0.918	rp	5170-68-3	2776283	-	-	-	24798.1	24722	24074.6	24627.3	25430.9	23618.6	23281.1	24214.8	32570	796.954	37824.7	31766.5	57.592	37632.1	32485.2	32840.2	31071.4	39810.7	372.676	34417.2	106.252	31815	34910.5	30774.6	64511.2	44018.1	7731.91	22706.6	18107.9	44608.6	35315.7	34932.9
MW0009738	C16H16O5	Shikonin	Benzene and substituted derivatives	Benzene and substituted derivatives	306.14	288.1	6.1242	M+NH4	7.23038	2	0.6412	rp	517-89-5	479503	-	-	C15906 | C17412	20.0943	24.5796	20.5439	7.39367	6566.56	219.426	226.547	35.502	6835.91	6412.98	6472.89	7014.25	7986.12	6320.64	7804.86	8864.16	7014.17	7894.18	6403.84	6193.63	6840.57	6857.5	6273.17	7278.53	8076.41	8483.44	5927.8	6905.69	6567.86	6770.29	5557.72	6095.33
MW0002908	C13H9ClO	2-Chlorobenzophenone	Benzene and substituted derivatives	Benzene and substituted derivatives	254.993	216.034	1.0976	M+K	2.01825	4	0.702	rp	5162-03-8 | 51330-06-4	78838	-	-	-	1948.93	2517.97	1810.62	1908.16	2273.89	893.973	13.8306	33.5811	1426.82	2596.82	4061.96	4363.55	2042.79	1796.34	1801.92	1228.82	1435.78	1273.86	3732.22	5292.9	5074.83	2537.6	2977.9	2997.94	1143.93	1792.17	3430.48	4164.21	2753.87	1767.84	2259.32	8656.48
MW0123331	C10H16N6S	Cimetidine	Heterocyclic compounds	Heterocyclic compounds	297.081	252.116	5.3482	M-H+2Na	0.316917	2	0.5656	rp	51481-61-9	2756	HMDB0014644	-	C06952	9581.35	5249.91	8336.05	10010.6	5807.66	6484.55	4553.36	5854.21	11410.8	11323.2	22571.7	9850.09	12063	4946.11	8380.81	10301.2	13798.1	12512.6	11820.7	11579.5	12753.8	11165	14389.9	11765	14520	15832.4	12515.4	12599.2	13867	10994.8	4621.22	34393.2
MW0159910	C2H2FO2-	Fluoroacetate	Organic acid And Its derivatives	Organic acid And Its derivatives	231.978	77.0039	1.202	3M+H	27.4564	4	0.6267	rp	513-62-2	5236	-	-	-	12169.9	14708.5	17206	14435.1	19915.4	15371.1	15819.6	14178.2	21435	10335.3	9417.45	22435.8	11634.3	22186.9	11189	16137	13755.9	9581.24	7613.3	8576	17536.8	12410.2	13059.5	14094	20078.5	19760.6	16864	18200.9	18742.4	12449.1	11638.7	12115.5
MW0153798	C14H9ClFNO5	Methyl 5-(2-chloro-4-fluorophenoxy)-2-nitrobenzoate	Benzene and substituted derivatives	Benzene and substituted derivatives	326.017	325.015	2.2285	M+H	11.8996	3	0.6239	rp	51282-69-0	39975	-	-	C11069	2115.48	29.1985	31.0164	511.657	6.3203	95.9268	515.007	142.282	567.341	1825.12	2903.34	1420.78	127.224	102.489	246.839	354.594	1701.03	2346.51	1656.69	1602.77	1838.06	450.852	251.931	497.813	2061.39	3070.78	1991.77	2594.71	382.069	1520.62	1793.1	1147.8
MW0006679	C17H25NO3	Cyclopentolate	Benzene and substituted derivatives	Benzene and substituted derivatives	274.182	291.183	6.2174	M+H-H2O	0.737994	2	0.7201	rp	512-15-2	2905	HMDB0015114	-	C06932	3628.28	3490.13	1011.46	23801	5346.56	43740.9	49540.4	24713.7	39417.2	36785	37356.9	33651.3	35771.9	36583.4	38687.7	41975.9	30336.2	34212.9	30824.3	28395.7	34382.8	45932.8	31122.8	29304.5	28797.5	28678.6	28279.2	28688.9	28790.4	32949.7	28737.7	29273.8
MEDP2105	C16H34O9	3,6,9,12,15,18,21-Heptaoxatricosane-21,23-diol	Benzene and substituted derivatives	Benzene and substituted derivatives	388.253	370.22	4.0664	M+NH4	5.73422	1	0.7225	rp	5117-19-1	78798	-	-	-	73418.3	46021.7	67471.1	47200.8	33948.2	44501.8	31040.5	45111.6	78439.2	72368.1	77715.3	76586.2	82323.8	78405.1	65762	80410.8	78954.3	78935.6	63099.3	70194.3	74204.9	78844.4	54570.4	91451.4	87634.2	93463.4	78739.6	98244.6	91241.7	71226.8	63468.5	63128.4
MW0000124	C32H41N5O5	alpha-Ergocryptine	Alkaloids	Alkaloids	558.294	575.311	9.6291	M+H-H2O	19.1017	2	0.5803	rp	511-09-1	134551	-	-	C07545	19908.1	22358	20484.4	18416.6	15959.9	13629	22859.3	19337	27734.9	76.3805	26243.3	84.5381	31565.6	87.0944	27210.6	34186.5	28273.4	23919.9	21423.7	23194.6	10.7587	31097.8	21639.3	27229.5	57.9858	19132.5	84.4418	19430.5	18774.7	44.5032	33.5202	42.8242
MW0007561	C5H11Cl2N	Mechlorethamine	Alcohol and amines	Amines	224.026	155.027	3.3357	M+Na+HCOOH	7.3655	2	0.7795	rp	51-75-2	4033	HMDB0015025	-	C07115	4.63013	437.518	68.9566	478.26	175.967	810.77	151.908	93.9487	202.57	650.294	1068.44	194.388	232.109	1160.33	61.8916	1347.99	2764.08	1484.5	349.879	9.37245	2645.32	659.187	387.586	3603.2	168.733	107.697	1240.32	1516.16	1502.49	1300.53	779.297	542.918
MW0012806	C25H52NO7P	1-Heptadecanoyl-sn-glycero-3-phosphocholine	GP	PC	510.354	509.348	9.8998	M+H	15.9894	1	0.8265	rp	50930-23-9	24779463	HMDB0012108	-	C04230	2.02305e+06	1.80067e+06	1.36341e+06	1.696e+06	1.76743e+06	2.00571e+06	1.82071e+06	2.05498e+06	2.37944e+06	1.65457e+06	2.06883e+06	1.68178e+06	1.64234e+06	1.78082e+06	2.19099e+06	2.44777e+06	1.6107e+06	1.85668e+06	1.43381e+06	1.96346e+06	1.68455e+06	1.54242e+06	1.62106e+06	2.13257e+06	1.89442e+06	2.61726e+06	1.5836e+06	1.87065e+06	1.95494e+06	1.85184e+06	1.45312e+06	1.68446e+06
MW0168232	C11H28ClN5O	Colestipol	Heterocyclic compounds	Heterocyclic compounds	304.191	281.198	0.8525	M+Na	16.9042	4	0.7147	rp	50925-79-6 | 26658-42-4 | 8001-95-4	62816	HMDB14519	-	C06925	24642.3	25016.4	25516.8	26029.6	61.6368	25080.5	24750.5	25648.7	37889.1	35450.4	35977.9	45259.1	47012.1	35264.7	37210.1	51613.6	41882.2	33085.5	42810.9	27550.2	46025.2	45627.3	17.1936	28480	2414.11	29360.9	9230.26	14881.2	3032.86	59.6536	32.0559	40371.4
MEDP1170	C18H34O	9-Octadecenal	Aldehyde,Ketones,Esters	Aldehydes	284.293	266.261	9.7192	M+NH4	6.76857	1	0.5427	rp	5090-41-5	5283381	HMDB0030965	-	-	25492.7	107804	117379	57899.3	71334.3	231389	45341.3	61094.9	151419	622086	80853.9	31570.7	14366.3	142132	77491.4	62416.9	67398.5	26911.1	63198.6	49993.3	73514.5	69937.1	63037.5	124025	31299.6	137523	75914.3	95721.4	73104.5	13894.6	33352.1	43947.4
MW0168991	C30H44O9	CYMARIN	Amino acid and Its metabolites	Small Peptide	403.24	548.298	8.3206	M+H-C6H10O4	13.7394	4	0.5015	rp	508-77-0	10504	-	43835	-	8171.9	6707.23	7382.27	8440.61	7654.54	6841.99	7436.92	7303.89	26762.4	74.5367	25392.4	22957.1	24347.4	24881.6	26275.6	36383.2	29632.3	23324.8	30102.5	27364.8	32527.3	32264	93.2462	20088.2	20963.4	27.3737	18891.5	21185.9	16.1214	18882.3	20.168	20067.4
MW0109832	C2H4OS	Ethanethioic acid	Organic acid And Its derivatives	Organic acid And Its derivatives	142.953	75.9983	0.4952	M-2H+3Na	3.04484	3	0.5504	rp	507-09-5	10484	HMDB0031188	-	C01857	57917.2	55468.3	62089.8	58556.8	58035.8	54044.6	54857.9	66235.4	48556.7	57019.6	53495.7	94359.3	88306.2	59993	56207	60340.8	55037	88142.7	55278.3	85030.3	88532.6	55112.5	92303.6	49720.6	67489.4	67482.8	65841.2	66165.3	65501.3	71536.5	59666.7	63486.2
MW0110567	C8H24N6O6S	Creatinol sulfate	Others	Others	231.965	332.148	1.8281	M-2H+3K	5.57124	2	0.6113	rp	50648-53-8	45381533	-	84951	-	4961.73	7567.13	6242.06	9923.3	22085.4	7253.34	8056.08	8322.94	22639.5	4339.35	7080.05	7091.74	3311.82	25480.9	9000.25	16816.7	17249.3	6201.84	3250.32	3679.09	15110.8	6756.83	7182.31	13688.1	4932.42	6109.17	3976.96	3970.71	5494.97	5469.67	2876.65	3364.11
MW0052998	C18H30O2	gamma-Linolenic Acid	FA	FFA	279.23	278.225	10.9796	M+H	0.635336	1	0.9423	rp	506-26-3	5280933	HMDB0003073	386	C06426	9430.32	13550.9	12573.8	14339	10959.9	13602.4	8990.77	14389.5	11251.9	10008.4	8403.37	4169.79	7787.56	10030	8877.34	9543.64	466.854	2446.16	11555.9	41.9747	5838.1	6976.59	9638.23	7278.55	8191.34	6898.18	8039.46	8265.7	9677.79	3871.18	5878.15	10157.8
MW0012560	C16H32O3	16-Hydroxyhexadecanoic acid	FA	FFA	290.268	272.235	6.8595	M+NH4	3.375	3	0.8142	rp	506-13-8	10466	HMDB0006294	-	C18218	7.1551	9.65175	39.5544	9048.41	53.7214	88.1722	183.639	78.7502	4899.81	4121.24	11186.4	4853.2	7905.56	9463.67	4840.25	9834.73	10156.6	7180.58	7949.16	5865.71	6498.12	7796.17	5472.61	10227.2	5536.2	6438.48	12940	6841.32	9565.45	6871.81	4076.21	7097.42
MEDP0902	C12H24O3	12-Hydroxydodecanoic acid	Organic acid And Its derivatives	Organic acid And Its derivatives	261.145	216.173	7.488	M-H+2Na	6.5059	1	0.548	rp	505-95-3	79034	HMDB0002059	6465	C08317	3200.01	2167.29	3915.31	4916.12	4183.57	3120.41	3393.29	4310.9	4413.56	3047.27	4505.83	3357.29	5552.59	9644.13	3945.92	5688.21	3157.56	5844.58	5083.26	10601.6	6850.52	3923.26	4692.92	999.268	7474.75	722.302	5713.74	135.578	5027.52	1019.99	7316.02	4787.85
MW0007762	C8H6ClNO5	Methyl 5-chloro-2-hydroxy-3-nitrobenzoate	Benzene and substituted derivatives	Benzene and substituted derivatives	315.963	230.994	1.6525	M+K+HCOOH	1.12525	4	0.7226	rp	5043-79-8	235651	-	-	-	19658.4	15056.8	12423.3	11078.7	14063.5	17325.1	20157.1	19274.4	26984.4	25161.7	10885.4	22963.1	26.1207	25021	2.38895	29.2583	28081.4	23358.5	20974.5	19314	26541.7	109.487	21183.6	27865.3	20008.7	19908.2	20875	19917.4	20003.1	19256.9	19538.9	19900.7
MW0054720	C6H10O5	3-Hydroxymethylglutaric acid	Organic acid And Its derivatives	Organic acid And Its derivatives	163.058	162.053	0.8525	M+H	4.18942	1	0.6164	rp	503-49-1	1662	HMDB0000355	5344	C03761	7626.82	7748.52	4854.14	4633.28	7275.89	4169.01	8260.41	8599.74	2788.06	6268.84	7719.47	5674.71	7733.3	5099.51	6991.01	4426.93	5668.95	5617.48	8370.65	7053.86	3830.07	12307.2	6450.79	9569.36	3139.64	4149.49	6615.31	5764.99	7907.69	4608.08	5068.87	4021.5
MW0133678	C9H8O3	4-Hydroxycinnamic acid	Benzene and substituted derivatives	Phenolic acids	147.043	164.047	1.7188	M+H-H2O	1.28839	1	0.7643	rp	501-98-4	637542	HMDB0002035	6450	C00811	62324.3	101882	84049.2	60917.6	61103.5	58503.8	64751.2	58806.6	83330.1	94565.2	87626	79415.8	116155	115798	108545	74082.5	101933	79864.2	59201.2	98219.6	107289	61447.8	66345.7	91892.9	107816	76875.5	65947.6	79610.3	82054.6	62613.2	61053.1	41604.5
MW0103492	C9H10O	4-Allylphenol	Benzene and substituted derivatives	Phenolics	307.106	134.073	5.1616	2M+K	7.55	3	0.9038	rp	501-92-8	68148	HMDB0034107	-	C16930	34449.3	32861.4	32017.4	31980.2	31582.8	32946.8	30616.1	32020.2	34959.3	34274.8	37793.9	32245.7	38164.4	34780	33429.8	37188.2	36524.2	37185.1	33622.7	37883.2	35243.3	35217.8	30713.8	36891.8	36664.8	34641.9	32240.8	35210.3	35155.9	30051.7	27399.1	29995
MW0009082	C13H8Cl2N2O4	Niclosamide	Benzene and substituted derivatives	Benzene and substituted derivatives	326.996	325.986	8.1789	M+H	6.03923	2	0.9067	rp	50-65-7	4477	HMDB0015679	-	-	11251.1	10971.5	5433.12	10923.8	7327.03	4287.48	10283.6	5456.55	9264.66	9964.33	9771.77	9542.57	10032.6	10640.4	10341.5	9781.56	9156.8	9485.89	9677.49	9904.82	9536.52	9374.32	8804.14	9786.73	8954.66	9254.9	8342.95	8901.68	8258.7	8479.29	8545.69	8889.79
MW0122222	C5H4N4S	Mercaptopurine	Nucleotide And Its metabolites	Nucleotide And Its metabolites	327.025	152.016	1.7041	2M+Na	10.9	3	0.6293	rp	50-44-2	667490	HMDB0015167	-	C02380	14597.9	13139.5	16910.5	13581.3	13593.9	12157.2	7123.24	11127.9	38098	35622.7	4715.88	32714	34679.4	35434.6	37407.8	40550.9	29626.6	46623	41126.9	41560.7	42782.7	32976.3	43578.8	41147.1	30111.7	32966.3	169.103	26703.2	30131.4	33162.1	40116.9	41072
MW0012684	C18H24O2	Estradiol	Hormones and hormone related compounds	Hormones and hormone related compounds	314.22	272.178	6.109	M+CH3CN+H	22.175	3	0.6955	rp	50-28-2	5757	HMDB0000151	263	C00951	7688.15	5381.26	4717.92	17154.9	16323.2	24334.5	28322.2	10001	38713.6	36164.9	36716.5	45989.2	35190.2	35970.6	38004.6	41220.8	29978.3	33695	30448.5	39234.9	33857.7	33428.6	43508.1	28976.5	30192.3	27457.9	31851.8	27458	27457.3	27358.3	28417.2	28946.5
MW0062149	C21H28O5	Prednisolone	Hormones and hormone related compounds	Hormones and hormone related compounds	378.226	360.194	7.7463	M+NH4	2.37352	2	0.7197	rp	50-24-8	5755	HMDB0014998	-	C07369	31700.6	31643.9	31840.8	32596.7	28511.3	31141	27947.5	27398.9	46182.9	44750.5	43500.8	42557.2	44605.4	44618.4	37922.3	47647.3	39406.1	33336.2	39198.1	14219.1	43529	67.2126	38209.2	38609.4	25235.1	26667.9	28252.7	27082.6	86.2714	29609	37547.6	91.8501
MW0053971	C21H30O5	Hydrocortisone	Hormones and hormone related compounds	Hormones and hormone related compounds	363.204	362.209	6.3737	M+H	11.9604	1	0.7045	rp	50-23-7	5754	HMDB0000063	-	C00735	21189.9	10178.7	10745.9	17688.2	28980.5	6126.45	26781	66941.5	816.22	25851	30481	9721.55	145.327	33689.1	34240.6	166.603	30001.5	29244.7	16520.5	17344.3	29412	9376.53	7944.57	33827.6	19460.2	18300.5	21757.3	16952	18602.5	18032.5	27574.1	29489.5
MW0107212	CH5N3	Guanidine	Alcohol and amines	Polyamines	59.0485	59.0483	0.8676	M+	1.625	3	0.8323	rp	50-01-1	3520	HMDB0001842	6342	C17349	9226.75	54995.2	60421.2	9013.42	9152.55	47389.2	8392.63	348.943	35478.8	21917	44414.3	23723.4	40790.7	43876.4	43100	28725.2	31855.2	41225.5	38266.7	15318.2	3760.18	45240.1	61259.5	48597.8	246.663	37347.9	1037.71	437.006	26535.4	52833.6	105.135	37313.6
MEDN0469	C5H6O4	Citraconic acid	Organic acid And Its derivatives	Organic acid And Its derivatives	214.986	130.027	1.0196	M+K+HCOOH	10.6861	2	0.6939	rp	498-23-7	643798	HMDB0000634	5607	C02226	15622.7	18281.1	30823.8	30923.7	42481.4	49532.5	37964.2	30297.7	28970.3	50357	38669.8	24490.6	37133.1	42583.3	39430	23804.9	31380.1	43632.8	42215.8	9874.6	5488.8	47621	34392.4	32312.7	44365.7	51791.6	37870	36959.4	58027	44666.7	52485.8	55963.2
MW0015892	C12H16O7	Arbutin	Benzene and substituted derivatives	Benzene and substituted derivatives	314.122	272.09	1.5706	M+CH3CN+H	3.75	3	0.714	rp	497-76-7	440936	HMDB0029943	-	C06186	1703.71	27.2338	1566.26	1044.22	2910.08	14.3716	2922.87	4247.58	10609.2	8017.95	6826.04	8865.56	8248.15	4943.74	6323.5	7239.34	6677.99	7448.54	6640.4	14526.2	777.927	7732.51	3055.49	12217.4	6839.06	7631.22	4927.19	9058.97	5508.82	5352.43	8064.75	14930.7
MW0117647	C17H18N2	2-(4-(tert-butyl)phenyl)-1H-benzo[d]imidazole	Benzene and substituted derivatives	Benzene and substituted derivatives	251.155	250.147	5.3327	M+H	5.0035	4	0.6393	rp	49671-76-3 | 4529-96-8	899323	-	-	-	11517.6	8404.37	5332.91	8496.36	9904.47	8328.64	8264.35	6032.58	38162.5	35657	43920.5	45511.2	34699.6	35466.2	49354.2	40631	29580.1	33231.4	30042.6	27699.2	33391.1	32969.8	43013.1	5801.09	26971.4	30147.9	26994.2	26985.5	26972.4	26949.6	28040.6	28563.6
MEDN1093	C7H12O5	(2S)-2-Isopropylmalate	Organic acid And Its derivatives	Organic acid And Its derivatives	194.11	176.069	2.6593	M+NH4	18.325	3	0.7842	rp	49601-06-1	5280523	HMDB0000402	339	C02504	9019.9	19842.3	17963.8	17727.9	12269.3	19158.7	17583.8	19900.4	47737.6	36421.7	46807	33228.8	35393.2	45978.1	48124.3	41592.3	40545.9	45501.6	30344.6	38354.1	44726.7	33518.6	42534.3	40197.3	28142.1	27721.5	28181.4	28684.9	28167.9	27839.2	28272.5	28793
MW0148310	C4H8O4	D-Erythrulose	Carbohydrates and Its metabolites	Sugars	186.995	120.042	0.7032	M-2H+3Na	2.15	3	0.88	rp	496-55-9	5460177	-	-	C02022	1.46241e+06	1.45435e+06	1.44502e+06	1.42383e+06	1.44874e+06	1.48818e+06	1.48191e+06	1.41038e+06	1.27417e+06	1.43873e+06	1.39432e+06	1.34725e+06	1.42311e+06	1.43929e+06	1.39686e+06	1.31005e+06	1.44746e+06	1.45959e+06	1.487e+06	1.44865e+06	1.37533e+06	1.47958e+06	1.45853e+06	1.42378e+06	1.39623e+06	1.40325e+06	1.42531e+06	1.41317e+06	1.40325e+06	1.3596e+06	1.44318e+06	1.32381e+06
MW0002155	C8H8O	2,3-Dihydrobenzofuran	Benzene and substituted derivatives	Benzene and substituted derivatives	103.053	120.058	2.4959	M+H-H2O	2.25658	1	0.7854	rp	496-16-2	10329	HMDB0013815	-	-	154113	116021	108827	99384.9	99543.4	93123.7	101569	118969	127363	121797	145954	111301	101977	115941	112879	112842	123260	117049	123579	119406	97020.7	97706.5	90982.4	115095	139998	117862	104817	100288	103996	111328	86595.6	101445
MW0154145	C19H20N2O4	N(2),N(5)-dibenzoyl-L-ornithine	Benzene and substituted derivatives	Benzene and substituted derivatives	305.129	340.142	7.8838	M+H-2H2O	2.225	3	0.951	rp	495-46-5	184849	-	-	C03712	296.144	123.764	75.7786	410.342	378.437	264.933	544.108	682.591	3830.09	1813.81	2145.65	1762.44	2184.54	2954.72	1078.01	1426.43	2789.32	2076.63	1060.79	1280.03	2820.31	1452.93	1172.28	1021.28	3366.02	541.987	2879.09	537.023	509.117	1339.32	952.768	2582.15
MW0121951	C20H18BrNO3	6-Bromo-2-(3-isobutoxyphenyl)quinoline-4-carboxylic acid	Organic acid And Its derivatives	Organic acid And Its derivatives	424.041	401.045	1.756	M+Na	0.52812	4	0.737	rp	489451-29-8	1020805	-	-	-	1240.2	1169.17	31.6108	436.012	21.0094	724.236	83.4223	16.9672	222.358	657.732	964.314	326.641	192.168	666.983	457.609	234.422	777.079	1477.43	779.994	496.509	500.638	752.97	631.989	915.628	70.8554	17.5405	5.40259	62.0195	106.936	117.774	72.5595	49.293
MEDL01948	C11H16O	Jasmone	Aldehyde,Ketones,Esters	Ketones	165.131	164.12	0.8222	M+H	16.2178	1	0.8257	rp	488-10-8	1549018	HMDB0035601	-	C08490	893027	925300	940838	973278	819117	887125	747400	791853	742937	728255	905773	713535	924149	754787	787199	840962	877979	824782	900285	887279	823768	1.0562e+06	765298	1.05709e+06	851809	788546	811380	1.07245e+06	911762	844028	695346	631809
MW0049085	C15H24O2	Curcumol	Alcohol and amines	Alcohols	237.185	236.178	4.113	M+H	2.24193	2	0.6849	rp	4871-97-0	14240392	HMDB0038122	-	-	19722.1	20386.3	19812.8	19778.4	19619.4	19400.3	17925.6	19780.2	20659.5	18464.1	22625.2	18478.6	20499.8	21147.6	20618.7	20944	21540.9	22385.7	19666.7	18932.2	20194.2	19324.4	16119.4	22052.9	22969.8	22274.1	20671.9	23281.9	22870	19665.3	17285.1	18495.7
MW0169318	C11H10O5	Isofraxidin	Heterocyclic compounds	Heterocyclic compounds	445.12	222.053	11.7681	2M+H	4.33627	2	0.7177	rp	486-21-5	5318565	HMDB0253642	-	C17480	5118.78	6131.21	6251.17	11285.1	5581.06	11289.9	6206.89	4995.03	5866.57	4097.41	237.622	3099.88	35.4336	11277	6795.94	39797	11888.7	28280.2	7336.07	14843.9	7830.07	6439.94	12968.3	3796.78	14451.7	12849.2	6384.5	14044.1	14255.1	5832.78	56324.9	15438.6
MW0151779	C8H7NO3	Isatinic acid	Benzene and substituted derivatives	Benzene and substituted derivatives	210.02	165.043	5.871	M-H+2Na	16.025	3	0.5203	rp	484-38-8	3782988	-	-	C21155	6366.82	6500.65	5955.73	7270.22	6079.04	5589.7	6110.63	5927.42	6248.8	5790.53	6588.08	4906.24	5979.15	6345.41	6503.93	6600.39	6925.99	7147.58	6305.06	5486.6	6861.9	5871.29	5054.58	7398.8	7475.75	7139.77	6295.79	7025.31	6417.43	7019.99	5892.47	5664.9
MW0007451	C10H6O3	Juglone	Benzene and substituted derivatives	Benzene and substituted derivatives	212.991	174.032	2.798	M+K	5.12553	2	0.5336	rp	481-39-0	3806	HMDB0030773	-	C03840	6773.51	6927.8	7040.36	6184.01	6436.63	7012.25	6822.94	8795.98	5334.34	5452.96	5039.13	4974.72	5189.81	6235.97	6755.81	4648.7	6973.2	7316.43	5680.32	5160.72	5780.54	6023.32	6112.05	5994.74	8944.64	6954.55	7764.19	7812.85	8667.87	6702.45	5387.55	7079.26
MW0124435	C8H7NO	Indoxyl	Heterocyclic compounds	Heterocyclic compounds	151.09	133.053	3.1951	M+NH4	7.85	3	0.7244	rp	480-93-3	50591	HMDB0004094	7014	C05658	10016.8	10006.5	10020.3	8530.65	9009.14	10416.8	8827.37	9645.68	9579.69	8120.01	9664.51	6694.18	9788.8	9897.65	10662.1	11529	9978.63	10430.7	8291.54	9136.22	9250.36	9969.25	8553.49	10178.5	11145.4	11030.9	8909.46	12424.7	10503.4	9617.89	7073.45	8061.28
MW0169563	C22H41NO3	N-[(3S)-Tetrahydro-2-oxo-3-furanyl]octadecanamide	Amino acid and Its metabolites	Amino acid derivatives	368.312	367.309	7.5183	M+H	13.3892	2	0.8282	rp	479050-96-9	69757690	-	45493	-	1284.95	1097.84	41.1186	720.715	1156.46	841.042	599.563	697.853	723.712	665.205	654.887	674.513	1266.1	1212.19	1063.06	1508.58	950.671	862.074	884.79	714.158	1330.09	1123.91	1081.41	1331.78	1190.92	1161.32	1184.55	935.429	1264.92	692.045	395.174	762.201
MW0120974	C9H7NO4	5,6-Dihydroxyindole-2-carboxylic acid	Organic acid And Its derivatives	Organic acid And Its derivatives	235.07	193.037	3.2264	M+CH3CN+H	3.525	3	0.6537	rp	4790-08-3	119405	HMDB0001253	6110	C04185	13898.1	11676.8	14287.7	9411.43	9941.79	9962.5	10741.8	13190.8	9033.4	9877.13	9995.82	10219.6	15092.6	14551.7	17613.4	12363.3	11816.9	13552.7	9260.9	12858.6	10656.4	11351.8	8485.74	11806.6	6697.02	6479.93	7799.98	7623.43	8825.02	7638.6	6770.81	8417.38
MW0168638	C10H13N5O3	5'-Deoxyadenosine	GP	PA	296.072	251.102	2.4864	M-H+2Na	2.1	3	0.8686	rp	4754-39-6	439182	HMDB0001983	-	C05198	4522.86	1642.42	41.2797	28.6005	1537.48	78.2995	131.256	2076	3612	3334.16	4543.9	2553.28	2263.27	2696.72	3514.78	3723.22	4105.94	3128.65	3641.72	3059.97	1225.96	1727.4	836.865	3451.11	3066.08	280.636	232.134	2.76387	3351.82	225.955	535.237	704.562
MW0053757	C26H43NO4	Glycolithocholic acid	Bile acids	Bile acids	434.318	433.319	9.0453	M+H	22.06	1	0.6405	rp	474-74-8	115245	HMDB0000698	5666	C15557	17475.1	15911.6	13605.9	17405.1	18775.7	27040.1	10512.6	12619.4	38314.6	35722.7	46475.4	32595.3	44575.6	35522.5	37600.5	40789.3	29285.6	33157.7	442.989	27418	169.366	32879.2	30065.9	38313.9	27667.4	28116.5	29516.3	27171.3	28295.4	27318.8	117.688	28246.6
MW0014060	C5H10O3	2-Methyl-3-hydroxybutyric acid	Organic acid And Its derivatives	Organic acid And Its derivatives	160.1	118.063	1.6599	M+CH3CN+H	8.525	3	0.7141	rp	473-86-9	160471	HMDB0000354	3786	-	121.517	1254.08	1350.63	409.32	319.145	6.60375	147.909	10.8784	99.3894	589.069	218.853	238.874	113.651	332.474	222.364	231.796	139.365	222.36	1112.85	38.2166	561.973	370.556	237.321	270.806	203.46	87.7294	327.443	214.174	110.132	289.77	70.8548	23.9268
MW0130921	C16H14ClNO2	N-(3-methoxyphenyl)-4-chlorocinnamanilide	Alcohol and amines	Amines	351.089	287.071	10.3356	M+CH3CN+Na	0.222793	2	0.5798	rp	472981-92-3	667594	-	96477	-	7459.75	5339.96	5952.83	7162.25	7062.8	7580.23	5399.93	5124.48	4192.64	6457.6	6317.01	4186.28	7736.72	3550.17	4573.72	4250.62	6490.49	6502.98	5778.84	5817.95	4574.16	6770.93	4558.17	5338.77	10137.9	8868.58	9480.82	9938.62	8263.26	10675.7	6308.2	8784.14
MW0160874	C40H56	epsilon,psi-Carotene	Others	Hydrocarbon derivatives	583.456	536.438	7.6703	M+HCOO+2H	9.34097	3	0.8484	rp	472-92-4	6384254	-	-	-	48851.7	48256	52618.4	61143.6	44518.3	40604.2	46978.5	55184.8	33045	32815.3	32872.3	32395.7	32701.9	32794.1	32988.9	33211.5	31582.8	32487.8	31743.9	30594.8	32513.9	32443.3	43.4078	33891.3	26177.2	28483.8	28829.6	28471.1	28328.7	28499.6	30838.7	31140.1
MEDP1610	C7H13NO2	Proline betaine	Amino acid and Its metabolites	Amino acid and Its metabolites	144.101	143.095	0.9266	M+H	2.90933	1	0.9256	rp	471-87-4	115244	HMDB0004827	7089	C10172	19301	26937.4	31772.1	19006.1	17676	12547.7	15548.3	21029.9	23598	27000.6	29706	25855.9	19002.5	41377	26226.2	15373.3	21391.7	10301.4	20577.6	23554.2	19776.9	22352.6	25357.8	16683.1	23592.5	18574.9	19549.5	20690.8	22969.4	11070.5	22034.5	20555.7
MEDL00359	C13H23N3O4	Gly-Pro-Leu	Amino acid and Its metabolites	Small Peptide	349.182	285.169	3.8813	M+CH3CN+Na	9.54273	1	0.5509	rp	47066-32-0	9900499	-	19134	-	22560.7	41290.6	21298.5	24722.8	26110.4	29369.3	27134.4	41581.9	37205.7	34781.2	35305.2	31928.7	33856.2	34596.8	36530.2	50723.4	28908	32438.5	29356.5	36755.5	32592.7	44949.4	29629.7	39903.6	26110.9	26155.7	33183.2	26152.1	26113.7	26242.4	27406.4	42981.9
MEDN1719	C14H31O3P	Tetradecylphosphonic acid	Organic acid And Its derivatives	Organic acid And Its derivatives	279.202	278.201	6.28	M+H	11.1917	2	0.6978	rp	4671-75-4	78401	-	45066	-	1069.32	735.124	1265.32	1351.11	1016.95	999.631	769.603	1045.49	2497.33	1468.7	1133.48	103.294	949.669	199.915	365.157	1231.41	85.3054	516.652	136.662	105.733	376.044	671.269	932.697	295.376	210.51	87.898	350.932	620.227	377.48	461.788	476.295	151.542
MW0053831	C27H42O4	Hecogenin	Heterocyclic compounds	Heterocyclic compounds	472.343	430.308	6.8741	M+CH3CN+H	1.14493	2	0.7245	rp	467-55-0	91453	-	43920	C08902	14915.1	13395.9	15321.7	14153.1	12718	13522.1	11896.3	15945.6	49784.3	35438.5	44707.4	32519.1	34492	35249.8	46.641	40365.1	38788.6	45889	21.9604	41667.2	42708.8	42066.3	40998.6	40518.7	26689.2	26722	20.5423	32008.1	29706.2	26758.1	39500.7	28420.8
MW0104673	C6H7NO4	2-Amino-muconic acid	Organic acid And Its derivatives	Organic acid And Its derivatives	337.062	157.037	9.0303	2M+Na	6.05	3	0.7693	rp	4548-99-6	5280499	HMDB0001241	321	C02220	68838.9	63585.6	61885.4	49619.8	60621.7	41123.1	40673.7	58558.7	43745.5	66630.9	69210.6	48049.6	84831.6	40917.1	65421.5	44623.2	70596.6	78437.4	60983.6	68169.3	58985.9	79479.7	64163.4	67395.9	89719.6	82476.2	89074.1	104470	84186	102695	64688.6	82694.4
MEDN0428	C14H17N5O8	N6-Succinyl Adenosine	Nucleotide And Its metabolites	Nucleotide and Its metabolites	384.113	383.108	2.8138	M+H	11.1589	1	0.8614	rp	4542-23-8	165243	HMDB0000912	-	-	6397.54	5199.18	2878.08	3723.52	36.7868	2477.54	1274.77	1969.09	7301.73	2695.2	5703.26	5706.74	3245.64	6692.34	2753.56	8394.26	6159.38	6294.69	3045.27	5274.67	10203.2	3566.1	4642.1	7635.05	7656.31	9465.29	7694.55	5947.16	4427.53	6202.54	5375.86	11772.2
MW0120076	C5H4Cl2N2O2S	4,6-Dichloro-2-(Methylsulfonyl)pyrimidine	Heterocyclic compounds	Heterocyclic compounds	248.919	225.937	0.9876	M+Na	2.63375	4	0.6883	rp	4489-34-3	239685	-	-	-	22993.1	23913.1	24542.7	18235.9	16553.3	20330.8	21966.2	22620.4	22125.8	25731.7	25856.5	17209.6	22030.3	22859.1	24762.4	24985	22485.1	27073.8	22627.2	24028.1	16464.8	21492.7	21808.6	20121.7	23507.1	26662.4	25596.3	25200.5	23847	24997	24891.9	17649.3
MW0105139	C3H6O5S	3-Sulfopropanoic acid	Organic acid And Its derivatives	Organic acid And Its derivatives	230.917	153.994	1.0765	M+2K-H	1.01475	4	0.7253	rp	44826-45-1 | 6306-41-8	409694	-	-	-	2731.52	362.356	6197.37	3756.44	5334.48	212.707	774.845	4284.59	19823.3	1642.18	1108.03	7182.32	4090.75	7726.85	6105.89	7042.55	9832.95	9901.92	7110.14	1994.28	2928.84	9994.82	5982.47	9024.95	4818.55	417.041	3100.62	936.464	961.562	2913.07	1854.03	2001.71
MW0168109	C9H9NO4	Dopaquinone	Benzene and substituted derivatives	Benzene and substituted derivatives	280.017	195.053	1.9201	M+K+HCOOH	9.62045	1	0.7614	rp	4430-97-1	439316	HMDB0001229	354	C00822	3769.84	51.2021	4067.11	6159.66	9593.44	7874.85	6834.23	6764.24	3508.68	2366.13	6925.14	1042.97	4350.42	3311.19	3196.99	8643.66	5099.64	10380	3285.23	2061.91	5402.82	3331.94	5495.01	6760.81	5888.58	4085.29	3343.88	3666.68	3046.05	6493.88	3691.05	1477.42
MW0168405	C6H13NO2	(±)-erythro-Isoleucine	Amino acid and Its metabolites	Amino acids	132.101	131.095	1.7633	M+H	0.915202	1	0.9155	rp	443-79-8	791	HMDB0033923	-	C16434	546927	662214	682096	473313	452268	323644	412894	443664	643545	483650	383756	390555	537171	616357	626347	427641	408966	367751	345832	428580	320157	420367	324429	510781	427205	312033	299169	340207	435985	400053	224186	290327
MW0157411	C19H26O3	Testololactone	Aldehyde,Ketones,Esters	Ketones	366.214	302.188	8.6696	M+CH3CN+Na	23.775	3	0.7325	rp	4416-57-3	160753	-	-	C04676	19787.2	16042.8	16026	13998	18891.4	67.7701	19656.3	13831.7	15992.7	11741.6	15505.5	16179	18368.8	21398.9	14275	15854.5	26072.9	18324.1	19206.8	23118	29322.2	17934.4	16678.7	32114.8	31675.2	31264.2	24965.5	15542.3	23702.5	28023.1	30476.1	27026.5
MEDP0510	C9H17NO4	Carnitine C2:0	FA	CAR	204.122	203.116	0.9283	M+H	1.71375	1	0.9893	rp	4398-79-2	18230	HMDB0000201	-	C02571	256054	223002	254679	389391	465782	339676	243364	417670	264629	186748	399973	242649	281728	361970	187757	405319	381054	423246	211507	246221	486548	444691	361806	370112	245388	250492	307132	250589	252194	271267	177784	315037
MW0001720	C16H22O4	2-(((2-Ethylhexyl)oxy)carbonyl)benzoic acid	Benzene and substituted derivatives	Benzene and substituted derivatives	579.287	278.152	10.1856	2M+Na	8.08283	2	0.8564	rp	4376-20-9	20393	HMDB0013248	-	C03343	271.847	58.6695	18.2143	1824.95	2890.79	1813.87	923.195	803.137	3562.07	1450.69	3557.56	754.507	1058.67	2119.81	2806.87	3262.01	4145.42	3515.31	3707.51	3694.56	3269.56	3191.44	3933.75	4119.76	430.075	477.212	1361.2	457.909	467.221	294.407	2414.36	2561.33
MW0124112	C22H28N2O	Fentanyl	Others	Medicine	295.219	336.22	9.494	M+H-COCH2	2.091	4	0.7004	rp	437-38-7	3345	HMDB0014951	-	-	44.0371	1003.59	110.121	1021.97	862.823	516.494	954.406	71.244	1161.82	73.235	122.414	142.733	18.91	406.48	1750.46	212.452	196.542	428.101	202.809	303.824	651.123	266.164	403.642	330.052	277.074	983.79	204.579	181.113	235.29	124.582	26.4799	34.1017
MW0054394	C24H40O3	Lithocholic acid	Bile acids	Bile acids	461.265	376.298	9.5842	M+K+HCOOH	3.85894	3	0.7782	rp	434-13-9	9903	HMDB0000761	209	C03990	3153.02	3758.77	3772.22	3363.09	2752.25	6400.74	167.16	8528.53	1755.2	1564.07	2418.4	2583.01	2849.2	3749.89	2766.37	3074.24	3121.55	1374.51	4347.94	1173.2	3696.07	2172.91	4101.73	7177.55	4893.91	3723.35	1454.16	2857.6	2183.69	9034.18	2354.65	4792.9
MW0127015	C17H17ClN6O3	Zopiclone	Aldehyde,Ketones,Esters	Ketones	411.091	388.105	10.1254	M+Na	10.5564	2	0.6865	rp	43200-80-2	5735	HMDB0015329	-	-	5990.3	8343.14	7298.55	7716.29	7735.79	4761.3	7766.38	8897.25	6384.88	7831.34	7729.93	5918.06	10894.7	5134.57	5877.57	7066.77	10357	10082.6	7629.78	7277.93	6861.86	8674.16	6583.12	8483.09	13814.2	11980.4	12544.3	14953	11338.8	11698.6	6643.4	10106.8
MW0103498	C10H12ClN5O3	2-Chloro-2'-Deoxyadenosine	Nucleotide And Its metabolites	Nucleotide and Its metabolites	308.055	285.063	1.9125	M+Na	13.6604	1	0.6729	rp	4291-63-8	20279	HMDB0014387	-	-	7791.42	6929.62	7473.33	5714.03	5483.26	4348.54	5659.92	7151.58	2927.27	2875.59	5281.19	685.795	5181.11	4349.1	4270.67	5988.13	3278.97	7678.1	1815.06	2134.52	5625.97	6965.29	8746.9	10744.7	5606.2	3727.02	4245.59	4492.9	6851.42	5211.83	3565.07	2319.62
MW0149512	C40H48N4O3	Geissospermine	Alkaloids	Alkaloids	633.382	632.373	8.6544	M+H	2.05454	3	0.6756	rp	427-01-0	5281401	-	-	C09200	154.481	465.088	514.401	1682.8	266.636	1410.24	1122.4	220.269	3834.05	3784.88	3811.8	4631.17	1754.34	3196.18	3037.45	3306.4	2003.87	3033.38	809.135	1724.42	3321.25	829.593	1480.11	1163.32	741.862	845.476	628.646	937.679	3968.54	593.447	1021.28	890.374
MW0149443	C8H14N2O5	L-gamma-glutamyl-D-alanine	Amino acid and Its metabolites	Amino acids	219.095	218.09	6.3426	M+H	5.175	3	0.636	rp	42592-56-3	151284	-	-	C03738	8459.3	6118.06	5564.61	8739.65	6238.14	5994.78	7696.82	6433.56	6246	6026.54	7675.25	7517.48	7615.65	7457.44	7497.76	9214.64	8407.87	6566.25	6149.68	7841.29	8650.69	6879.76	7004.82	8221.28	6355.51	4872.65	7627.94	6844.33	7296.98	6653.47	8582.45	6061.17
MW0142686	C13H10O2	3,4-Dihydroxyfluorene	Benzene and substituted derivatives	Benzene and substituted derivatives	267.06	198.068	7.2013	M+Na+HCOOH	7.925	3	0.7153	rp	42523-20-6	441316	-	-	C07717	442.769	5.10252	91.422	564.934	640.538	167.866	117.173	67.027	1176.52	1126.52	2127.73	528.031	776.7	876.137	1033.27	1543.61	900.311	578.396	611.176	436.61	662.433	522.103	713.964	719.806	535.957	102.99	82.4657	187.649	322.383	1612.45	1806.57	483.646
MW0136702	C15H12O3	6-Hydroxyflavanone	Aldehyde,Ketones,Esters	Ketones	519.118	240.079	11.7379	2M+K	1.01299	2	0.7215	rp	4250-77-5	2734580	-	-	-	4287.88	8372.67	18.8613	12314.6	3067.25	14741.2	17.0352	21.8221	21940.6	19471	21955.8	20716.3	1726.24	13595.2	22494.7	20881.6	1397.22	7797.9	29781.7	931.189	41015.7	10943	5340.86	15815.3	8980.59	8619.07	11039.1	17303.1	8248.39	197.925	1829.82	18484.5
MEDN0657	C5H11O8P	D-Xylulose 5-phosphate	Carbohydrates and Its metabolites	Phosphate sugars	230.022	230.019	1.9426	M+	5.70726	2	0.6338	rp	4212-65-1	439190	HMDB0000868	5829	C00231	5341.8	2595.03	3896.7	10539.7	17566.5	15852.3	11997.2	8028.7	3069.74	3419.22	8896.43	2350.59	7444.51	6627.67	3926.82	9419.71	5565.31	10637.3	4280.51	4405.94	8262.76	9204.46	12517.8	15836.5	7481.77	6751.36	5677.59	6213.91	9103.69	7643.96	4772.39	5294.36
MW0006624	C9H9Cl2N3	Clonidine	Benzene and substituted derivatives	Benzene and substituted derivatives	305.933	229.017	0.9876	M-H+2K	7.48826	2	0.5829	rp	4205-90-7	2803	HMDB0014714	-	-	3757.26	20824.5	22969.1	32582.7	50420.8	25898.4	30896	36250	42212.8	50014.8	31776.3	32358.2	24229	34884	45281.8	43742.6	40629.5	44503.1	42817.5	31030.5	22042.4	40478.6	33392.9	25887.9	50465.4	45823.2	25588.5	31068.7	31583.1	39595.5	40819.6	35715.8
MW0127524	C2H6SSe	Dimethyl thioselenide	Others	Others	142.953	141.935	2.4706	M+H	24.505	3	0.5903	rp	41884-42-8	12916333	HMDB0030879	-	-	58361.2	53826.7	53289.8	78959.1	59676.6	54003.7	55849.9	61402.6	33537.8	45367.8	66340.4	65319.2	53616.7	52145.6	58745.2	54287.1	63138.3	66380	65497.4	51276.1	49649.1	51591	80041.9	50601.2	84527.9	85717.7	74612.6	65583.5	65732.8	64608.5	76670.3	61450.4
MW0007004	C11H15Cl2NO2	2-[3-(2,3-Dichlorophenoxy)propylamino]ethanol	Benzene and substituted derivatives	Benzene and substituted derivatives	286.038	263.048	7.5334	M+Na	2.5395	4	0.6904	rp	418788-90-6	2250975	-	-	-	49.3128	10777	15700.7	16325.9	15357.1	15956.5	14575.3	15033.9	12003.2	14019.2	12129	12439	13859.9	13858.2	13508.8	12595.8	16119.6	16104.7	15354.8	15456	16112.5	15616.3	13824.4	15962.5	11427.5	12344.9	12085.3	12099.5	13347	12474.1	11231.4	11054.7
MW0006509	C22H26N2O	p-Octyloxybenzylidene p-cyanoaniline	Benzene and substituted derivatives	Benzene and substituted derivatives	307.219	334.204	7.6703	M+H-CO	3.78375	4	0.9138	rp	41682-73-9	142540	HMDB0038223	-	-	20696.4	13425.6	25120.4	21774	16994.6	20322.6	19539.3	21167.8	38243.6	35708.6	50629.2	45009.5	34736.9	35515	37539.3	52685.7	32.988	47753.5	30005.7	27658.2	45622.1	32978.9	30291.5	42558.1	29665.8	29976.6	31234.5	27372.7	30693.4	27078.4	39166.6	42505.6
FDATN00948	C13H11N8NaO4S3	Ceftezole sodium	Others	FDA	576.994	461.996	0.6747	M+H+CF3COOH	9.31986	4	0.8138	rp	41136-22-5	23688977	-	-	-	11024.1	13566	12502.2	11957.2	13095.7	10030.6	12681.1	12696.3	10251.8	8872.91	251.742	12566.4	11252.9	14570.2	10008.4	14153	13596.8	14098.3	8401.47	16603.4	17843.8	9028.04	12357.4	11719.6	16903.7	13.3652	157.804	13250.8	12243.7	8770.74	12802.9	13707.1
MW0148167	C9H11NO2	(s)-3-Amino-3-phenylpropanoic acid	Aldehyde,Ketones,Esters	Esters	130.064	165.079	6.2486	M+H-2H2O	2.95	3	0.8581	rp	40856-44-8	686704	-	-	C20488	31985.8	27296.9	37019.7	36779	17733.1	23099.7	47054.6	24936.4	42566.1	22747.1	24834.2	23560.3	43474.6	33127.1	24631	22555.9	34832	49811.7	37305.2	24878.6	22854	21181.7	21431.3	32513.5	34220.2	19920.7	25496.1	20085.1	19736.5	27598	45938.3	31686.3
MW0015776	C19H26O	Androsta-4,16-dien-3-one	Aldehyde,Ketones,Esters	Ketones	293.198	270.198	8.7	M+Na	9.08625	4	0.5674	rp	4075-07-4	92979	-	-	-	25934.6	19059.8	20468.8	23524.1	30242.6	20057.1	36186.2	32855.2	38674.7	36139.5	36687.8	46181.3	35171.1	35946.5	37968.9	41174	29992.6	46679.9	30460.7	28085.9	33847.8	33421.7	30746.2	41217.6	27290.7	27313.3	27340.4	27311.5	27292.2	27305.2	28432.7	44145.9
MW0106559	C5H7NO3	D-Pyroglutamic acid	Amino acid and Its metabolites	Amino acids	130.048	129.043	1.5114	M+H	1.30821	1	0.9222	rp	4042-36-8	439685	HMDB0000805	63632	C02237	22929.4	39224.9	29430.8	13782.7	16276.3	8175.75	9331.15	15062	12760.3	18501.6	17538.6	22504.1	11065.9	9012.84	5952.68	16276.9	18662.6	21408.6	22378	21580.2	27899.9	19064.4	13451.6	20827.1	19136.5	20781.8	24562.6	31595.1	21257.2	17154.2	19848.2	8106.53
MW0168475	C10H11Cl2NO	2,4-dichloro-N-propylbenzamide	Benzene and substituted derivatives	Benzene and substituted derivatives	275.991	231.022	1.9501	M-H+2Na	5.18059	2	0.704	rp	39887-48-4	221797	-	96346	-	486.121	1434.09	839.591	53.0673	4414.86	2607.52	2719.87	1824.73	2127.51	456.654	2090.14	883.779	572.022	2642.48	830.35	4418.19	2528.24	2072.39	306.101	633.704	1690.57	492.227	637.815	2381.19	976.455	947.21	420.815	609.064	19.305	1269.64	635.105	250.652
FDATN01400	C22H47N5O21S2	Amikacin sulfate	Others	FDA	804.186	781.221	0.7609	M+Na	22.3953	4	0.6632	rp	39831-55-5	38351	-	-	-	544.831	351.944	429.17	1260.01	1875.08	2245.76	2939.41	967.824	566.956	688.617	448.096	693.539	1642.91	679.588	3061.74	896.822	378.897	609.086	2600.49	798.067	2191.34	669.628	252.526	332.671	671.077	693.235	720.242	793.932	1110.98	1151.74	713.016	1444.9
MW0115986	C8H7FN2O	(5-Fluoro-1H-benzo[d]imidazol-2-yl)methanol	Benzene and substituted derivatives	Benzene and substituted derivatives	205.021	166.054	0.4949	M+K	0.60275	4	0.7352	rp	39811-07-9	16767387	-	-	-	10624.7	14820.8	15068.4	11719	11255.5	17674	16252.3	17446.2	50843.4	36115.1	49358	46349.6	35153.1	51826.9	50330.7	41126.4	30007.4	33678.5	46751.9	28098.8	50172.6	46626	30757.6	29009.9	27141.7	27183.7	27263.1	30598.5	27144.4	27255	28448.1	41332.2
MEDP1101	C5H10O3	Methyl (R)-(-)-3-hydroxybutyrate	Aldehyde,Ketones,Esters	Esters	163.037	118.063	1.5262	M-H+2Na	10.6639	1	0.6855	rp	3976-69-0	2724279	-	-	-	100487	135087	85992.7	100619	69532.7	49619.7	87799	70225.7	102445	105347	88812.3	92882.8	126533	142765	43967.4	264989	26875	4186.52	76463.4	136819	127930	97591.1	27597.9	36056.3	96176	93126.8	80794.5	90361.5	110419	78197.7	80377.5	64731.1
MW0123002	C20H22N2	Azatadine	Heterocyclic compounds	Heterocyclic compounds	69.0691	290.178	1.7041	M+3H-C3H2O3	0.747	4	0.7317	rp	3964-81-6	19861	HMDB0014857	-	C07774	8623.64	9047.16	9569.72	6766.09	6564.39	5915.56	7823.19	11887.4	9456.84	7815.12	5090.83	6290.14	6806.04	6847.78	7501.17	10315.4	9665.22	5228.13	4670.7	5204.53	4160.06	5012.79	4271.8	6605.12	8029.76	5117.09	4220.87	4894.47	6417	8474.71	4228.38	4399.25
MW0168708	C23H28O11	[4-Hydroxy-6-methyl-8-oxo-1-[(2S,3R,4S,5S,6R)-3,4,5-trihydroxy-6-(hydroxymethyl)oxan-2-yl]oxy-7-oxatricyclo[4.3.0.03,9]nonan-9-yl]methyl benzoate	Benzene and substituted derivatives	Benzene and substituted derivatives	519.123	480.163	4.3779	M+K	5.28104	2	0.5837	rp	39011-90-0	162355	-	-	-	2239.92	2712.98	2939.66	3241.51	2873.66	2917.01	2907.25	2315.63	2987.62	4608.96	1874.54	2000.68	2126.41	1268.45	4069.52	2557.29	2142.81	1206.71	2313.23	629.169	2293.87	3074.22	4485.46	795.223	7953.54	1909.9	3884.34	3267.82	3438.15	2412.23	1293.25	2735.16
MW0138104	C21H22O11	Eriodictyol 7-O-glucoside	Flavonoids	Flavonoid	497.131	450.116	4.3898	M+HCOO+2H	0.949777	2	0.636	rp	38965-51-4	13254473	HMDB0029544	-	-	5630.72	8757.87	4591.57	4849.07	47.6802	4194.35	4223.04	4169.86	4516.41	3831.57	7013.94	6486.93	9633.15	7618.84	4997.18	6688.07	7478.67	9337.87	15382.6	9749.93	11612.7	4986.92	4136.7	15978.9	13117.2	7640.73	9149.65	4385.29	7088.88	6447.1	10374.8	10003.9
MW0125631	C12H12N2O3	Nalidixic acid	Organic acid And Its derivatives	Organic acid And Its derivatives	233.09	232.085	4.6006	M+H	2.26272	2	0.7199	rp	389-08-2	4421	HMDB0014917	-	C05079	1468.18	1946.29	1340.45	1406.71	1773.52	1631.92	1443.25	2882.41	1752.24	401.123	2094.98	1087.73	530.963	2631.33	683.8	2968.06	1605.95	2082.84	2865.21	2987.04	3214.49	1415.18	4185.37	2038.96	3576.11	1403.91	2572.75	1755.08	2317.14	1551.4	3308.24	2298.28
MEDP1390	C25H47NO4	Carnitine C18:1(Acylcarnitine C18:1)	FA	CAR	426.356	425.351	9.0904	M+	2.13227	1	0.7295	rp	38677-66-6	46907933	HMDB0005065	-	-	17741.6	70374	2083.07	139609	84862.6	61426.8	112987	47198.7	160417	44784.3	82803.8	28437.3	49676.7	33609.5	27103.2	208820	66962	150683	32652	51116.2	123743	75891.9	102492	115766	62733.9	93797.4	86785	85262.7	58144.6	86115.8	44939.4	57706.9
MW0164883	C14H16N6O2	Abacavir carboxylate	Nucleotide And Its metabolites	Nucleotide and Its metabolites	301.14	300.134	9.2255	M+H	1.3155	4	0.7182	rp	384380-52-3	56927907	-	-	-	30192.4	49044.5	43843.7	48657.2	36061.9	50911.3	26392.1	39659.6	31869.8	31610.8	31661.3	31368.9	31527.6	40440.9	31790.8	32200.7	31060.6	31410.1	31122.6	30579.1	31422.6	31389.7	31155.8	30877.4	28139.8	28314.8	28767.9	28300.8	25891.7	29083.6	30718.3	30870.2
MW0120265	C17H18BrN3O	4-bromo-2-{[(1-propyl-1H-benzimidazol-2-yl)amino]methyl}phenol	Benzene and substituted derivatives	Benzene and substituted derivatives	382.055	359.063	1.9652	M+Na	6.6915	4	0.6078	rp	384351-72-8	1341123	-	-	-	72.8507	108.615	55.9126	370.053	1499.13	1729.63	1517.71	1621.2	25.7887	25.7261	59.9121	192.342	173.855	1000.58	189.77	11.2063	117.511	134.561	41.3372	26.7943	297.477	36.8365	327.51	116.933	26.7607	20.7925	12.0327	13.4767	80.378	25.2206	12.9449	67.1966
MW0168697	C19H24O3	Adrenosterone	Hormones and hormone related compounds	Hormones and hormone related compounds	367.127	300.173	5.1462	M-2H+3Na	1.65	3	0.9758	rp	382-45-6	223997	HMDB0006772	-	C05285	26211.2	4878.35	17690.5	8052.36	6955.11	8874.35	2410.16	9638.34	39995.7	39686.2	46285.8	35585.3	46042.7	40495.1	37467.6	45972.9	59310	49363.4	41063.2	62302.1	52069.7	44365.3	43277	56051	47508.2	51531.6	42431	52888	47832.7	39720.4	32862.9	35376.4
MW0127364	C15H12FN3S2	5-{2-[(4-Fluorobenzyl)thio]phenyl}-1,3,4-thiadiazol-2-amine	Alcohol and amines	Amines	340.035	317.046	0.8068	M+Na	3.3325	4	0.6733	rp	381205-14-7 | 4639-71-8	921892	-	-	-	36.9134	27.8203	10470.8	10763.9	133.864	153.835	43.9806	178.954	18043.8	14305.9	12980.3	14092.7	18293.6	17068.2	13003.1	15912.1	12345.8	13423.8	7493.36	10893.9	12687.3	15469.2	12171.9	9769.56	18414.2	13026.2	17268.6	16517.2	17959.2	10404.4	7020.4	7057.29
MW0149024	C11H25ClO6Si	Etacelasil	Heterocyclic compounds	Heterocyclic compounds	355.068	316.111	12.2374	M+K	9.73375	4	0.5573	rp	37894-46-5	93200	-	-	C19131	6793.01	2305.35	1399.6	9079.7	20380.5	3769.61	5611.27	3786.94	4259.21	8389.15	5370.45	2376.94	3944.04	4216.4	1857.98	3795.69	3905.33	328.019	6061.96	8296.35	622.385	2356.85	4400.13	3636.94	1024.92	3375.53	2953.05	1269.16	18719.2	2991.81	4834.96	4483.25
MW0103620	C11H15N3O6	N4-Acetylcytidine	Nucleotide And Its metabolites	Nucleotide and Its metabolites	154.06	285.096	2.6829	M+H-C5H8O4	0.21325	4	0.7447	rp	3768-18-1	107461	HMDB0005923	-	-	2568.95	7156.3	4557.26	7783.41	7064.66	4082.35	4073.02	2973.08	4882.78	3447.29	5329.61	3592.4	5461.08	6756.2	906.173	6829.97	3772.33	5228.11	3788.31	3474.58	5746.49	5636.38	5824.54	4054.57	3856.35	4061.66	4067.14	4778.03	3912.72	2264.78	3076.53	5625.4
MW0154982	C37H44ClNO4	CID 119470	Heterocyclic compounds	Heterocyclic compounds	686.26	601.296	8.8809	M+K+HCOOH	9.79028	4	0.5565	rp	37318-84-6	119470	-	-	-	315.007	39.0795	118.718	115.55	27.3548	513.909	378.232	1017.5	560.01	262.839	147.507	1043.53	342.186	922.415	829.465	333.849	369.874	619.081	495.67	377.907	922.45	466.952	642.023	300.605	291.525	654.73	278.318	170.629	205.593	418.575	1016.19	656.463
MW0127026	C17H13ClN4O	alpha-Hydroxyalprazolam	Heterocyclic compounds	Heterocyclic compounds	666.181	324.078	3.2264	2M+NH4	1.6931	2	0.5293	rp	37115-43-8	162244	HMDB0013943	-	-	23588.7	14260.9	14288.7	8772.73	11529.8	6502.43	16663	22523.7	32791	30662.9	42481.5	28164.4	44674.6	34.54	43352.1	34902.7	6.95857	28610.9	25906.5	10.0991	28746	40102.6	37691.1	7.79087	22947.8	26371.5	23079.2	22990.3	22950.8	73.6138	34659.3	24633.6
MW0116204	C11H10ClN3OS2	[4-Amino-2-(prop-2-en-1-ylamino)-1,3-thiazol-5-yl](5-chlorothiophen-2-yl)methanone	Aldehyde,Ketones,Esters	Ketones	337.954	298.995	0.6601	M+K	4.04725	4	0.9084	rp	371128-48-2	1613361	-	-	-	21923	22516	24543.7	23335.9	23967.4	23613.3	22885.4	20084.5	38717.5	36039.6	36627.8	42502.9	34991.1	35831.5	37983.3	41233.7	29375.9	33366.8	29863.9	27581.6	33544.1	33076.4	30165.9	28380.3	26897.7	26943.9	27088.9	47.7721	26900.6	27166.6	27868.7	28351.9
MW0009131	C9H13NO	N-Methyltyramine	Benzene and substituted derivatives	Benzene and substituted derivatives	174.087	151.1	6.6444	M+Na	2.64967	2	0.7807	rp	370-98-9	9727	HMDB0003633	-	C02442	8092.55	6842.51	7221.57	9686.21	7085.93	9530.75	6420.01	7125.88	7091.6	6607.6	7457.06	6323.28	7930.6	7040.28	6913.33	8620.16	8274.51	8621.54	9526.32	10500.5	10234.8	9811.01	6278.74	8353.86	6927.48	6429.79	6867.59	8282.66	6890.55	7043.08	6962.28	6466.57
MWS-04-329g_p	C9H12N2O5	Zebularine	Nucleotide And Its metabolites	Nucleotide and Its metabolites	295.02	228.075	6.7061	M-2H+3Na	5.11814	2	0.7144	rp	3690-10-6	100016	-	96475	-	15592.7	15675.1	12241.8	32094.2	15444.2	13047.3	29688.8	15531.2	38696.5	36153.5	48991.7	33154.7	35181.5	35959.8	37988.8	52145.6	45512.9	46472.6	30453.5	28078.4	33853	33425.2	43546	28983.5	30224.5	27394	27387.7	27393.2	27384.2	27335.3	40091.4	28953.5
FDATP00914	C12H17Cl2NO3	Meclofenoxate hydrochloride	Others	FDA	332.024	293.058	1.9426	M+K	3.62775	4	0.6671	rp	3685-84-5	19379	-	-	-	69.6875	56.852	1652.36	978.359	1730.98	246.274	52.0084	150.69	1904.26	1863	39.544	3053.86	4649.8	3766.93	3252.72	1333.39	1701.98	81.4387	3689.05	98.5844	143.207	5187.34	1565.93	3929.08	1974.49	1733.67	667.823	5933.02	8102.95	1068.61	544.907	4757.87
MEDP1391	C25H45NO4	O-linoleyl-L-carnitine	FA	CAR	424.34	423.335	8.548	M+H	4.89231	2	0.8985	rp	36816-10-1	6450015	HMDB0006469	-	-	690.28	29501.9	26991.4	36431.8	442.476	44546.1	49429.9	26577.5	112138	24901.6	61945.9	19639.4	36333	34174.9	20356.1	101900	5673.04	78405.5	35449.8	48279	99143.2	50776.7	63567.6	67720.6	41952.1	53950.4	54233.6	57278	33504.7	49130.4	36681.5	48041.9
MW0105103	C7H11N3O2	3-Methyl-L-histidine	Amino acid and Its metabolites	Amino acid derivatives	216.095	169.085	4.3001	M+HCOO+2H	2.15464	2	0.7255	rp	368-16-1	64969	HMDB0000479	5466	C01152	28061.4	37274.5	38199.3	44014.9	39272.2	37122.8	42562.7	37505	36974.4	38198.4	39470.2	34567.8	42045.6	31783.5	32939.5	31944.8	28852.2	37169.2	29250.1	35639.5	40265.4	35968.9	15720.9	34385.8	38522.6	26453.2	24512.3	20004.8	30780.7	23441.8	15798.3	30047.6
MW0016405	C20H28O4	Carnosic acid	Organic acid And Its derivatives	Organic acid And Its derivatives	355.182	332.199	11.1147	M+Na	0.60125	4	0.7352	rp	3650-09-7 | 139236-75-2	65126	HMDB0002358	58123	C21818	511.769	27.1077	600.102	1895.45	1152.07	821.198	1024.74	1013.31	2414.19	2142.22	2512.04	1622.9	887.567	358.306	666.197	2389.48	156.797	1013.14	980.466	166.541	182.884	656.994	2546.85	33.1957	2792.63	2689.31	2918.33	3785.4	3188.54	6.19459	891.729	2893.59
FDATP00864	C16H24ClNO	Tolperisone hydrochloride	Others	FDA	304.138	281.155	3.1951	M+Na	1.6055	4	0.7114	rp	3644-61-9	92965	-	-	-	4560.55	5060.83	4849.5	3538.07	34.1166	1777.53	22.4243	2867.94	8941.74	3935.5	437.095	6210.85	3856.4	9887.69	8244.7	3408.22	5094.03	1178.42	2573.68	6193.63	4155.16	4632.94	5299.34	3617.18	8591.04	7918.64	8913.83	6019.86	5357.6	2643.31	5483.68	4558.62
MEDP1292	C21H33Li2N7O13P2S	3'-Dephosphocoenzyme A	CoEnzyme and vitamins	CoEnzyme and vitamins	688.164	699.165	3.2421	M+H	19.7627	1	0.6286	rp	3633-59-8	91872087	HMDB0001373	-	-	178.127	67.6777	67.911	29.3873	51.5962	39.4043	111.861	60.2979	65.7391	34.9329	96.7661	41.7579	38.5448	73.586	47.5961	183.495	18.9016	24.3006	11.1687	15.4722	32.8211	63.5001	59.4415	20.6143	1864.44	1228.11	607.18	473.406	466.26	48.273	533.67	152.231
MW0111256	C5H15NO4P+	Phosphocholine	Organic acid And Its derivatives	Phosphoric acids	184.072	184.074	9.1505	M+	0.0555276	1	0.954	rp	3616-04-4	1014	HMDB0001565	6326	C00588	17115.9	16965.6	17085.3	17590.3	17849.1	16679.7	15795.9	16542	33276.6	32819.9	32923.1	32200.8	32630.7	32783	33154.3	33684.8	31369.5	32319.9	31511.8	30624.1	32355.2	32261.5	31594.2	31025.4	23596.3	30315	4267.65	5570.91	38344.8	29452.2	32739.5	31013.9
MW0121845	C9H7Cl2NO	6,8-Dichloro-2,3-dihydro-1H-quinolin-4-one	Aldehyde,Ketones,Esters	Ketones	283.981	214.99	2.1857	M+Na+HCOOH	6.17325	4	0.8672	rp	36054-22-5	765305	-	-	-	6001.53	3904.35	375.519	21.9944	403.057	76.5131	149.115	655.271	1121.33	2380.59	4291.45	3963.25	649.733	1161.27	974.688	861.003	1149.2	881.351	11808.4	4560.56	2279.94	802.348	768.227	2251.95	773.528	815.414	363.921	289.279	359.818	2781.62	1365.75	3190.67
MW0154181	C11H11N3O7S	NAc-DNP-Cys	Amino acid and Its metabolites	Amino acid derivatives	352.017	329.032	1.3937	M+Na	1.92625	4	0.7041	rp	35897-25-7	443304	-	-	C11605	32.847	21.1239	40.8753	18.2463	33.5055	37.1736	128.734	90.6655	136.905	260.899	108.096	74.4759	45.9934	54.2559	363.135	16.108	57.4129	65.0361	45.4445	40.5053	43.0093	60.1108	48.0685	97.4685	1371.86	1135.69	1629.94	1098.73	973.33	1222	1062.63	50.8134
MW0108922	C7H11NO3	Tiglylglycine	Amino acid and Its metabolites	Amino acid derivatives	233.981	157.074	2.961	M-H+2K	23.5247	2	0.5986	rp	35842-45-6	6441567	HMDB0000959	4246	-	35967.4	34126	37969.5	19462.8	26933.3	23244.9	28872.3	29703.2	26066.2	27004.3	26694	24866.2	17629.6	22415.8	27451	26178.5	28191.6	29228	33653.8	33149.1	36632.8	36634.6	23501.7	22257	41586.6	39043.8	40445.7	48020.7	34087.7	39759.4	27753.5	48668.2
MW0052412	C5H12O7P2	Dimethylallyl diphosphate	Organic acid And Its derivatives	Phosphoric acids	268.998	246.006	7.0112	M+Na	6.24019	3	0.5992	rp	358-72-5	647	HMDB0001120	6016	C00235	12831.4	14413.6	14498.8	15494.5	11381.5	11481.2	31270.4	14231.1	64515.7	13116.2	9794.03	17032.1	1949.98	3740.24	40553.8	23725.7	41594.4	19216.1	20866.2	56612.6	780.31	20272	23144.5	43217.6	19654.8	23350.9	28433.1	20948.9	24727.2	35609	5907.14	29701
MW0054114	C5H12O7P2	Isopentenyl pyrophosphate	Organic acid And Its derivatives	Phosphoric acids	515.006	246.006	0.7032	2M+Na	20.2553	1	0.8499	rp	358-71-4	1195	HMDB0001347	6181	C00129	3.15634e+06	3.9119e+06	3.46308e+06	3.66863e+06	3.19886e+06	3.26176e+06	3.79192e+06	3.42695e+06	2.85974e+06	3.48291e+06	3.50859e+06	3.22527e+06	3.23849e+06	3.28782e+06	3.28047e+06	2.91243e+06	3.53304e+06	3.57939e+06	3.81267e+06	3.50937e+06	3.46144e+06	3.41147e+06	3.57804e+06	3.5102e+06	2.64948e+06	2.7318e+06	2.92652e+06	3.01681e+06	3.05175e+06	3.02209e+06	3.56947e+06	3.14643e+06
MW0161329	C22H27FN4O3	Sunitinib N-oxide	Alcohol and amines	Amines	135.079	414.207	8.0722	M+2H-C6H10O4	1.73609	4	0.7084	rp	356068-99-0	10273227	-	-	-	7143.48	5321.48	5623.87	3034.6	5363.76	4246.36	6389.23	6868.92	3229.04	5350.2	6271.94	3762.96	6205	3303.62	2436.64	7212	4612.1	7768.95	6970.98	2860.4	3589.48	4619.89	2307.21	8069.45	10981	8808.25	8434.17	7303.52	6050.11	11199.4	4083.53	3991.97
MEDP1339	C26H53NO7P	LPC(18:1/0:0)	GP	LPC	522.353	522.356	9.4044	M+H	4.70635	1	0.9222	rp	3542-29-8	53480465	HMDB0010385	-	-	980640	484755	893579	544175	896637	968088	784027	410560	1.46731e+06	1.29466e+06	521084	1.32527e+06	584455	1.00359e+06	1.08577e+06	1.33863e+06	1.05973e+06	132109	1.07213e+06	804774	848935	926773	706078	863639	831365	770801	723746	839999	96736.9	630887	642341	870945
MW0107125	C3H7N3O2	Glycocyamine	Amino acid and Its metabolites	Amino acids	193.968	117.054	1.1947	M-H+2K	12.325	3	0.6755	rp	352-97-6	763	HMDB0000128	5163	C00581	125426	131673	145158	114610	111391	77960	75134.6	79241.4	90344	103899	102653	134200	105715	118598	86888.1	77031.3	91635.8	107487	104707	108484	158169	131775	109307	108319	129863	181754	149322	204257	196581	103146	130033	115307
MW0062275	C20H32O5	Epoprostenol	Hormones and hormone related compounds	Hormones and hormone related compounds	353.234	352.225	7.1067	M+H	3.02977	2	0.8288	rp	35121-78-9	5282411	HMDB0001335	778	C01312	1885.99	1496.7	2287.58	3297.97	1589.78	4603.8	685.299	1901.35	1123.4	1523.82	489.891	2426.76	1797.49	1504.79	229.818	1139.89	197.039	504.637	476.689	1947.13	426.658	470.885	1329.39	303.315	664.347	667.478	609.866	333.893	443.166	1272.15	642.411	787.669
MW0016247	C13H18ClNO	Bupropion	Benzene and substituted derivatives	Benzene and substituted derivatives	496.254	239.108	6.4882	2M+NH4	12.4489	2	0.7959	rp	34841-39-9	444	HMDB0001510	-	C06860	44448.4	2702.73	6336.82	16862.1	2114.85	3019.68	8258.04	5059.09	38391.3	46563.3	36381.4	44209.8	34831.9	35625.5	37680.3	40879.6	29506.1	7.55476	29984.3	27612	33472.1	33033.1	30276.9	28496.7	29288.5	29626.4	30838.1	28176.6	28302.5	27338.2	38482.2	39427
MW0014806	C11H11NO3	5-Methoxyindoleacetate	Heterocyclic compounds	Indole and Its derivatives	206.08	205.074	5.1616	M+H	1.76269	1	0.8487	rp	3471-31-6	18986	HMDB0004096	7016	C05660	47330.7	49473.3	6823.96	48487.4	49820.9	51127	48051	46542.2	24645.3	18370.1	24944	15845.4	20925.1	17025.3	14476.5	23622.7	18384.5	19451.6	11241	14611.1	16103.6	15621	10662	39039.2	50911	49489.2	50265.3	45905.9	45824.4	13109.5	22937.6	11804.4
MW0106076	C7H14N2O2S	3-(Methylthio)-2-butanone O-((methylamino)carbonyl)oxime	Aldehyde,Ketones,Esters	Esters	191.088	190.078	5.3636	M+H	3.73617	2	0.7168	rp	34681-10-2	5360962	-	-	C18645	10962.4	9461.98	8681.73	9663.73	7971.47	9086.3	6599.02	8817.61	8524	7707.79	7951.9	8649.36	8316.08	7947.29	6757.98	7814.91	3801.54	8355.42	2986.96	1329.49	5024.7	9120.25	5803.81	5499.62	1375.36	5279.02	3535.43	3401.37	3657.18	550.944	1310.51	6106.35
MW0120569	C6H6N2O2	Urocanic acid	Organic acid And Its derivatives	Organic acid And Its derivatives	139.049	138.043	1.6006	M+H	3.88704	1	0.8002	rp	3465-72-3	736715	HMDB0000301	298	C00785	27668.5	26972.7	19945	15944.5	18544.8	12850.9	20482.4	17915.5	19778.2	22188.8	15651.8	11231.4	20785.1	21866.3	17687	16298.3	24008.2	24502	6153.05	21334.4	18084.2	16727.4	10978.5	21245.3	26090.3	21252.2	23162.4	24325.5	15639.5	19758.4	17268.2	42671.6
MW0112272	C3H7O7P	2-Phospho-D-Glyceric Acid	Organic acid And Its derivatives	Phosphoric acids	410.94	185.993	0.746	2M+K	14.1467	2	0.708	rp	3443-57-0	439278	HMDB0003391	6915	C00631	32273.1	61286.8	60407.2	30884.7	62728.8	32770.7	62459.6	59966.2	56558.5	66977.2	58446.1	43755.8	46240	58979.8	66813.9	39589.8	42995.2	43417.1	55612.5	46844.9	37673.8	62817.7	61469.4	49233.2	42268	75465	45738.7	55867.4	44154.2	55234.7	50776.5	59470.4
ZINC13376419	C21H14O4	Anthraquinone, 2-benzyl-1,3-dihydroxy-	Benzene and substituted derivatives	Benzene and substituted derivatives	261.026	330.089	1.9353	2M+2Na+2K-H	4.4775	4	0.6497	rp	34425-61-1	630215	-	-	-	143.211	254.15	167.683	176.785	706.822	960.743	629.877	410.591	268.151	132.313	31.5834	20.9105	66.5261	236.59	239.319	474.109	37.6002	86.9387	128.699	226.434	275.432	172.179	202.372	443.376	558.442	326.316	313.128	99.0954	17302.3	345.86	280.338	114.315
MW0138019	C5H9NO2	D-Proline	Organic acid And Its derivatives	Sulfonic acids	182.015	115.063	0.7916	M-2H+3Na	5.075	3	0.8095	rp	344-25-2	8988	HMDB0003411	-	C00763	3673.24	3808.88	3764.42	3735.98	4574.3	3698.19	3952.55	4440.31	5053.17	4334.01	4506.6	4021.94	4705.55	4828.3	4231.96	5187.88	3396.15	4073.19	4173	3533.06	5104.29	3304.78	2767.34	3838.76	4155.83	299.354	3631.87	5332.97	3385.96	3946.15	4208.79	4500.26
MW0053784	C43H70O14	Goyaglycoside g	Heterocyclic compounds	Heterocyclic compounds	833.466	810.477	5.1306	M+Na	9.18303	4	0.5659	rp	333333-14-5	131752341	HMDB0038350	-	-	61.8002	133.177	143.134	226.288	110.21	327.708	133.252	56.047	4168.85	3469.13	3181.13	4067.06	2906.33	2403.15	2618.74	4338.47	1368.66	2211.4	1195.3	1838.07	1702.29	3252.12	1670.69	4298.63	267.38	355.413	52.3708	891.403	140.112	233.495	308.604	1619.81
MW0107145	C11H14N2O3	Glycyl-L-phenylalanine	Amino acid and Its metabolites	Small Peptide	223.106	222.1	2.1069	M+H	8.49069	2	0.6977	rp	3321-03-7	92953	HMDB0028848	23966	-	2189.68	2054.51	1737.03	2079.97	76.3606	1877.32	2620.89	45.5259	331.324	3477.04	3042.39	290.332	3597.62	1365.16	2563.13	1595.77	2397.34	3158.88	347.183	2148.65	1241.64	1706.08	1522.44	1753.77	3213.16	389.41	1768.4	1928.63	1934.04	2700.49	592.503	1522.84
MW0008682	C13H16N4S	1-(3-(1H-imidazol-1-yl)propyl)-3-phenylthiourea	Benzene and substituted derivatives	Benzene and substituted derivatives	410.14	260.11	8.911	3M+H+K	3.91825	4	0.661	rp	332032-81-2	2882201	-	-	-	53.0128	245.603	49.1327	69.7342	221.924	414.601	33.5306	115.324	529.821	857.947	263.096	187.088	228.528	414.132	654.364	624.376	891.053	61.2107	892.92	264.132	343.769	335.523	624.637	78.6375	114.733	114.788	195.617	38.2127	99.5637	133.263	225.922	182.317
MW0104877	C11H15BrN2O	Bromamid	Alcohol and amines	Amines	308.994	270.037	6.8131	M+K	0.56425	4	0.7361	rp	332-69-4	68839	-	-	-	15661.7	15588.9	16877.6	16037.9	16537.8	16253.4	14412.1	15819.1	38504.5	35904.5	36472.7	32768.5	34894.4	35703.8	37788	40989.3	40091.6	33332.6	29931.6	35.4196	33503.1	33053.3	11.7708	38677	27986.9	28433	27869.5	28446.4	28571.9	27483.7	27881.6	28398.5
MADN0614	C6H8N2O2S	2-Aminobenzenesulfonamide	Benzene and substituted derivatives	Benzene and substituted derivatives	156.038	172.031	3.3203	M+H-H2O	11.9521	1	0.6746	rp	3306-62-5	72894	-	-	-	91687.9	99971.5	89873.8	90955.9	88425.8	93443.8	89270.8	101835	104023	88875.6	98529.9	83736.9	99861.2	90503.5	91833.4	114865	119639	119419	91077.8	94035.2	99423.1	97165.5	71667.5	108122	117450	106035	101046	121612	110564	102810	68929.4	72252.2
MW0169412	C9H10Cl2N2O2	Linuron	Benzene and substituted derivatives	Benzene and substituted derivatives	212.991	248.012	2.4468	M+H-2H2O	10.0869	2	0.5024	rp	330-55-2	9502	HMDB0254109	-	C11007	6200.54	6487.64	6061.34	6124.96	6439.65	6102.8	6167	6055.09	6757.83	7371.65	5869.72	6368.87	6822.53	6006.32	6303.16	5074.18	7062.5	7549.44	6284.72	5863.15	5907.5	5928.93	6241.24	5969.39	9808.98	10045.8	8832.4	8226.76	7786	9281.06	8808.34	8633.65
MW0119522	C9H6ClFN2OS	3-Chloro-6-fluoro-1-benzothiophene-2-carbohydrazide	Benzene and substituted derivatives	Benzene and substituted derivatives	190.965	243.987	1.6154	2M+2Na+K	8.34875	4	0.5794	rp	329219-36-5	692995	-	-	-	1525.56	2186.57	1226.87	1935.18	1288.78	3841.7	452.784	10.8339	1051.91	644.112	331.49	1589.14	936.084	1335.86	1288.72	796.331	772.788	1016.45	1637.8	1310.51	907.173	1361.32	2319.7	1459.13	252.27	2210.98	50.9986	1552.69	123.875	1230.56	402.457	1110.26
MEDP1122	C19H38O4	1-Hexadecanoyl-sn-glycerol	GL	DG	313.272	330.277	9.0754	M+H-H2O	6.96957	1	0.9044	rp	32899-41-5	3084463	HMDB0011564	-	-	50130.9	74782.6	45798.2	46916.4	46634.1	40086.2	48985.6	46629.8	41623.4	38703.5	39344.9	35157.7	37560.6	47805.9	40823.2	44361.3	42236.5	35793.6	32025.5	38744.7	35986.2	35478.4	32345.9	41169	28849.3	28965.3	29989.5	28955.5	28856.4	29508.1	29979.2	30455.7
MW0147379	C13H9Cl2NO4	Chlomethoxyfen	Benzene and substituted derivatives	Benzene and substituted derivatives	299.978	312.991	1.2094	M+H-CH2	7.15825	4	0.8496	rp	32861-85-1	36250	-	-	C19066	65967.7	49278.6	78826.6	90949.7	82964.4	71340.1	47520.6	130.728	51657.2	55311.3	70627.7	80589.5	49693.1	33411.8	28275.3	40915	84732.8	69022.6	74965.1	59475	90773.9	60787.2	59714.3	53440.4	57813	101112	64635	92217.4	61255	73027.5	67269.8	43836.9
MW0006644	C10H12O3	Coniferyl alcohol	Benzene and substituted derivatives	Phenolics	249.066	180.079	4.4717	M+Na+HCOOH	17.325	3	0.7515	rp	32811-40-8	1549095	HMDB0012915	-	C00590	1486.55	4188.49	3209.24	1350.15	11983.2	14936	15312.7	4168.66	26703.5	24975.5	41.9489	12.118	24318	24844.3	41.8804	28422.8	30247.3	33050.7	18.6999	27808.4	33129.4	23131.5	30928.3	20092.3	18676.9	18712.6	24.7448	18709.9	20.0661	14.9961	19692.7	67.9145
MW0109017	C4H4O5	Oxalacetic acid	Organic acid And Its derivatives	Organic acid And Its derivatives	133.012	132.006	2.1857	M+H	2.175	3	0.8881	rp	328-42-7	970	HMDB0000223	123	C00036	7880.95	9157.69	11068.3	15533.3	18523.6	19219.3	15142.5	20113	22315.5	21267	16621.4	8418.97	14039.8	15557.2	20269.6	19428.7	24778.7	24688.3	12648.7	9782.94	13900.1	14972.4	12058.4	20092.8	26865.6	23562.2	7857.53	18110.8	21250.2	23941.5	20981.5	10606
MW0106514	C6H13NO2	DL-Leucine	Amino acid and Its metabolites	Amino acids	176.069	131.095	2.1857	M-H+2Na	9.84559	1	0.5947	rp	328-39-2 | 25322-63-8 | 25988-64-1 | 7005-03-0	857	HMDB0062203	-	-	3151.27	5123.09	5121.09	3660.4	3564.28	1659.18	3045.9	2652.62	2934.19	4229.03	4725.79	4380.58	2579.12	6135.6	1924.72	1581.79	463.252	4310.46	3960.25	2534.21	5893.01	3988.23	6196.73	3541.63	1888.97	4289.26	71.5454	1940.52	2640.96	887.068	1091.93	1347.12
MW0125873	C20H22N2O4	Nomifensine maleate	Benzene and substituted derivatives	Benzene and substituted derivatives	239.162	354.158	9.4639	M+H	14.7361	2	0.6759	rp	32795-47-4 | 24524-90-1	5358907	-	44345	-	13534.3	25372	16780.8	21879.6	17789.5	40496.8	37491.1	30455.5	38343	35784.2	43836.4	43160.2	34799.8	46758.3	37633.7	50255.1	41215.4	42531.8	41781.6	39898.5	45114.6	44510.8	30284.1	39758.4	29450.6	29781.6	27481.2	27852.8	29467.1	27236.8	27966.2	28487.6
MW0142430	C6H6O4	2-Hydroxymuconic semialdehyde	Organic acid And Its derivatives	Organic acid And Its derivatives	186.994	142.027	9.509	M-H+2Na	9.525	3	0.7813	rp	3270-98-2	5280366	-	-	C00682	76133.2	68455.1	86483.4	91093.5	78256.9	67236	78996.8	77416.9	52904.1	82416.3	42821	83745.9	62375	94815	99159.2	51419.1	98853.4	84458.5	3785.85	73414.3	7629	78615.5	104942	82107.3	94380.6	92094.8	89202	160462	83381.2	159270	101832	47279
MEDP0519	C6H13NO2	L-Norleucine	Amino acid and Its metabolites	Amino acids	173.127	131.095	2.923	M+CH3CN+H	2.97531	1	0.7376	rp	327-57-1	21236	HMDB0001645	6334	C01933	1931.72	1630.07	3005.23	1066.97	1003.18	694.794	2482.16	2713.02	735.885	1707.89	80.3684	654.137	1884.71	362.324	2170.06	883.757	823.061	555.902	188.38	1327.19	126.147	1308.22	351.059	778.636	2279.44	917.7	858.946	1050.06	1216.07	2753.69	155.455	1407.02
MW0123981	C12H8F4O3	Ethyl 4,5,6,7-tetrafluoro-2-methyl-1-benzofuran-3-carboxylate	Benzene and substituted derivatives	Benzene and substituted derivatives	299.025	276.041	4.0664	M+Na	0.10725	4	0.7473	rp	3265-71-2	796719	-	-	-	5235.84	4862.31	4966.57	4595.03	4596.28	5353.49	5631.24	4730.33	5225.32	5465.19	5749.52	5252.84	5773.99	5725.11	5737.87	5062.99	5724.3	6177.74	4795.94	5668.26	5640.75	5835.96	4112.93	5951.55	7449.59	7343.37	6422.66	7134.92	7033.26	5945.58	5698.28	6493.45
MW0150396	C11H21N3O4	Gly-Leu-Ala	Amino acid and Its metabolites	Small Peptide	536.343	259.153	7.2866	2M+NH4	16.52	2	0.6104	rp	32557-24-7	11543454	-	18165	-	24026.3	867.584	23173.6	23825.3	24150.6	2681.24	1134.32	23339.2	38731.2	48207.9	36745.2	33190	35223.5	36002	51949.5	51779.6	29987.1	48916.7	30463.4	28043.8	33891.6	33461.9	30753.5	40560.5	3376.09	2237.81	3689.03	2072.32	14993.8	27575.4	44489.1	40752.3
MW0107905	C6H15N3O	L-Lysinamide	Alcohol and amines	Amines	184.082	145.121	4.0664	M+K	1.2195	4	0.7204	rp	32388-19-5	439605	-	-	C01930	3618.18	3570.71	4709.53	3390.15	2412.63	2385.92	2876.23	2842.31	4519.38	3684.02	4539.05	3936.6	4238.88	3637.99	4215.59	4389.49	4521.94	4628.61	3906.6	3712.88	4441.62	4500.21	3483.39	4580.11	4910.22	3872	4060.33	4329.01	4018.89	3860.97	3935.14	3365.9
MEDN0689	C6H4O5	2,5-Furandicarboxylic acid	Aldehyde,Ketones,Esters	Esters	194.964	156.006	1.1504	M+K	22.24	2	0.5507	rp	3238-40-2	76720	HMDB0004812	7076	C20450	971.946	11273.5	8476.94	1166.6	5760.62	10187.4	7405.96	8257.6	6685.6	12545.5	5968	16904.9	4980.23	5854.77	9150.47	11046	7580.09	7989.16	22756.4	11929.8	11467.5	13677.7	23788.9	11864	19878.8	15784.5	7419.36	16690.2	21815.8	9562.26	23232.2	25102.3
ZINC1680715	C4H6O2S	Acetyl sulfide	Aldehyde,Ketones,Esters	Ketones	210.985	118.009	0.4415	3M+3Na-H	2.8745	4	0.6831	rp	3232-39-1	76708	-	-	-	3880.06	3668.15	3587.64	2839.83	2519.87	2520.94	3566.7	2733.68	3988.6	3383	3689.31	4136.62	3189.16	3763.9	3644.26	3529.58	3585.28	3547.57	3717.48	3169.63	3551.38	3166.07	3692.03	3444.17	3900.08	3536.82	3336.28	3574.13	3363.62	3531.37	2834.75	3170.09
MW0168407	C8H12O4	(3aR,4S,5R,6aS)-5-Hydroxy-4-(hydroxymethyl)hexahydro-2H-cyclopenta[b]furan-2-one	Heterocyclic compounds	Heterocyclic compounds	137.059	172.074	1.7188	M+H-2H2O	1.69544	2	0.7989	rp	32233-40-2 | 54423-47-1	2724453	-	63035	-	26516	45734.4	37633.3	29601.8	28154.6	26936.9	30446.6	27186.3	37073.9	27456.5	37810.9	35358.4	51409.7	53556.2	49198	32049.6	46010.1	34434.3	27320.7	43176.5	48138.1	29149	30669.6	42571.9	46503.8	33660.2	28179.9	34424.5	37345.5	28486.4	26790.5	14524.2
MW0001860	C13H18O	2-(3-Phenylpropyl)tetrahydrofuran	Benzene and substituted derivatives	Benzene and substituted derivatives	176.12	190.136	0.7916	M+H-CH3	14.4133	4	0.7432	rp	3208-40-0	62490	HMDB0036178	-	-	6839.62	15994.2	9197.98	9529.91	17243.5	8434.55	9982.03	11435.7	14921.9	12156.7	7930.96	2310.75	6653.9	10829.1	20600.4	4919.87	3727.29	2183.53	2821.46	5852.6	6007.05	1979.35	6986.46	2900.16	10847.6	294.851	10467.7	3928.44	5877.36	2672.39	1485.41	1884.43
MW0169311	C6H8O7	Isocitric acid	Organic acid And Its derivatives	Organic acid And Its derivatives	234.054	192.027	1.905	M+CH3CN+H	12.0534	2	0.683	rp	320-77-4	1198	HMDB0000193	3328	C00311	21940.2	20813.5	19756	19861.6	18846.3	18164.7	19516.6	21826.2	23053.8	32096.3	15971.9	21051.3	32736	39926.5	34183.3	16019.7	24079.5	11166.8	22885.6	29171.4	15997.5	23481.4	20896.9	30338.8	22370.3	15869.7	17583	29914.5	37312.1	19122.1	20930	29123.5
MW0007110	C13H22NO5PS	Fenamiphos sulfone	Benzene and substituted derivatives	Benzene and substituted derivatives	336.104	335.096	1.9727	M+H	11.5765	4	0.7803	rp	31972-44-8	36028	-	-	-	1.70351	31.5338	26.5319	51.0119	4.74774	106.842	30.485	25.8499	300.702	156.558	5.33615	84.1095	281.003	214.373	428.728	764.948	472.896	54.885	15.0009	29.3933	44.3851	388.207	725.178	843.029	684.352	24.0661	19.5962	8.84089	17.508	536.441	34.648	13.7003
MW0003582	C15H16N2O4	3,4,5-Trimethoxy-N-3-pyridylbenzamide	Benzene and substituted derivatives	Benzene and substituted derivatives	327.066	288.111	9.4341	M+K	7.51775	4	0.5933	rp	31638-96-7	678080	-	-	-	7196.65	10788.7	7323.46	8918.22	9154.93	10068.6	8411.58	13668.1	49760.2	35661.8	48334.6	32703.8	47190.9	47800.1	37472.1	51446.2	91.6281	33232.6	30039.3	38770	33392.6	45695.3	42969.8	40566.9	27009	27019.4	27013.6	30103.9	27009.7	26962.1	39.6108	40529.4
MW0105588	C5H4N4O	Allopurinol	Heterocyclic compounds	Heterocyclic compounds	137.045	136.038	2.1145	M+H	3.45818	1	0.8036	rp	315-30-0 | 180749-08-0 | 180749-06-8 | 73334-58-4 | 180749-09-1 | 180749-07-9 | 184789-03-5 | 291279-53-3	135401907	HMDB0014581	865	-	63078.2	932.556	46482.2	93789.5	52032	50577.5	1550.17	46180.1	36.6298	434722	3950.12	49.6099	2663.6	257.499	56.3957	33.9253	63051.2	54327.7	68799.6	55711.7	45712	54707.2	51981.3	62049	1473.17	34.2147	132081	1243.22	105.034	144.83	277.758	27084.6
MW0114308	C6H12O6	Polymannose	Carbohydrates and Its metabolites	Sugars	225.034	180.063	0.7916	M-H+2Na	2.725	3	0.8314	rp	31103-86-3	161658	HMDB0062473	-	-	7334.5	63.6097	7460.06	7450.75	11306.7	11165.8	11543.8	11570.4	9453.49	7311.15	8753.9	5780.93	7454.17	1932.22	8613.1	10049.9	10353	7748.13	6162.69	7262.02	5276.07	7600.84	5617.84	9265.89	7403.03	6478.87	6464.66	5292.18	7251.27	6672.82	5974.37	7632.4
MW0143595	C10H11N5O4	5'-Dehydroadenosine	Nucleotide And Its metabolites	Nucleotide and Its metabolites	288.073	265.081	0.8525	M+Na	2.24025	4	0.947	rp	3110-98-3	443234	-	-	-	1451.73	1543.78	2029.12	1861.51	1985.14	1268.44	983.249	8.46536	395.373	1005.68	365.031	1249.47	1486.72	1193.29	702.512	253.34	559.135	506.09	402.342	799.406	509.361	1413.36	1682.27	819.424	892.93	375.521	1939.75	810.888	1726.62	918.423	625.548	793.365
MW0110908	C5H14N2S	2-((3-Aminopropyl)amino)ethanethiol	Alcohol and amines	Alcohols	224.106	134.088	3.1951	3M+2Na	1.923	4	0.7042	rp	31098-42-7	104807	-	-	C07651	3875.52	4564.9	4466.72	4277.04	4490.81	4449.78	3626.62	4477.25	2754.21	3601.04	1048.21	1618.25	3903.81	3719.89	3913.22	4962.73	4288.66	3307.4	3425.47	3266.89	4365.82	3595.07	3265.77	5126.76	170.584	4186.54	132.679	44.6188	105.477	193.142	1239.07	2186.11
MEDP1440	C12H23NO4	Carnitine C5:0(3-Methylbutyrylcarnitine)	FA	CAR	246.169	245.163	3.6632	M+	10.4493	1	0.8548	rp	31023-24-2	-	HMDB0000688	-	-	16472.2	16742	19528.7	19918.2	19758.4	14201.6	19097.8	20699.7	28855.5	14092.9	22957.2	13468.4	14925.2	36255.5	16677.8	28424	28038.9	15794.6	14125.9	13107.8	19974.5	15220.8	15730.7	21265.2	18043.7	22555.9	13195.2	12708.4	20059.1	14028.3	14086	29672
MW0169242	C24H32ClFO5	Halcinonide	Heterocyclic compounds	Heterocyclic compounds	455.197	454.192	11.1897	M+H	5.70575	2	0.7171	rp	3093-35-4	443943	-	4062	C74589	11436.6	12112.1	15040.6	13051.5	13115	11371.7	10674.4	9333.14	38144.6	35645.4	48505.2	32701.1	34690.9	47664.9	49453.6	40609.2	29586.5	46080.4	30048.1	2433.26	33386.6	32966.7	43098.8	40631.6	29837.5	30167.8	31524	32044.9	26901.2	26926.3	28047.6	43597.6
MW0009715	C7H7ClN2O4S	4-Chloro-5-sulfamoylanthranilic acid	Benzene and substituted derivatives	Benzene and substituted derivatives	296.997	249.982	5.5034	M+HCOO+2H	6.3099	2	0.8003	rp	3086-91-7	76523	HMDB0060761	-	-	10070.5	22076.7	19594.7	19965.3	19457.6	7640.71	20833.1	9970.84	19269.3	20826	23588.3	21476.9	25310.8	20152.5	20323.5	25348.5	28083.4	26795.6	19598.8	19958.5	21990.5	22405.7	13777.8	21913.2	22254.5	19993.1	18279.6	22777.1	17165	20107.1	18240.7	14350.8
MW0122001	C12H12BrN3O	4-(6-Bromoquinazolin-4-yl)morpholine	Heterocyclic compounds	Heterocyclic compounds	294.026	293.016	1.783	M+H	4.067	4	0.658	rp	307538-52-9	720652	-	-	-	137.936	285.696	962.465	1205.45	1076.17	468.133	2449.76	1148.63	740.059	535.991	278.724	419.776	1487.82	428.36	353.445	330.274	110.838	472.459	1026.75	937.874	450.718	711.96	302.373	149.26	416.818	967.134	558.32	1272.43	124.029	1376.03	171.194	218.018
MEDP2114	C10H10N2S	2-Amino-5-methyl-4-phenylthiazole	Benzene and substituted derivatives	Benzene and substituted derivatives	191.055	190.056	5.3636	M+H	12.3728	1	0.544	rp	30709-67-2	96129	-	45448	-	91446.2	86185	77403.8	83597.2	78641.5	77815.4	69846.9	76274.9	84805	80615.9	79964.2	79703.9	77860.5	80307.8	77405.6	80365.1	101427	92957.3	87533.5	94615.6	88926.3	97681.4	86743.9	90198.4	105066	78627.5	90913.8	104.629	104563	94322.9	87787.3	84267.3
MW0110609	C11H14F3N3	1-[5-(Trifluoromethyl)pyridin-2-yl]-1,4-diazepane	Heterocyclic compounds	Heterocyclic compounds	77.0377	245.114	3.7255	M+3H-NH3	4.9555	4	0.6403	rp	306934-70-3	2760779	-	-	-	8401.42	829.173	477.309	11.0254	91.7973	8637.85	58.4205	1294.34	1680.33	1267.94	74.2368	1387.89	1491.18	2088.88	931.191	1382.25	558.757	843.353	297.973	312.155	188.413	687.068	289.676	856.285	269.425	220.402	67.6746	688.052	1046.62	1229.44	1167.06	846.648
MW0007798	C9H11BrN2O2	Metobromuron	Benzene and substituted derivatives	Benzene and substituted derivatives	302.97	258	1.6154	M-H+2Na	8.84974	2	0.7114	rp	3060-89-7	18290	-	72562	C18793	97.7546	5.69382	72.6927	12.0245	84.5977	165.24	26.5005	20.8399	193.463	261.15	119.499	183.395	858.183	107.14	110.41	53.9327	137.059	158.872	199.223	4.35865	777.456	124.792	288.46	148.168	1824.3	1358.14	1604.22	1638.33	958.466	1778.95	776.372	1027.48
MW0138111	C9H6O4	Esculetin	Steroids	Steroidal saponins	143.018	178.027	0.6315	M+H-2H2O	14.364	2	0.533	rp	305-01-1	5281416	HMDB0030819	-	C09263	66843.2	49932	82948.8	76551	98185.1	72168.5	78204.1	52751.1	72844.9	59843.5	80324.8	68361.4	65812	97858	59176	108564	92614	89767.2	44602.6	116407	133577	51206.7	81845.7	58263.8	96044.5	94410.4	136268	69577.6	60687	62726.2	79701.4	89511.1
MW0055421	C9H17NO4	Acetyl-L-carnitine	FA	CAR	204.122	203.116	1.3123	M+	1.37161	1	0.9593	rp	3040-38-8 | 14992-62-2	7045767	HMDB0000201	956	C02571	325171	326196	237651	370230	600027	600108	164483	528187	321326	220369	554826	265966	261080	352832	208252	698401	400459	652401	254292	263713	629603	386364	295347	435672	261955	283022	351077	207387	271695	274883	172513	318391
FDATN01474	C3H7NO3	DL-Serine	Amino acid and Its metabolites	Amino acids	150.012	105.043	0.7761	M-H+2Na	3.975	3	0.7169	rp	302-84-1 | 6898-95-9 | 25821-52-7	617	HMDB0062263	-	C00716	11974.8	15784.2	12839.8	10666.1	12408.4	12423.9	9651.34	11660.1	15477	13931.5	13490.1	11370.7	13961.9	15195.6	13190.5	11402	10331.5	10823.5	10653.1	10687.3	13311.1	11864	8927.49	11750.3	13768.4	11813.5	12617.7	10682	13069.1	11933.8	9455.79	8391.06
MW0017059	C23H29ClO4	Chlormadinone acetate	Aldehyde,Ketones,Esters	Esters	405.183	404.175	10.9796	M+H	5.46497	2	0.7179	rp	302-22-7	9324	-	-	C74552	12976.5	22427.3	16251.6	27714.9	18808	27136.1	14535.1	12030.9	38640.3	36117.8	36663	33148.9	35155.2	35925.9	37937.6	52546.9	30006.1	33679.5	30472.4	39541.4	46890.7	46576.2	30756.6	29008.3	27155.9	27195.9	32035.8	27192.7	27158.4	27259.7	40320.7	28978.3
MW0055459	C18H35NO	Oleamide	FA	FFA	345.296	281.272	9.0303	M+CH3CN+Na	20.1	3	0.5799	rp	301-02-0	5283387	HMDB0002117	-	C19670	63618.1	65682.4	65272.9	62421.6	75424.8	68311.2	57290.9	65491.1	34394.7	32346.8	32419.3	31927.7	33827.5	32321	34311.2	36817.3	32756	33563.1	34401.1	30961	35786.7	31967.6	32953.1	31200.3	27749	28170.6	28873.4	26506.3	27775.3	29863	32289.6	31193.5
MW0105036	C4H8O3	3-Hydroxybutyric acid	Organic acid And Its derivatives	Organic acid And Its derivatives	87.0431	104.047	1.9577	M+H-H2O	1.50822	1	0.7823	rp	300-85-6 | 625-71-8 | 26063-00-3	441	HMDB0000357	125	-	4643.14	2594.82	5328.94	4550.43	7375.74	7693.26	8006.28	9156.73	1968.94	1717.4	6143.12	1873.61	2640.13	1430.21	1914.2	6169.18	264.072	9104.89	76.2803	578.243	8122	5601.51	4711.06	4721.04	4124.03	4186.11	3135.11	7379.74	5386.32	6994.37	165.41	1038.43
MW0155465	C14H14N2O4S	Phenazine methosulfate	Organic acid And Its derivatives	Sulfonic acids	307.067	306.067	4.4717	M+H	6.06925	4	0.8691	rp	299-11-6 | 94845-69-9	9285	-	-	C00200	2808.78	5354.06	3412.13	2098.39	4512.2	5428.67	4084.2	4564.8	339.76	2641.69	147.631	208.582	935.806	380.598	135.685	80.0793	8878.4	1277.11	232.274	198.72	21587.6	125.161	326.8	14608.7	2327.84	3848.77	60.719	5520.67	2678.29	4603.79	7506.75	1233.03
MW0049071	C36H52O12	Cucurbitacin I 2-glucoside	Steroids	Steroid	659.332	676.346	4.2066	M+H-H2O	7.3812	3	0.7043	rp	29803-94-9	14287249	HMDB0035701	-	-	25834.2	6635.75	12170.1	12705.1	23964.1	24644.8	27048.4	13182.3	18773.6	24499	26044	35127.4	30846.8	21374.5	30062	47432.5	15464.4	20756.3	4703.11	9912.32	20870.8	22866.3	67736.1	42458.8	31020.4	27991	37466.9	29011.4	26803.9	12073	11894.9	5876.54
MW0052762	C24H32O4	Ethynodiol diacetate	Aldehyde,Ketones,Esters	Esters	429.197	384.23	10.8811	M-H+2Na	11.7047	2	0.86	rp	297-76-7	9270	HMDB0014961	-	C12724	15616.3	20844.8	19949.8	20092	19630.2	13752.6	23970.6	18969.7	38648.6	36151.2	50760.3	33223.2	35201.4	35961.8	51796.4	54257.6	30100.4	33746.6	30568.3	28136.2	33904.9	33487.3	30852.3	29087.5	27029.3	27078.7	27150.1	27074.9	34422	34366.1	28505.6	29056.7
MW0140646	C3H5ClO2	(S)-2-Chloropropionic acid	Organic acid And Its derivatives	Organic acid And Its derivatives	192.96	107.998	1.0765	M+K+HCOOH	14.4854	3	0.5683	rp	29617-66-1	107915	-	-	C20608	54332.7	74140.3	73797.7	38850.9	34881.5	32555.1	34717.3	44732.5	35362.3	9884.31	34993.2	34114.9	34660.3	34837.1	35238.5	35750.6	32793.2	34273.5	8135.3	31087.2	34319.2	34196.4	33194.5	32090.8	21472.1	22124.4	24331.5	21937.5	21510.9	25913.1	31540.3	32065.2
MW0049807	C37H70O5	1-Palmitoyl-2-oleoyl-sn-glycerol	GL	DG	577.515	594.522	0.374	M+H-H2O	3.91173	4	0.9112	rp	29541-66-0	5282283	HMDB0007102	4260	C13861	29503.1	26211.9	22989.7	19055.5	17839.2	15173.6	15228.7	11199.4	38441	47471.5	46586.7	32775.9	34868.7	47368.6	48647.4	49381.2	29494.8	33331	29977.7	27589.1	44453.1	44022.3	43056.7	39047.9	28361.2	29402.4	30727.5	29376.1	28702.8	31712.2	39730.3	39163.9
MW0123978	C15H18N2O3S	Ethyl 4-(3-methoxyphenyl)-6-methyl-2-thioxo-1,2,3,4-tetrahydropyrimidine-5-carboxylate	Aldehyde,Ketones,Esters	Esters	290.084	306.104	0.8826	M+H-NH3	2.033	4	0.7017	rp	292871-43-3	2859799	-	-	-	61.8015	130.021	20.3727	108.377	75.3251	60.0719	126.75	107.343	109.769	207.898	206.812	173.792	84.7882	91.0769	212.057	199.471	307.312	47.3503	131.905	136.006	255.075	221.596	119.559	355.38	190.203	396.328	319.817	657.159	322.875	202.262	825.342	231.847
MW0114745	C10H12N2O3	L-Kynurenine	Amino acid and Its metabolites	Amino acids	231.073	208.085	2.5021	M+Na	1.975	3	0.8986	rp	2922-83-0	161166	HMDB0000684	72	C00328	71.3532	5438.83	277.45	224.494	242.08	221.74	185.538	3970.83	1427.12	1565.52	3755.93	598.408	927.504	2109.21	1662.86	2672.28	1202.07	2758.8	3080.91	3123.43	2777.2	1077.21	2715.06	3284.91	2523.54	52.5942	423.821	1728.47	2914.08	528.11	2652.06	373.85
MW0119609	C9H5Cl3O3	3-Hydroxy-3-(trichloromethyl)-2-benzofuran-1(3h)-one	Benzene and substituted derivatives	Benzene and substituted derivatives	304.893	265.93	2.3999	M+K	6.432	4	0.6125	rp	2902-71-8	260026	-	-	-	1102.47	9648.27	8321.27	12679.1	12914	17637.2	16564	17566	47080.9	36823.3	37444.5	33364	44580.1	36603.2	46356.9	48200.9	40259.7	43476	40832.5	27942.5	34176.1	43265.7	40758.9	28728.9	27154	26077.7	28074.5	26567.4	27160.5	27739.1	37724.6	38348.8
MW0000332	C23H30N2O5	Methyl reserpate	Alkaloids	Alkaloids	851.412	414.216	9.3153	2M+Na	3.5542	4	0.6686	rp	2901-66-8	73532	-	2254	-	1224.5	530.13	271.849	1310.86	259.03	187.849	1509.22	1414.6	1119.53	288.615	348.301	938.834	1053.01	1478.99	1593.98	496.709	1083.4	967.301	1143.79	557.559	1903.66	1353	441.533	1163.64	120.258	538.584	434.111	247.367	829.628	957.923	3439.24	931.571
MW0122558	C14H17N3O2	8-Benzyl-1,3,8-triazaspiro[4.5]decane-2,4-dione	Benzene and substituted derivatives	Benzene and substituted derivatives	298.089	259.132	0.8826	M+K	2.69225	4	0.687	rp	28936-94-9	98811	-	-	-	4937.56	6589.41	11838.2	7192.81	8323.04	8230.44	4853.77	7947.09	8294.48	8374.98	12056.1	10433.3	10310	9451.37	9929.63	9380.6	16509.6	12696.1	13735.5	11497.1	18222.6	10697	8655.61	15379.1	14545.8	10476.8	10879.8	11340	10632.5	13502	14946.7	8117.83
MW0104776	C5H8O5	2-Hydroxyglutarate	Organic acid And Its derivatives	Organic acid And Its derivatives	214.987	148.037	2.557	M-2H+3Na	9.92053	2	0.7223	rp	2889-31-8	43	HMDB0059655	-	C02630	139728	125307	167314	134632	140887	118842	127395	132998	100773	105786	135692	132568	127413	133760	71215.2	115135	158270	134007	152653	141384	130679	132839	146773	131787	198107	196545	161578	184233	172076	170312	158118	188781
MW0104838	C8H9NO2	2-Phenylglycine	Amino acid and Its metabolites	Amino acid derivatives	198.075	151.063	1.7278	M+HCOO+2H	7.12512	1	0.6327	rp	2835-06-5	3866	HMDB0002210	6549	-	5155.61	8038.88	8138.72	6929.52	11688.7	7893.34	8324.34	6916.36	8640.19	8277.85	6004.42	5686.78	11402.5	13997.5	13833.4	8393.98	9549.08	5969.85	4345.87	6795.09	8078.5	5676.3	7655.24	10611.7	8517.86	5666.67	4445.11	5480.16	7068.23	5814.71	4859.83	3336.79
mws0120	C8H20NO6P	Choline Alfoscerate	GP	PC	258.109	257.103	0.8222	M+H	4.48424	1	0.9522	rp	28319-77-9	657272	HMDB0000086	370	C00670	117359	156081	165755	107282	93999.5	79373.9	64816.2	101505	72764.8	123520	96626	101474	147341	93406	85262.8	77477.5	70853.9	97869.3	69610.3	85523.2	90898.4	145391	108769	74539.8	87134.9	86016.6	149306	114235	127055	60317.3	61473.9	44048.6
MW0110549	C3H9NO	(R)-(-)-1-Amino-2-propanol	Alcohol and amines	Alcohols	114.029	75.0684	1.645	M+K	7.525	3	0.6947	rp	2799-16-8	439938	-	-	C03194	7370.13	5865.05	5448.28	5394.48	4845.26	5707.91	10006.4	8937.37	4043.99	10403.9	8633.15	4983.01	7261.22	4132.62	6704.28	4271.88	5928.4	10399.8	5031.96	9947.76	4869.08	4100.22	4367.71	4760.06	9800.28	6994.78	9986.89	8128.78	6762.66	9150.43	8142.03	4969.26
MW0117899	C10H8Cl2N2O2	2,4-Dichloro-6,7-dimethoxyquinazoline	Heterocyclic compounds	Heterocyclic compounds	296.957	257.996	0.6601	M+K	5.7075	4	0.6259	rp	27631-29-4	520327	-	-	-	2099.09	2387.7	2050.17	1941.9	1915.2	2284.6	2017.07	1306.52	2207.63	2404.63	2553.7	2986.21	2337.79	2246.02	2299.84	2507.65	2543.26	3020.59	2738.88	2631.52	3114.88	2658.27	2634.32	2811.84	2676.54	2852.82	2605.97	2722.34	3070.7	2674.92	2567.19	3034.46
MW0054107	C14H28O2	12-Methyltridecanoic acid	FA	FFA	246.242	228.209	5.9493	M+NH4	6.92054	2	0.6073	rp	2724-57-4	520298	HMDB0031072	-	-	2493.7	2858.54	2526.25	2312.07	1708.96	2413.54	2625.86	1645.25	1516.29	1076.73	1693.73	1537.03	3393.96	2985	2381.36	3246.39	2670.56	1680.78	1616.39	2004.99	3202.15	2637.08	2272.06	3143.56	3205.4	2807.81	2522.2	2180.31	2810.19	1748.37	1346.88	1623.26
MW0120774	C12H9N3OS	5-Furan-2-yl-4-phenyl-4H-[1,2,4]triazole-3-thiol	Heterocyclic compounds	Heterocyclic compounds	266.037	243.047	1.8827	M+Na	1.58175	4	0.712	rp	27106-16-7	823751	-	-	-	12267.9	11945.3	10156.4	8116.06	7038.61	11544.9	10393.8	14264.4	11315.3	12701	9794.23	10102.9	9599.76	9814.44	16993.5	8884.03	11917.4	8841.69	11226.6	10569.4	7164.12	8627.1	7771.81	7297.89	13644.6	10798.9	9631.84	9941.36	9333.96	11966.1	11574.1	9895.8
MW0142935	C9H8O2	3-Hydroxy-1-indanone	Benzene and substituted derivatives	Benzene and substituted derivatives	217.046	148.052	6.8131	M+Na+HCOOH	1.8	3	0.8979	rp	26976-59-0	176448	-	-	C07720	586180	537554	570760	536021	569959	534376	539120	573696	572618	618497	593791	645056	600427	649967	617645	578929	630864	705736	637115	651334	669730	588510	666467	630145	545422	530219	594695	643180	610759	582730	637907	601287
MEDP1611	C10H17N3O6	Glutamylglutamine	Amino acid and Its metabolites	Small Peptide	275.117	275.112	5.1616	M+	8.81479	1	0.5808	rp	26848-14-6	10171586	HMDB0028817	-	-	30651.8	32839.5	16327.3	32673.1	17078.7	32412.2	15277.3	32545.2	35709.5	33952.3	36576.8	32357.1	35782.6	33508	32119.4	35323.5	35242.4	35670.5	31920.3	36961.2	34403.8	33658.6	31517.4	35920.4	38464.4	36129.3	34286.5	36409.5	36387	31559.9	28029.9	30761.9
MW0154004	C44H69N5O10	[(1S)-3-[[(3S)-1-hydroxy-2-oxo-azepan-3-yl]amino]-1-methyl-3-oxo-propyl] (2S)-6-[hydroxy-[(Z)-octadec-2-enoyl]amino]-2-[[(4S)-2-(2-hydroxyphenyl)-4,5-dihydrooxazole-4-carbonyl]amino]hexanoate	FA	Others	850.489	827.504	8.911	M+Na	11.4124	4	0.5326	rp	26769-11-9 | 26769-21-1	135499491	-	-	-	365.565	106.548	150.032	429.975	675.848	147.859	463.069	72.84	1976.87	1445.44	2692.49	783.108	1703.57	981.666	1955.08	1173.74	2723.25	853.461	135.458	785.09	493.391	1085.51	1372.11	1879.16	432.059	205.976	221.391	53.7104	392.995	301.041	539.147	99.8972
MW0011065	C14H21NO3S	Reparixin	Alcohol and amines	Amines	284.128	283.124	0.913	M+H	0.53575	4	0.7368	rp	266359-83-5	9838712	-	-	-	58.1706	68.3565	111.187	131.401	67.199	78.9344	78.7571	82.6828	153.246	246.636	250.118	11.5483	155.603	154.149	250.537	99.989	35.1991	127.237	152.824	116.744	107.342	338.886	136.5	184.318	278.347	300.895	456.087	555.061	589.078	315.75	268.513	59.126
MW0123008	C12H16N3O3PS2	Azinphos-ethyl	Heterocyclic compounds	Heterocyclic compounds	368.019	345.037	3.0373	M+Na	16.9455	2	0.6439	rp	2642-71-9	17531	-	72432	C18644	605.942	817.008	1172.06	1057.44	1162.13	1138.88	56.863	747.909	1251.6	1204.62	2554.18	3419.29	2841.5	1404.34	3319.15	2383.07	1862.67	2075.01	204.247	1952.2	1437.47	468.471	62.8299	128.908	4552.51	3651.45	3714.08	3867.53	3003.54	4203.7	4127.75	216.02
MW0106195	C9H10NO3PS	Cyanophos	Amino acid and Its metabolites	Small Peptide	319.934	243.012	1.2094	M-H+2K	20.927	2	0.576	rp	2636-26-2	17522	-	-	C18397	32180.1	30259.4	30005.8	24258.9	30160.4	28751.7	27054.6	28469.3	43945.8	21138.3	31976.9	33057.9	22989.5	18716.7	26067	40676.1	44141.3	40989.2	32879	25291.8	33528.5	27670.8	27770.1	37925	27827.1	38909.4	24171.1	27931.3	27793.6	29446.5	30455.3	20505.9
MW0016257	C22H40O2	Butyl linoleate	Aldehyde,Ketones,Esters	Esters	400.327	336.303	8.896	M+CH3CN+Na	19.731	2	0.5998	rp	2634-45-9	6436910	-	265060	-	73465.3	112970	37185.9	78497.6	126143	102297	131131	65793.6	34802.3	32731.1	32796.1	32358.1	32614	32708	32945.2	33304.4	61925.4	32427.6	43844.2	46797.6	32448.4	64171.8	32018.7	93885.3	28105.9	28551.5	29749.8	27646.1	28133.6	30352.7	31593.4	31710.4
MW0148428	C12H8O2	Dibenzo-P-dioxin	Benzene and substituted derivatives	Benzene and substituted derivatives	223.013	184.052	1.0913	M+K	3.92625	4	0.6609	rp	262-12-4	9216	-	-	C07732	3049.09	2424.73	2988.25	2578.68	17.4571	1993.18	45.8639	1127.25	1929.36	3143.51	4990.69	4408.29	2099.98	1241.23	1864.51	1661.88	2300.93	3202.1	8088.79	2889.83	1117.45	3417.32	4049.71	2857.34	1239.1	5514.75	5284.68	1792.32	3485.66	3280.01	4164.28	1064.37
MW0114590	C12H26O7	Hexaethylene glycol	Alcohol and amines	Alcohols	300.198	282.168	6.5977	M+NH4	5.18106	2	0.7891	rp	2615-15-8	17472	HMDB0061822	-	-	6205.97	10357.6	6502.99	19026.4	25424.1	31565.7	21899.5	22003.8	37801.5	35188	35762	39.2376	34164.6	43492.1	37085	40257.2	28684.9	32579.3	29161	26935.8	32752.3	32295.8	29455.7	27714.1	26238.8	26287.1	27394.6	25721.3	26241.8	26523.9	27215.5	27686.4
MW0160914	C40H54O2	Deoxyflexixanthin/Keto-myxocoxanthin	Aldehyde,Ketones,Esters	Ketones	608.447	566.412	9.6291	M+CH3CN+H	1.51205	3	0.8018	rp	26056-69-9	6443734	-	-	-	577.226	134.985	1307.34	189.111	1152.04	368.042	611.176	2393.6	18551.3	11978.1	11526.2	13240.3	6789.68	10910.1	9593.36	11064.9	6591.99	7965.51	852.631	5263.81	8229.79	5753.33	5976.62	2671.3	224.809	12125.1	9416.92	394.872	12434.3	1485.54	2909.56	4652.52
MW0054472	C25H41NO7	(1S,2R,3R,4S,5R,6S,8R,9S,13S,16S,17R,18S)-11-ethyl-13-(hydroxymethyl)-4,6,16,18-tetramethoxy-11-azahexacyclo[7.7.2.12,5.01,10.03,8.013,17]nonadecane-8,9-diol	Alcohol and amines	Alcohols	468.291	467.288	8.351	M+H	6.47489	2	0.831	rp	26000-17-9	441746	-	-	C08697	332882	333199	344815	243323	246640	276089	198207	193659	412695	332842	366666	449356	269996	306886	237851	483790	254303	274326	332201	284962	247323	232966	252085	258628	420715	342557	205713	278975	391303	319061	192893	392737
MW0121822	C8H4Cl2N2O2	6,7-Dichloroquinoxaline-2,3(1H,4H)-dione	Aldehyde,Ketones,Esters	Ketones	298.969	229.965	1.645	M+Na+HCOOH	21.9295	2	0.6168	rp	25983-13-5	1845	-	43902	-	29485.4	18527.2	14631.9	9279.54	12963.4	10979.4	12956.5	13814.5	13759.9	28806.4	21380.9	13896.2	18883.9	11907	21563.2	12586.4	18793.7	26192	15736.9	24604.6	11797.1	10698.7	11488.6	12158.3	34638.2	20274.9	27267	19395.6	15992.5	33824.1	25392.3	10675.2
MW0003755	C17H12ClNO4S2	(E)-3-(5((5-(4-Chlorophenyl)furan-2-YL)methylene)-4-oxo-2-thioxothiazolidin-3-YL)propanoic acid	Benzene and substituted derivatives	Benzene and substituted derivatives	415.979	392.99	0.7685	M+Na	1.56775	4	0.7123	rp	259811-86-4	1286536	-	-	-	5672.41	4568.18	12661.4	2884.29	8355.67	573.511	2945.98	2492.45	38121.7	35658.3	36189.4	32770.1	34721.4	35471.4	37433.8	40574.9	29689.9	33286.4	30151.4	27752.8	45656.9	33030.6	44292.5	28690.9	26661.7	26710.4	32603.4	26706.7	26664.9	26763.2	28117.1	107.501
MEDL02773	C10H9NO	Indoleacetaldehyde	Heterocyclic compounds	Indole and Its derivatives	142.064	159.068	3.2264	M+H-H2O	3.525	3	0.7795	rp	2591-98-2	800	HMDB0001190	6068	C00637	9612.52	7569.22	7621.8	6690.79	6794.94	6128.2	8121.19	9193.32	7029.37	8010.97	8148.21	7476.08	7904.35	7194.54	8629.23	6707.64	7308.11	8830.6	6800.9	8661.47	6931.36	6934.55	5169.92	7508.87	10599.4	8504.72	7722.3	9144.33	11215.3	8034.7	5111.11	5878.69
MW0113201	C8H14N3O7P	5-Aminoimidazole ribonucleotide	Nucleotide And Its metabolites	Nucleotide and Its metabolites	296.065	295.057	0.7916	M+H	5.24512	1	0.8654	rp	25635-88-5	161500	HMDB0001235	6097	C03373	36457.3	34756.4	33167.7	25239.6	32884.6	29552.4	31254.4	34939.5	61335.8	42077.8	30619.5	28836.5	39772.1	42358.5	30424.9	50996.4	31493.4	33901.1	19093.1	22639.1	27521	29789.8	25550.4	21802	48415.4	34867.9	31003.1	32882.8	33548.9	22236.7	19350.2	23066.2
MW0142350	C8H7NO2	N-(2-formylphenyl)formamide	Benzene and substituted derivatives	Benzene and substituted derivatives	132.043	149.048	4.6937	M+H-H2O	2.45	3	0.8459	rp	25559-38-0	400	-	-	C03574	155758	232344	134696	152754	191767	96558.4	109173	50556.8	118118	61644.1	106833	99324.7	106749	115078	90981.6	107996	114937	104643	141942	93764.4	142048	74962.9	87383.2	173408	187354	106957	95131.2	22848.5	83840.4	79641.6	221613	233066
MW0011747	C5H8O3S2	Carboxymethyl ethylxanthate	Organic acid And Its derivatives	Organic acid And Its derivatives	218.95	179.992	2.1857	M+K	8.714	4	0.8234	rp	25554-84-1	33055	-	-	-	21442.6	17348.3	11080.9	10002.3	10048.3	10751.4	10391.2	10004.1	13826.3	15498.5	20487.3	17128.4	9873.56	10453.5	12716.5	12290.5	14417.4	18659.7	23568.5	18563.6	13030.1	11829.9	10234.2	11883.1	18337.2	24809.3	22174.2	16610.9	13693.3	17315.9	20216.5	19389.1
MEDP1084	C19H37NO4	Carnitine C12:0	FA	CAR	344.277	343.272	7.2091	M+H	0.927322	1	0.8513	rp	25518-54-1	168381	HMDB0002250	-	-	835.265	2574.51	590.266	922.035	662.612	983.781	868.336	1198.47	1899.76	939.734	515.945	887.319	500.122	1680.78	544.797	1211.73	4448.85	738.803	551.08	437.791	1236.6	682.158	495.726	533.206	1162.5	2684	2289.31	1958.16	1235.24	1169.93	179.777	698.257
MW0010075	C17H18Br2N2O	Wiskostatin	Benzene and substituted derivatives	Benzene and substituted derivatives	464.95	425.977	0.7316	M+K	36.0925	4	0.5823	rp	253449-04-6	2775510	-	-	-	9874.49	223.375	9733.25	251.148	12094	20.6821	11058.2	11483.3	18281.3	17010.9	14221.2	16183.8	12554.1	18452.1	14049.4	14196.7	11408	12179.6	13623.8	13272.6	19082.7	12397.3	16610.8	5618.24	11313.1	18280.4	3889.27	15192.5	12656.5	10909.8	18810.2	17700.3
MW0111694	C2H6O2	1,2-Ethanediol	Alcohol and amines	Alcohols	85.0274	62.0368	0.8525	M+Na	4.17023	2	0.8078	rp	25322-68-3	174	HMDB0037790	-	C15588	9162.95	9145.56	10942.8	10906	9190.42	13336.6	9375.72	9149.32	4099.88	7808.66	8754.35	7992.8	9795.5	6990.4	8583.44	5825.09	6950.96	7219.96	10890	9721.41	6973.92	13590.9	9219.21	11187.2	4556.35	5746.55	9714.39	8142.7	9052.31	6976.52	7852.5	6011.22
MW0116862	C10H12N4O2	1-Allyltheobromine	Aldehyde,Ketones,Esters	Ketones	221.103	220.096	6.155	M+H	0.06425	4	0.7484	rp	2530-99-6	237430	-	-	-	9242.41	9103.55	8313.78	6316.15	9280.49	407.437	8288.33	7382.87	10011.3	7482.12	10180.9	7917.24	9421.83	7609.49	8922.34	10658.6	9090.74	9401.57	8017.02	8828.94	9393.75	8474.73	7556.29	10597.8	9928.07	9624.58	8778.1	10084.6	10345.4	8253.39	6906.2	8351.81
MW0109827	C12H24O3	Texanol	Aldehyde,Ketones,Esters	Esters	239.152	216.173	0.6891	M+Na	6.36175	4	0.6138	rp	25265-77-4 | 77-68-9	6490	-	-	-	8349.26	7596.24	8185.1	15253.3	7531.17	13.3018	64.7972	7847.44	14537.5	18647	13515.5	12857.4	13314.6	11580.1	14610.6	12401.1	12459.1	14417.3	11248.1	11431.5	11817.7	9718.46	9900.38	11238.9	12617.7	13788.9	12755.3	12992	14438.8	13077.2	19960.5	11411.9
MEDP1310	C11H12N2O3	4-Hydroxy-l-tryptophan	Amino acid and Its metabolites	Amino acid derivatives	221.091	220.085	3.2264	M+H	4.09381	1	0.888	rp	25242-90-4	85479	-	-	C21777	168275	133511	152769	97764.2	102939	102103	135943	163826	101399	105584	107529	119223	174112	151122	193350	99369.5	103117	146965	99480.8	155850	105711	120635	107157	132042	92315.2	90918.4	95656.1	96406	137931	95427.7	93679.7	103739
MW0106077	C6H12O3	Butoxyacetic acid	Organic acid And Its derivatives	Organic acid And Its derivatives	97.0637	132.079	3.3512	M+H-2H2O	2.6	3	0.7876	rp	2516-93-0	41958	HMDB0041844	-	-	9381.44	15514.9	8258.4	8639.03	9739.54	9466.66	15040.3	9463.86	9284.76	8632.85	13812.8	12987.8	8637.86	9278.23	9525.58	9156.4	9193.53	9129.42	14189.3	8625.73	8671.37	8732.99	7677.28	9250.53	9614.26	13904.1	8188.26	13788.2	12739.8	9548.36	14325	8725.08
FDATN01147	C31H43F6N9O12	Cyclic Arg-Gly-Asp-D-Tyr-Lys	Others	FDA	870.3	847.293	8.8208	M+Na	22.9698	4	0.6586	rp	250612-42-1	129896716	-	-	C74288	12352.6	10327.7	8560.21	10755	6995.28	8477.37	10507.1	6398.7	47873.3	35899.8	42854.5	32794.6	34898.6	35700.7	37771.7	49390.4	29493.8	44314.8	29979.6	38894	33521.5	33076.3	41495.2	91.6197	28913	29412.1	27974.2	28722.8	28901	27504.8	27911.4	38372.5
MW0143633	C10H10O4	5-Hydroxyconiferaldehyde	Benzene and substituted derivatives	Phenolics	177.05	194.058	4.3779	M+H-H2O	11.275	3	0.6484	rp	249647-14-1	5282094	-	-	-	190.263	210.632	201.562	128.237	90.0217	228.711	1008.91	529.102	428.445	178.007	522.091	91.3129	612.274	308.9	62.6286	236.8	2129.2	446.625	632.626	699.944	299.677	701.895	708.969	1838.9	1907.06	4715.41	3433.55	4138.57	1521.54	4527.52	2859.26	3784.16
MW0115314	C43H74N2O14	Spiramycin	Alcohol and amines	Alcohols	881.487	842.514	0.7247	M+K	7.11508	4	0.6003	rp	24916-50-5 | 8025-81-8	5289394	-	2478	-	341.959	636.113	665.123	511.736	551.358	765.838	1468.38	2045.09	659.9	344.456	1402.5	212.28	713.72	1431.3	231.692	386.834	121.373	1169.84	708.293	385.792	45.4091	1718.8	624.224	855.846	1194.71	1085.95	1292.66	1834.87	1668.45	1143.77	1944.69	376.334
MW0054884	C13H22O3	Methyl dihydrojasmonate	Aldehyde,Ketones,Esters	Esters	227.163	226.157	6.7981	M+H	4.73675	4	0.6446	rp	24851-98-7	102861	HMDB0031740	-	-	464.371	1335.3	205.636	4012.98	1692.96	1731.28	2544.88	4272.36	3817.21	2130.53	5481.1	214.528	3255.22	4013.57	3760.56	3601.28	2639.08	2392.72	7052.96	867.433	1948.18	3238.25	1959.48	1465.21	254.691	960.6	303.666	387.394	1656.37	1246.49	3831.14	2647.76
MEDP1615	C12H10N2O3S	Azobenzene-4-sulfonic acid	Organic acid And Its derivatives	Organic acid And Its derivatives	328.993	262.041	8.1789	M-2H+3Na	2.14229	1	0.618	rp	2484-88-0	17210	-	-	-	11454.2	10878	56.3372	12220.3	7021.56	3432.54	13607.8	4358.89	11794.4	12040.2	11510.6	11463.9	12068.3	11962.2	10715.5	11306.3	10814.7	11568.8	11398.7	11492.8	11436.8	11234.7	11056.1	11206.4	10362	10052.9	10049.5	9993.27	10009.3	10272.2	9759.49	10916.1
MW0105082	C3H4O3S	3-Mercaptopyruvic acid	Organic acid And Its derivatives	Organic acid And Its derivatives	158.936	119.988	1.645	M+K	47.7868	4	0.5458	rp	2464-23-5	98	HMDB0001368	6195	C00957	48935.1	43067.1	41432.2	36078.2	37938.1	47592.4	44703.6	96688.1	30557	26320.3	60271.7	42997.2	33750	34377.6	44117.8	37885.8	131202	45842.7	48372	39821.6	37895.3	37811.7	36667.4	36010.7	151203	105166	57942.8	48358.2	48171.5	156091	52169.4	36484.9
MEDP0401	C11H15N5O3S	5'-Deoxy-5'-(Methylthio) Adenosine	Nucleotide And Its metabolites	Nucleotide and Its metabolites	298.095	297.09	3.7722	M+H	8.27004	1	0.8644	rp	2457-80-9	439176	HMDB0001173	3425	C00170	9457.41	10254.9	7830.16	9961.16	9351.78	9316.22	7671.97	9242.01	9255.71	7312.3	8659.92	7270.45	7660.26	10329.5	7670.59	9978.2	11745.7	9359.44	9614.62	9603.89	12220.2	8521.57	8729.87	9432.54	9286.92	10257.4	10162	7725.04	10348.4	8574.13	9499.26	23929.8
MW0142233	C6H11NO3	2-Amino-5-oxohexanoic acid	Organic acid And Its derivatives	Organic acid And Its derivatives	110.064	145.074	4.0664	M+H-2H2O	9.14667	2	0.8323	rp	24438-52-6	440805	-	-	C05825	139170	150459	146551	147848	153269	143716	130407	148667	146694	132046	160639	138270	161168	151614	145423	159470	162405	166721	137295	145481	151282	149574	118094	168321	168675	167150	150457	173153	168582	156144	119643	122035
MW0109723	C16H29N3O6S	s-Hexylglutathione	Amino acid and Its metabolites	Small Peptide	476.143	391.178	5.1462	M+K+HCOOH	8.35774	2	0.6926	rp	24425-56-7	97536	-	24067	C02886	8972.29	5117.6	7563.23	15759.9	14024.8	13035.9	13861.8	7342.64	15908.9	14390.5	17122	13570	18148	13594.1	14504.3	18212.2	369.2	18848.9	12732.4	13010.7	14704.5	16314.5	11219.4	18899	16931.1	15629.8	14451.8	18646.5	17438.7	13280.3	12510.3	13438.7
MW0122702	C11H8N2	beta-Carboline	Heterocyclic compounds	Heterocyclic compounds	207.035	168.069	6.7371	M+K	1.3173	2	0.7233	rp	244-63-3	64961	HMDB0012897	-	C20157	1224.85	66.41	871.878	1287.07	3624.95	6215.39	5316.22	2410.58	1703.67	147.195	750.389	1101.01	1626.68	231.655	1889.89	3574.6	4438.47	3543.23	1129.82	3912.41	9344.93	499.075	3560.47	3707.71	2377	1761.12	1365.59	1409.6	1650.56	1368.29	2031.2	391.205
MW0006936	C21H18O9	Adriamycinone	Benzene and substituted derivatives	Benzene and substituted derivatives	851.178	414.095	0.7173	2M+Na	0.198747	4	0.9951	rp	24385-10-2	72401	-	-	-	6759.13	1221.06	1491.11	563.549	9816.37	6005.19	905.308	2010.17	19262.4	14976.4	10345.7	5648.94	10258.8	13308.1	15874.4	14540.9	10189.2	7937.02	8071.8	4658.42	5642.13	4757.37	3248.83	11849.4	455.057	1204.84	4764.94	4098.1	6617.83	8730.29	3299.76	6446.82
MW0105745	C11H21N5O3	Arginylproline	Amino acid and Its metabolites	Small Peptide	230.156	271.164	1.9276	M+H-COCH2	6.099	4	0.6186	rp	2418-69-1	151003	HMDB0028717	-	-	2105.49	2215.35	541.799	766.512	1507.31	20.5534	1403.97	2203.85	2539.45	384.653	1828.27	1463.82	290.541	724.045	812.038	2050.96	1644.6	1506.42	772.58	1357.97	233.01	125.535	182.369	386.879	21.1191	3.46127	126.911	35.5292	204.024	47.3208	6.97971	895.543
MW0130336	C18H20O4	2,3',4,5'-Tetramethoxystilbene	Benzene and substituted derivatives	Benzene and substituted derivatives	301.14	300.136	0.6823	M+H	10.9442	2	0.8853	rp	24144-92-1 | 20578-92-1	5354004	-	64732	-	40360.6	39535.2	41941.9	34512.7	31311.1	66620.4	61586.6	26773.9	32225.3	32018	25932.4	31761	31936.8	32001.9	32168.2	32425.6	31445.3	24962.9	23198	31146.8	24963.1	31785.2	23337.6	32605.6	27428.9	27905.5	29224	27865.9	26561.5	29912.3	31221.3	31310.4
MW0053496	C20H34O	Geranylgeraniol	Alcohol and amines	Alcohols	290.268	290.261	6.0118	M+	15.5359	2	0.6304	rp	24034-73-9 | 7614-21-3	5281365	-	53578	C09094	7029.27	4429.59	11427.2	14405.9	10090.3	10066.9	5397.22	4108.09	50389.3	7.59184	35970.4	45885.4	34500.3	35251.6	37214.5	40341.4	29473.8	46400.5	40927.7	37258.3	2.59319	46154.1	43370.6	8.3918	29963.4	5.8652	31744	26562.7	29983	32999.7	39924.8	40875.4
MW0116971	C14H11ClN2S	2-(4-Chlorobenzylthio)-1H-benzo[d]imidazole	Benzene and substituted derivatives	Benzene and substituted derivatives	247.014	274.033	0.4749	M+H-C2H4	0.367	4	0.7409	rp	23976-76-3	244821	-	-	-	37.2904	177.784	674.539	1561.36	2047.48	94.104	228.81	20.4078	370.586	1234.28	848.033	1143.23	1231.92	1454.34	954.83	1440.56	651.937	420.325	435.97	1476.95	800.627	467.952	434.819	1119.85	10.9611	130.44	926.772	625.171	738.805	361.859	365.392	1392.67
MW0122165	C8H5FO2	6-fluoro-3H-isobenzofuran-1-one	Benzene and substituted derivatives	Benzene and substituted derivatives	267.002	152.027	1.5856	3M+2K	1.60575	4	0.7114	rp	23932-84-5	11171082	-	-	-	155.72	188.034	357.204	2539.37	2018.47	215.067	25.7929	244.627	62.3416	348.575	468.745	191.47	444.023	309.273	128.507	122.13	129.415	350.627	508.897	346.311	161.011	393.554	460.092	144.166	164.248	415.545	212.533	1196.39	818.433	419.613	246.703	229.09
MW0112049	C7H8N2O	2-Acetyl-3-methylpyrazine	Heterocyclic compounds	Heterocyclic compounds	137.074	136.064	5.3636	M+H	8.20822	2	0.7807	rp	23787-80-6	32093	HMDB0030001	-	-	5635.39	4519.14	5961.5	4519.18	4633.05	5831.89	5278.82	4770.96	5370.97	5100.23	5350.96	4631.95	6333.51	6325.3	6027.64	6728.5	7109.23	6802.76	5425.77	6205.39	6205.69	6496.25	5148.24	7096.93	3895.55	4514.17	3983.05	4531.37	5048.08	4645.01	4784.66	4073.82
FDATN01345	C26H33NaO8	Methylprednisolone sodium succinate	Others	FDA	764.301	496.207	9.4341	3M+H+K	0.626553	4	0.7346	rp	2375-03-3	23680530	-	-	-	32678.3	40203.5	50239.4	69462	57271.5	35027.1	33576.6	26383.7	48002	46398.2	38524.9	34326.4	45722.6	37660	39990	43456.6	40884.1	34968.4	41473	28761.8	35162.5	34650.4	31470.4	29562.1	26266	27806.5	28249.2	75.2949	170.366	28479.7	29040.1	29532.5
MEDP1061	C9H11NO3	o-Tyrosine	Amino acid and Its metabolites	Amino acids	166.086	181.074	2.4951	M+H	1.84463	1	0.9552	rp	2370-61-8	91482	HMDB0006050	-	-	900525	586269	627711	537314	566074	504423	538730	597665	736157	673060	850481	645229	560111	659989	609482	604740	705911	665427	661465	649697	511028	548137	550356	584883	764766	621840	566795	549451	576054	595202	539345	563654
MW0009949	C14H21ClN2O3S	Tosyl-L-lysine chloromethyl ketone	Benzene and substituted derivatives	Benzene and substituted derivatives	682.232	332.096	8.8208	2M+NH4	14.553	2	0.6214	rp	2364-87-6	73094	-	45451	C00896	12359.2	14673.3	18170.5	17858.4	15695.5	10032.9	5865.26	16391.6	36039.5	44179.7	61.1733	41961.7	32713.3	44076.4	85.8648	38380.4	38836.5	43779.4	41311.3	25990.2	43824.6	42185.3	28479.6	37477.1	26175.9	100.376	29222.7	26094.7	26170.6	30240.5	26303.9	65.4342
MEDL02503	C23H45NO4	Carnitine C16:0	Alkaloids	Alkaloids	400.341	399.335	8.8659	M+	0.689797	1	0.7995	rp	2364-67-2	-	HMDB0000222	-	C02990	42.6494	44920.6	188.165	59167.6	47815.3	58113.4	62771.5	70742.9	109337	48548.2	86010.9	44146.5	60461.6	65366	30981.2	161411	2203.66	112850	42609.9	2104.11	134438	771.174	89560.3	95736.7	63193.3	61323	66398.2	59919.2	49095.3	74553.4	60690.1	76214.2
MW0157522	C8H9NS	3-Methylbenzenecarbothioamide	Benzene and substituted derivatives	Benzene and substituted derivatives	151.034	151.046	5.3636	M+	24.9436	1	0.7412	rp	2362-63-2	736826	-	96500	-	170161	98610.8	159612	50359.1	45575.9	126351	114764	148987	89733.9	90166.9	163961	100397	99107.8	96271.9	101737	68576.7	124200	151797	168606	91738.6	171548	118499	131132	193189	134390	125062	126264	131286	135977	119799	80228.3	173319
MW0109820	C7H9NO4	2,3,4,5-Tetrahydropyridine-2,6-dicarboxylic acid	Organic acid And Its derivatives	Organic acid And Its derivatives	247.971	171.053	2.1857	M-H+2K	3.9	3	0.8868	rp	2353-17-5	632	HMDB0012289	-	-	58895.9	54766.5	29941.5	26409.7	26168.4	22405.8	29043.5	35281.4	39404.2	30465.5	30504.9	30235.8	30395.5	38099.8	30599.5	30872.8	29829.3	30281.4	34622.4	29218.9	97.9567	256.505	29960.4	29585	26975.2	27136.3	26554.7	25195.5	310.875	27772.9	32836	33140
MW0108120	C3H5NO3	3-Amino-3-oxopropanoic acid	Organic acid And Its derivatives	Organic acid And Its derivatives	169.984	103.027	0.7916	M-2H+3Na	14.1803	2	0.5888	rp	2345-56-4	75367	-	-	C04131	57077.1	64105.3	69796.1	62288.1	78003.5	43091.7	54440	55869.4	83382.6	55039.5	54253.7	66422.7	53053	80944.5	43753.5	60615.7	56132.6	60606.4	44148.4	48037.5	59062.3	50423.7	59650.5	47285.5	73000.5	74188	47995.3	71489.6	54399.3	59070.9	48659	51537.5
MW0138874	C24H24O6	Mammea A/AC cyclo F	Heterocyclic compounds	Heterocyclic compounds	447.117	408.157	11.7641	M+K	0.707081	4	0.9826	rp	233764-88-0	5319254	HMDB0037242	-	-	26970.7	29173.9	22187.1	27819.1	27916	25731.7	22265.7	26036.8	49845.5	77.9917	35594.4	58713.4	46991.1	47818.8	49278.2	51769	49480.9	33035.5	30159.9	46818.5	33174.8	45441.2	41529.5	40517.6	35661.3	47000.1	17521.1	15854.8	32241.7	1387.85	46617.4	298.126
MW0147397	C18H15ClO7	Chlorflavonin	Heterocyclic compounds	Heterocyclic compounds	293.062	378.051	3.6164	M+H-C3H2O3	0.92325	4	0.7274	rp	23363-64-6	5281606	-	-	C10027	191.953	2228.84	42.8484	100.852	1456.23	204.617	26.2199	722.202	45.1239	271.189	24.1026	361.148	236.025	893.64	142.269	1791.67	225.202	351.708	110.571	399.373	3096.49	197.504	31.5137	305.608	59.5667	510.855	483.295	152.471	699.426	940.126	373.21	786.496
MW0010983	C31H50O2	(25S)-26-Hydroxy-24-methylenecycloartan-3-one	Aldehyde,Ketones,Esters	Ketones	455.378	454.381	9.0453	M+H	13.586	3	0.6231	rp	232266-06-7	78385389	HMDB0034555	-	-	11248.9	12977.8	1347.81	11942.4	11836.5	23192.7	14015.7	26154.4	24587.9	23028.4	23365.5	270.113	31673.6	22909.7	24153.2	56.2195	661.951	33542.4	4015.95	4187.39	36238.5	719.563	4254.74	504.397	21328.6	17517.8	17200.7	17527.3	17624.3	17054.8	18077.2	2837.55
MW0151765	C23H39NO	Irehine	Alcohol and amines	Amines	368.3	345.303	7.5486	M+Na	16.8744	3	0.6533	rp	2309-39-9	442978	-	-	C10810	4582.45	5954.42	7661.17	8651.83	8280.19	7664.84	5379.95	4901.12	33211.2	31726	32031.3	30256.2	41966	31620.9	32779.7	34834.9	29208.1	30491.5	29318	28975.7	30565.3	30373.2	38496.9	29042.5	26582.6	26749.4	27376	162.843	26592.5	27909.5	28993.6	29039.1
MW0157136	C30H36O4	Sophoranone	Aldehyde,Ketones,Esters	Ketones	433.239	460.261	8.4266	M+H-C2H4	0.78173	4	0.9808	rp	23057-55-8	441767	-	-	C08719	101.612	91.2881	17666.5	46040	36093.6	27846.8	10072.6	54934.9	41616.4	40123.2	48774	31070.1	43838.5	38918.1	72651.3	45907.8	49392.4	31223.5	34568	35989.6	58611.7	60258.8	61882.4	44343.9	55307.6	41616.8	50219.6	60380.5	43642.3	33915.1	32017.6	37672
MW0110670	C14H24N2O4	2,2',2'',2'''-(Benzene-1,2-diyldinitrilo)tetraethanol	Alcohol and amines	Alcohols	285.187	284.174	6.9511	M+H	0.9815	4	0.9761	rp	22745-71-7	258224	-	-	-	707.353	653.417	205.345	72.7966	454.949	144.369	175.856	71.0795	3384.13	3525.93	7673.52	2703.4	7119.1	2465.33	1614.42	14100.6	11597.3	14121.1	3946.46	6554.25	12047.8	11113.2	8992.84	15023	5116.72	10027.7	10779.8	10071	5080.14	17774.8	5741.65	7835.93
MW0000709	C6H6BrFN2	(4-Bromo-3-fluorophenyl)hydrazine	Benzene and substituted derivatives	Benzene and substituted derivatives	634.924	203.97	1.1504	3M+Na	2.90625	4	0.6824	rp	227015-68-1	12149225	-	-	-	17650.5	11815.9	15647.1	14721.3	13427.8	7218.79	12029.1	13702.9	26541.3	24783.2	61.3354	22703.1	24109.5	68.1488	136.63	28264.1	20505.4	23075.2	33.2798	26680.2	23187.8	40.4956	31269.4	19816.4	57.3722	20824.5	127.429	63.9046	18994.6	83.9555	19434.1	61.0104
MW0157012	C9H19N3O4	L-Seryl-L-lysine	Amino acid and Its metabolites	Small Peptide	356.145	233.138	8.9855	M+H	4.93663	2	0.7567	rp	22677-61-8	16122513	HMDB0029044	-	-	27841.8	36613.6	34211.5	34791.3	27292.7	29113.8	46766.9	32535.4	40102.5	37273.8	37897.7	43528.5	36158.6	37052.7	39330.2	42728.2	30168.7	34425.2	30685.4	28321.2	34614.7	43746.9	31006.4	29126.4	27331.9	26562.9	27807	27435	27338.7	29896.2	28604.3	29097
MW0053910	C13H25NO4	L-Hexanoylcarnitine	FA	CAR	260.185	259.178	4.5028	M+	3.23997	1	0.8672	rp	22671-29-0	3246938	HMDB0000756	3548	-	11881.6	9736.23	7644.26	25093	33915.8	34980.4	47354.9	26494.3	38871.3	36277.4	45099.6	33192.1	35279.7	36078.8	38152.1	41395.8	41786.2	43671.2	30409.8	35664.4	43858.1	33471	42717.8	28913	30202.6	28207.9	31463.1	30194.2	28308.4	27605.9	28354.1	40280.4
MEDP1448	C21H42O4	1-Stearoyl-sn-glycerol	GL	MG	341.304	358.308	9.5242	M+H-H2O	8.47976	1	0.7839	rp	22610-61-3	15560610	HMDB0011131	-	-	152816	1.39969e+06	454002	915707	890122	893583	866103	811827	34226.9	33799.6	34020.8	33096.1	33599.5	33761.5	34120.2	34541.9	31941.9	33071	31020.9	28654.7	32804.7	35714.6	31002.4	31402.7	27970.4	28188.2	28151.5	28171	27984.6	28969.6	31023.2	31384.2
mws3136_N	C8H8O4	4-Methoxysalicylic acid	Organic acid And Its derivatives	Organic acid And Its derivatives	253.008	168.042	5.3636	M+K+HCOOH	8.56616	1	0.6243	rp	2237-36-7	75231	HMDB0131176	-	-	5242.94	5189.97	5208.63	5231.28	4575.51	4858.36	4673.71	5258.52	4723.45	4802.06	5711.45	4368.89	6262.53	3940.56	3827.62	3830.37	6605.46	6398.72	6797.34	4339.73	4335.22	4524.32	3974.09	7231.34	7529.59	4529.04	6819.28	6327.55	6643.55	4560.73	3890.71	5849.74
MW0154591	C11H20N4O6	Nopaline	Organic acid And Its derivatives	Organic acid And Its derivatives	322.178	304.138	6.5977	M+NH4	15.55	3	0.6511	rp	22350-70-5	108012	-	-	C01682	34.1818	160.863	42.605	35.2998	72.0985	38.5593	118.924	143.076	1167.93	833.689	1500.08	10.4096	2005.13	1040.68	753.244	2501.89	2672.25	3171.77	297.364	2457.4	3259.03	3403.05	2162.33	3785.88	338.721	2817.62	3161.31	3093.43	235.302	3544.15	2984.35	3048.05
MW0004306	C10H11ClN2O5S	4-(4-Chloro-3-nitro-benzenesulfonyl)-morpholine	Benzene and substituted derivatives	Benzene and substituted derivatives	145.008	306.008	0.5488	M+2H-H2O	0.7	4	0.7328	rp	22179-31-3	2777378	-	-	-	10692	10987	13742.1	11829	10806.1	15305.8	32222.8	18676.6	11494.7	20698.3	10360.7	12672	10891.3	14790	11940.2	19242.7	13671.7	19955	12898.2	20574.2	23094.1	16911.4	11475	23282.9	14863.2	15825.9	8568	15845.9	8245.67	11018	12274.2	18324
MW0143450	C4H8NO7P	Aspartyl phosphate	Organic acid And Its derivatives	Organic acid And Its derivatives	279.959	213.004	1.0319	M-2H+3Na	5.4	3	0.8553	rp	22138-53-0	152441	HMDB0012250	-	C03082	60508.8	45660.1	81972.8	10989.6	5926.86	65685.2	71178.5	51900.1	46229.2	38440.7	75286.7	64176.3	82429.4	45032.4	36600.7	68414.6	72310.8	44286.4	35502.2	135488	161215	64922.6	88219.1	50492.4	58807.9	47783	70149.8	73262.1	76041.2	54984.1	44800.3	40392.5
MW0112004	C7H10BNO4	2,6-Dimethoxypyridine-3-boronic acid	Organic acid And Its derivatives	Organic acid And Its derivatives	184.082	183.07	2.3608	M+H	3.93075	4	0.6608	rp	221006-70-8	2762707	-	-	-	3796.51	595.161	7076.78	1603.06	5084.45	240.262	5929.41	5538.94	4619.47	4528.51	1104.6	4362.3	5561.62	4907.55	3968.19	5324.57	4760.41	2174.49	1255.03	2304.88	524.444	1276.43	2173.95	3828.53	151.259	316.256	306.986	121.176	262.616	699.915	1318.97	2434.99
MW0156418	C16H13F4NO2	Robenacoxib	Benzene and substituted derivatives	Benzene and substituted derivatives	350.084	327.088	2.0029	M+Na	0.604	4	0.9851	rp	220991-32-2	6433107	-	-	C20708	37.1343	61.4684	106.022	18.1148	18.8461	34.8545	12.5461	22.8815	1116.42	87.0907	259.573	11.4676	117.505	852.447	686.542	473.473	561.795	32.1057	268.071	1.12488	55.896	410.956	491.303	924.286	26.8105	31.7238	38.3883	36.0887	106.235	36.8276	41.0875	74.3557
MW0127399	C4H8OS	Allyl methyl sulfoxide	Others	Others	170.981	104.03	2.3132	M-2H+3Na	8.91943	3	0.524	rp	21892-75-1	10887844	HMDB0112254	-	-	384.944	298.471	829.325	260.147	439.277	829.816	272.367	258.687	1053.06	1606.79	145.503	1149.84	746.964	885.208	1488.51	676.682	1752.56	38.6051	699.999	153.798	57.3218	113.237	133.947	266.82	622.345	505.032	674.781	150.864	667.015	2117.07	1696.77	278.98
MW0115062	C31H41NO4	Bardoxolone	Organic acid And Its derivatives	Organic acid And Its derivatives	492.306	491.304	8.4417	M+H	1.58238	2	0.7472	rp	218600-44-3	400010	-	-	C74085	18729.6	26168	18868.1	30487.9	13163.4	15824.6	15932.1	8491.16	15705.1	8273.06	9212.05	26094.4	14733.1	15600.5	24495.4	10399.6	41500.8	15185.7	20214.6	25481.8	7673.39	15043.3	22739.3	23778.4	10997.2	14101.6	13500	15116.8	14838.4	7097.27	5716.9	11919.9
MW0125996	C14H21N3O3	Oxamniquine	Heterocyclic compounds	Heterocyclic compounds	302.143	279.158	10.1704	M+Na	3.229	4	0.6755	rp	21738-42-1	4612	HMDB0015228	-	C07341	124405	127048	133921	154301	136281	143820	128137	137043	113897	131276	132159	124603	92948	113424	120207	103813	112052	104952	103880	98639.1	99416	88095	104504	101967	105772	121031	153023	122605	103054	88591.5	113072	113479
MW0142684	C19H24O4	3,4-Dihydroxy-9,10-secoandrosta-1,3,5(10)-triene-9,17-dione	Benzene and substituted derivatives	Phenolics	393.093	316.168	5.1462	M-H+2K	16.35	3	0.5159	rp	2168-61-8	440483	-	-	C04793	10138.5	28.5918	9750.96	37821.3	34850.6	37052.4	9350.76	9728.82	34540.9	32527.7	37676.4	29619.9	38533.7	37156.8	30268.9	37523.2	44147.3	46122.1	32150.6	41985.5	40360	39026.6	32806.8	44641.5	31946.3	31634.5	28978.4	36593.1	41135.1	36222.6	28949.1	34734.4
MW0124336	C8H15N5O	Hydroxyatrazine	Heterocyclic compounds	Heterocyclic compounds	395.274	197.128	10.1856	2M+H	24.2788	2	0.7538	rp	2163-68-0	135398733	HMDB0062766	-	C06552	111735	100934	93994.4	76766.4	73800.6	96939	100426	95343.9	45806.9	124381	111714	42148.1	15254.4	35475.4	53387	26745.2	70214.5	42225	49156.3	69479.1	58841.1	59622.3	113904	60428.4	221047	328218	281106	90821.6	75736.1	43782.5	95839.2	24995.6
MW0015733	C11H18O2	alpha-Terpineol formate	Aldehyde,Ketones,Esters	Esters	205.119	182.131	0.9283	M+Na	5.80025	4	0.8741	rp	2153-26-6	16537	HMDB0032050	-	-	34371	31592.6	33514.5	52567.2	62793.6	63454.6	70273.9	55401.5	35229.9	33508.6	6.908	31754.5	32901.9	33385.1	34733.5	37075.1	30423	32040.4	30571.4	30075.1	32129.6	31897	35.5879	30184.8	27695.6	27867.3	28516	27852.4	27705.8	29060.9	30105.2	30179.5
MW0103357	C11H15N5O4	2'-O-Methyladenosine	Nucleotide And Its metabolites	Nucleotide and Its metabolites	282.118	281.112	1.645	M+H	1.50066	1	0.9161	rp	2140-79-6	102213	HMDB0004326	58235	-	8434.82	10506.1	8715.66	8686.78	8581.19	6977.84	8594.42	10647.1	10602.7	7993.03	8356.54	6950.51	8090.81	9916.39	6498.34	9739.26	14091.7	11455.2	7328.35	8714.84	11306.7	7162.22	6614.13	9725.24	10676.3	9885.35	7006.43	7376.07	6770.05	10533.1	7126.32	12158.9
MW0011639	C15H20O4	(S)-Abscisic acid	Organic acid And Its derivatives	Organic acid And Its derivatives	303.101	264.136	5.1462	M+K	4.85	3	0.8853	rp	21293-29-8	5702609	HMDB0035140	-	C06082	16538.2	17305.5	16985.1	23439.6	22149.5	23587.2	17481.7	16285	38894.8	47314.1	36860.6	45012.9	35294.9	36096.5	38174.7	48764.8	41593.6	45487.2	30405.1	40276.4	33922.3	33479.4	30700.2	28903.4	30017	30159.9	27930.4	30883.9	29810.1	27651.4	12.643	40003.5
MW0012479	C21H34O5	(Z)-7-[(1R,2R,5S)-5-hydroxy-2-[(E,3R)-3-hydroxy-3-methyloct-1-enyl]-3-oxocyclopentyl]hept-5-enoic acid	Hormones and hormone related compounds	Hormones and hormone related compounds	349.236	366.241	7.4263	M+H-H2O	4.24556	2	0.726	rp	210978-26-0	5283097	-	36169	-	2947.08	2147.64	3495.77	2851.74	22.2974	4767.73	5919.45	3370.12	4270.09	10172.8	7123.06	6587.16	3965.38	7869.73	5376.2	2255.89	7211.84	5375.76	12493.8	14669.4	6905.47	1561.94	3882.5	7182.14	7716.41	5258.33	4623.06	2815.85	220.487	380.07	6621.57	292.234
MW0154688	C4H8N2O4	O-Carbamoyl-L-serine	Amino acid and Its metabolites	Amino acid derivatives	195.064	148.048	6.8131	M+HCOO+2H	6.35	3	0.8409	rp	2105-23-9	439881	-	-	C03015	48644.3	45333.2	46773.9	43520.3	47372.8	44845.8	44264.7	48190.5	47616.7	48946.8	51336	50875.5	50332.3	53537.8	47248.3	51070.1	49159.5	57404.7	53669.5	52787.6	52167.4	48187.6	53079.1	51309.7	47045	47883	46474.4	49390.1	48708	49415.1	53119.2	49837.5
MW0054079	C51H88O7	Isofucosterol 3-O-[6-O-Hexadecanoyl-b-D-glucopyranoside]	Hormones and hormone related compounds	Hormones and hormone related compounds	813.674	812.653	8.0494	M+H	13.529	4	0.5042	rp	209903-43-5	131751317	HMDB0032811	-	-	17884.3	13068.6	12707.6	19473.5	13132.5	14045.9	14850.8	14354.6	88981.6	54506	8731.97	59126.5	25485.7	34971.2	125740	21342.6	32161.5	107040	33533.6	42006.5	127728	45983.1	158168	148156	22991	28137.4	31389.9	28033.2	23445.2	34775.9	25022.1	44377.3
MW0111533	C11H13NO3	2-[(3-Oxo-3-phenylpropyl)azaniumyl]acetate	Organic acid And Its derivatives	Organic acid And Its derivatives	284.002	207.089	1.9954	M-H+2K	21.7022	2	0.5955	rp	20989-69-9	1608346	HMDB0002042	6455	-	316.142	5.23782	263.616	313.42	729.821	854.39	655.199	562.508	188.925	10.241	27.5863	58.8512	1355.94	2729.41	179.17	1654.12	624.105	137.558	407.991	559.947	319.883	744.164	157.4	931.059	562.938	787.065	153.352	55.8874	681.528	492.507	57.589	350.229
FDATN00019	C21H20N4O3	Entinostat	Benzene and substituted derivatives	Benzene and substituted derivatives	770.342	376.154	4.2689	2M+NH4	2.379	2	0.7134	rp	209783-80-2 | 442532-99-2	4261	-	45517	-	20448	20623.7	20958.5	19941	22085	20837.1	21116.5	200.686	40169.7	52.9695	38107.4	34423.5	36528.3	37336	39438.1	57.1773	31143.3	34980.2	31626.2	29212.1	35148.6	47226.6	74.0139	30120.6	110077	121843	93749.2	185817	64689.9	30819.1	78.2409	30090.2
MW0156094	C27H37FO4	Propan-2-yl 7-{(1R,2R,3S,5S)-2-[(3R)-3-(2,3-dihydro-1H-inden-2-yl)-3-hydroxyprop-1-en-1-yl]-3-fluoro-5-hydroxycyclopentyl}hept-5-enoate	Aldehyde,Ketones,Esters	Esters	427.271	444.268	10.1404	M+H-H2O	2.03327	2	0.671	rp	208114-93-6	71433616	-	45380	-	74.3043	208.224	82.2792	21.6395	165.254	83.6627	339.253	113.28	317.536	271.614	155.412	218.887	116.541	57.7211	121.546	278.54	177.598	158.822	142.535	138.136	89.8579	25.3065	184.941	200.104	2868.23	1697	4367.64	1691.5	1590.97	454.017	687.854	116.842
MW0120025	C20H14N2O5	4,5-Diaminofluorescein	Heterocyclic compounds	Heterocyclic compounds	363.097	362.09	5.1462	M+H	12.9885	2	0.8258	rp	205391-01-1	10666340	-	64883	-	53605.7	66468.9	65088.5	65482.9	55210.5	55103.7	45384.7	50032.2	61917.9	45956	51484.4	42902.3	65836.4	59991.5	55778.3	58934.5	67612.9	74819.5	59106.3	66244.1	66962.6	62078	57118.2	68455.9	55057.7	50410.5	53617.4	67037.6	57727.8	57571.5	51043.7	60454.1
MEDN0181	C2H8NO3P	(2-Aminoethyl)phosphonic acid	Aldehyde,Ketones,Esters	Esters	191.97	125.024	2.353	M-2H+3Na	10.525	2	0.6614	rp	2041-14-7	339	HMDB0011747	-	C03557	38120.6	59090.4	53652.1	22570.8	36672.1	51205.2	51336.4	59003.2	54239.7	55790.8	61158	20328.1	47360.5	43732.3	44710.6	48127.4	56618.7	79950.5	49959	58011.6	49656.6	42790.7	51144.4	45323	68175.9	63438.2	63356.2	60833.6	52035	71936.8	66287	59340.6
MW0112118	C6H14N2O3	2-Deoxystreptamine	Nucleotide And Its metabolites	Nucleotide and Its metabolites	163.111	162.1	7.2556	M+H	9.15	3	0.6957	rp	2037-48-1	203443	-	-	C02627	16853.1	19801.9	12373.5	17306.3	14451.9	17018.8	11652.5	11372.3	17317.6	19551.6	13848.1	18987.5	19210.9	15895.9	16814.3	14261.5	24348.1	23273.3	18380.9	14948.8	17628.5	12942	18640.3	13143.9	15109.4	16661.9	13396.9	16438.2	13942.8	11801.9	14787.7	9402.31
MW0125090	C7H8BrNO2	Methyl 4-bromo-5-methyl-1H-pyrrole-2-carboxylate	Aldehyde,Ketones,Esters	Esters	175.969	216.974	2.0112	M+H-COCH2	2.099	4	0.7002	rp	203207-18-5	10751271	-	-	-	708.893	3434.31	634.252	50552.6	32864.8	90458.5	23085.1	10496.5	3846.42	789.443	12345.6	2109.5	2759.99	10043.9	5947.65	15011.5	6989.9	17585.2	2935.19	655.618	19848.9	19956.4	20049.7	20415.6	2710	1067.8	25113.3	5524.26	544.531	929.219	1625.94	9549.17
MW0106366	C9H7NO4	D-Dopachrome	Organic acid And Its derivatives	Organic acid And Its derivatives	232.002	193.037	5.871	M+K	3.975	3	0.7037	rp	203000-17-3	24771780	HMDB0011622	-	C15566	3123.95	3156.28	2919.46	3212.52	2767.24	2827.74	2864.38	2837.89	3020.49	2771.93	3115.45	2223.63	2365.7	2907.74	2911.72	3055.59	3190.25	3092.04	2738.59	2517.8	3229.4	2796.96	2222.92	3187.49	3665.15	3762.52	3379.9	3753.76	3579.99	3531.88	2671.09	2350.42
MW0107736	C17H31N3O6	Leu-Leu-Glu	Amino acid and Its metabolites	Small Peptide	415.252	373.221	4.2222	M+CH3CN+H	7.5042	1	0.5096	rp	20274-83-3	484684	-	17724	-	9952.18	18719.2	24.7883	18072.9	17285.9	17385.4	15919	17455.8	23725.3	22497.9	23493.1	21511.3	22860.8	18395.9	17004.6	24971.1	19836	24278.9	18630.9	20537.9	21351.1	22574.8	17380.4	28213	25618.1	27724.8	24225.4	28361.6	23004	21619.8	16463.1	17344.7
MW0114065	C16H18O9	Chlorogenic Acid	Organic acid And Its derivatives	Organic acid And Its derivatives	337.092	354.095	8.8809	M+H-H2O	1.99975	2	0.7536	rp	202650-88-2	1794427	HMDB0003164	3498	C00852	9263.58	6951.87	10497.8	4409.65	10713.4	9961.59	9882.59	9249.27	50794.3	48787.3	52255.7	45987.9	53212.2	35429.9	37400.6	52377.9	42723.1	50406.1	46904.8	39362.9	3646.21	50283	43738.4	40199.8	32863	30585.2	31879.2	33251.9	26659.1	33137.5	43889.1	28612.8
MW0123508	C21H15N3O4	Deferasirox	Heterocyclic compounds	Heterocyclic compounds	356.093	373.106	1.9125	M+H-H2O	24.6761	3	0.5331	rp	201530-41-8	214348	HMDB0015547	-	-	48652	42813.1	31432.5	19423.4	16623.4	33214.5	27142.5	55796	36088	33674.7	17204.4	30797.1	32744.8	33489.6	35419.6	38429.8	38588.3	31313.1	28199.1	25971.3	7127.09	31057.5	28473.5	37120.2	27602.3	27915.4	25947.6	26382	27623.9	30082.8	36284.3	26775.4
MW0054658	C28H46O7	Makisterone A	Aldehyde,Ketones,Esters	Ketones	536.35	494.324	10.1554	M+CH3CN+H	9.44948	2	0.5896	rp	20137-14-8	12312690	-	-	C16874	18800.1	37971.3	37505	30585.4	112.44	36515.7	29178.4	30310.2	67585.3	65653.1	36229.3	60555.5	50188.8	53337.4	71299.6	65877.1	3703.5	50630.7	42844.2	41183.8	28216	62996	54936.3	553.677	42628.6	79106.2	35580.6	32253.5	48825.2	36604.9	27228.3	47357.1
MW0123506	C11H13N5O4	Decoyinine	Heterocyclic compounds	Heterocyclic compounds	280.102	279.097	2.3842	M+H	3.115	4	0.6779	rp	2004-04-8	121578	-	-	-	6730.43	7450.68	6326.96	6403.9	4415.37	4594.03	4243.68	5367.03	5329.98	4752.2	5483.29	5213.41	6818.06	4612.49	5566.24	2729.44	6251.23	5358.04	8817.46	7340.13	7235.39	5794.01	4002.85	3641.86	5593.43	3916.26	5364.81	5407.82	5306.39	4448.91	6207.7	3122.15
MW0103791	C8H5NO4S	Stattic	Benzene and substituted derivatives	Benzene and substituted derivatives	233.981	210.994	1.2094	M+Na	0.179	4	0.9955	rp	19983-44-9	2779853	-	-	-	344896	295015	281449	257583	313529	260995	214222	214574	377893	154959	157326	414057	199765	385139	233682	281918	258293	153764	132986	171251	398769	199810	197562	258919	365766	343801	285448	330608	307385	216375	183615	201663
MW0111083	C12H21N	Memantine	Alcohol and amines	Amines	226.179	179.167	6.6288	M+HCOO+2H	0.650606	2	0.7212	rp	19982-08-2	4054	HMDB0015177	-	C13736	25293.8	64406.9	24705.3	20235.5	21547.7	16922.2	24926.8	28846.6	39138.9	36460.8	46079.9	38812.4	35416.7	36253.5	38402.6	48762.7	29813.6	33801.6	36397.9	31672.5	33977.9	43692.9	41155.7	28797.1	28031.1	27670.7	27830.1	26769	27389.3	30573	37764.8	29.8725
MW0110866	C7H10N4O3	5-Acetylamino-6-amino-3-methyluracil	Heterocyclic compounds	Heterocyclic compounds	283.054	198.075	1.7928	M+K+HCOOH	24.7	3	0.6416	rp	19893-78-8	88299	HMDB0004400	-	C16366	2113.58	2097.25	1417.95	3203.04	8178.36	977.489	2861.43	1828.05	3022.05	1372.03	1995.29	2144.71	6696.73	4507.86	3906.49	381.908	374.921	1713.3	2552.73	2541.59	5576.88	4735.02	2681.41	5066.74	1244.84	3568.42	1206.63	7482.05	12461.7	1848.98	754.416	7567.41
MW0013319	C26H45NO	25-Azacholesterol	Hormones and hormone related compounds	Hormones and hormone related compounds	370.357	387.35	10.2606	M+H-H2O	17.778	3	0.5788	rp	1973-61-1	164906	HMDB0001028	5954	-	30483.6	3273.72	1511.82	1864.99	391.219	261.015	1689.2	522.225	16099.2	10993.6	35217.2	21208.9	21150.1	9066	14823.5	17416.3	20054.6	18444.8	15244.7	5926.25	17329.7	11042.6	9992.16	6675.31	12479.8	11237.5	20033.9	17182.5	6810.35	66603.8	19638.7	5957.48
MW0113205	C10H13BrN2O	5-Bromo-2-(piperidin-4-yloxy)pyridine	Heterocyclic compounds	Pyridine and pyridine derivatives	279.018	256.021	2.51	M+Na	7.1895	4	0.849	rp	194668-50-3	11149549	-	-	-	8816.02	1084.26	4447.71	5311.71	4783.64	3985.65	3390.78	113.263	4564.44	5978.62	6991.74	10954.3	7548.18	5931.72	6031.42	4931.2	5791.07	6761.9	7515.95	15957.6	12468.7	7660.15	6105.47	6873.75	7147.84	6290.4	14470.3	13692.3	10712.4	7346.3	5305.11	13082.6
MW0012998	C26H54NO7P	LysoPC 18:0	GP	LPC	506.357	523.364	10.2606	M+H-H2O	15.9562	2	0.8884	rp	19420-57-6	497299	HMDB0010384	-	C04230	27365.1	26643.3	26774.3	24858.1	24720	25082.2	25135.8	24743.6	39097.5	36437.5	46311.7	33223.5	35402.2	45803.2	38365.3	41629.2	29834.9	33801.4	30327.6	27952.9	44226	43883	41325.5	38949.7	26697.4	27310.2	29677	28134.4	28464.3	30937.8	37963.2	28781.9
MW0005220	C8H10N2O	N'-Hydroxy-4-methylbenzenecarboximidamide	Benzene and substituted derivatives	Benzene and substituted derivatives	173.074	150.079	2.2802	M+Na	5.8893	1	0.6903	rp	19227-13-5 | 923023-83-0 | 69113-24-2	5493168	-	96505	-	563.324	222.263	1062.42	532.798	637.75	4562.91	2901.8	873.022	9852.86	2660.92	1981.41	1827.9	1436.22	11386.7	264.292	770.695	2649.45	402.151	1607.68	2271.94	8979.31	2444.83	1965.76	1612.01	4656.39	6957.75	409.458	1087.64	526.443	1923.81	13647.6	942.77
MW0011897	C24H48NO8P	1,2-Dioctanoyl-sn-glycero-3-phosphocholine	GP	PC	510.316	509.312	9.345	M+H	4.426	1	0.7868	rp	19191-91-4	24779244	-	45203	-	82006.8	77884.6	96117.5	96470.6	72960.8	87276.6	101740	49837.4	35054	116.606	34664.6	33745.6	34315.1	34500.5	34923.1	35466.2	32378.5	33910.9	32644.7	30634.4	35902.1	33830.6	32792	31658.1	21034.1	21677.8	23861.8	21502.2	74.2271	25433.6	31095.7	160.489
MW0168794	C8H14ClN5	Atrazine	Heterocyclic compounds	Heterocyclic compounds	233.127	215.094	4.9732	M+NH4	0.925	3	0.7368	rp	1912-24-9	2256	HMDB0041830	-	C06551	3412.09	29.1507	25.8058	94.7643	6189.75	29.517	452.538	1084.75	6876.89	1437.67	789.233	4.88035	718.056	2361.86	1521.86	17.4656	7.45916	6.35741	11.7697	11.5951	1203.17	1055.64	46.6446	807.389	487.915	46.9208	211.436	271.164	653.525	90.8915	5956.32	617.239
MW0160111	HNO3	Peroxynitrite	Others	Metal, Non-metal and related compounds	63.9973	62.9956	0.967	M+H	12.1659	3	0.5183	rp	19059-14-4	123349	HMDB0002179	-	C16845	484061	493563	415915	620666	533752	542459	535649	564907	548353	590158	464527	492079	569353	507339	495700	522341	582447	561560	464560	460237	589228	635941	551557	560978	563735	389379	417038	588092	590724	538388	565054	473582
MW0062208	C39H62O12	Prosapogenin A	Steroids	Steroidal saponins	740.454	722.424	5.0198	M+NH4	1.28263	2	0.657	rp	19057-67-1	11061578	HMDB0029312	-	-	541.104	745.791	429.585	283.802	487.36	174.545	31.69	49.0176	104.178	1006.12	1777.74	429.21	3060.84	1670.77	178.22	61.7153	2915.8	1283.97	2031.52	2823.23	1956.97	1207.33	2023.48	1388.49	11.4653	47.5782	54.3024	57.4563	78.0179	159.029	313.683	454.836
MEDP1067	C19H39NO	Palmitoylisopropylamide	Alcohol and amines	Amines	320.294	297.303	6.783	M+Na	5.59697	1	0.6653	rp	189939-61-5	5063962	-	64930	-	15248.8	15598.2	14983.6	15581.9	14135.5	13255.2	11097.6	14034.8	39432.7	36672.5	45678.8	43112.8	44661.3	36457.5	38677.2	42013.2	29775.1	33907.3	40794.9	32142.9	34090.9	33606.4	35982.4	38448.9	26145.2	25852.8	28348.9	26577.2	25214.1	27581.1	37407.7	38405.4
MW0124660	C9H9NO4	Leucodopachrome	Heterocyclic compounds	Heterocyclic compounds	280.025	195.053	2.51	M+K+HCOOH	7.525	3	0.7089	rp	18766-67-1	161255	HMDB0004067	-	C05604	14042.1	6995.1	2.7029	7921.44	7430.35	6467.18	6467.11	6794.62	7647.59	8010.67	10112.6	12774.8	8543.43	8440.5	7242.95	7432.94	7376.63	7562.13	10367.4	14579.5	10647.3	7992.91	6713.59	7852.83	9386.62	8419.08	13454	11771.8	10116.9	7345.43	7674.99	10756.4
MW0118236	C4H7N3O2S2	2-Amino-4-methyl-1,3-thiazole-5-sulfonamide	Alcohol and amines	Amines	215.989	192.998	0.4615	M+Na	0.08025	4	0.748	rp	187230-38-2	18693244	-	-	-	10266.5	10306.2	10911.2	11788.4	10145.6	10764.6	11694.6	11805.4	10554.9	11053.8	10375.4	10229.2	8798.35	12397.6	10577	11158.2	10987.4	9881.83	9883.52	10548.4	10172.9	11190.6	10475.6	10114.3	12560.6	12342.3	12648.8	11705.6	12160.3	12594.5	12724.7	12137.7
MEDL02684	C20H16O5	Psoralidin	Lignans and Coumarins	Coumarins	337.106	336.1	5.1462	M+H	0.163019	1	0.5585	rp	18642-23-4	5281806	HMDB0034050	-	C10523	20519.5	58.7164	21167.3	150.454	21201.9	21310.1	20426.2	21999.3	30884.9	29258.1	33744.7	28577.5	42140.8	33466	30613.5	38746.3	40110.6	45823.9	37437.9	44021.6	39844.8	40675.4	34807.6	41591	28780.8	35702.2	27257.5	35348.5	38244.2	29794.9	25642.2	30486
MW0118140	C6H7F3N2O	2-(3-(trifluoromethyl)-1H-pyrazol-4-yl)ethanol	Heterocyclic compounds	Heterocyclic compounds	220.058	180.051	0.8374	M+Na+NH3	2.61875	4	0.9386	rp	185853-85-4	10678923	-	-	-	43775.6	32793.3	31216	36793.3	22634.3	20282.9	24994.4	23124.1	38592.4	35952.9	36531	32758.4	34924.1	35748.6	37866.6	41095.8	29401.6	33332.7	29887.5	27570.2	33506.4	170.022	30186.9	28398.2	27693.4	27311.2	27466.9	27656.3	27691.4	27320.9	27870.6	28369.1
MW0014686	C19H32O2	5alpha-Androstane-3alpha,17beta-diol	Hormones and hormone related compounds	Hormones and hormone related compounds	331.193	292.24	5.6988	M+K	10.576	4	0.5447	rp	1852-53-5	15818	HMDB0000554	5538	-	854.676	348.99	287.264	933.518	398.648	867.703	265.284	300.501	3914.07	848.743	3518.81	1173.46	2346.41	3339.77	1621.41	3015.21	1055.79	950.274	182.112	610.473	896.975	564.612	2390.18	1794.24	601.99	309.643	558.165	139.032	137.3	197.387	331.197	675.854
ZINC42834223	C32H31NO8	Aristoloterpenate-I	Benzene and substituted derivatives	Benzene and substituted derivatives	596.162	557.205	5.1462	M+K	1.73563	4	0.9584	rp	184955-22-4	10347702	-	-	-	19601.8	51.3582	169.975	21257.7	21.5952	22235.4	21844.2	21036.4	49151	35613.7	36148.9	48.4915	34666.9	35425.2	51255.8	40507	29561.9	45507.1	42204.5	122.687	33369.7	32951.1	30310.3	43096.2	39155.2	42004	34616.6	46051.2	44880.6	631.428	67462.3	28535.3
MW0148405	C40H54O3	Diadinoxanthin	Heterocyclic compounds	Heterocyclic compounds	629.424	582.407	8.9706	M+HCOO+2H	6.59337	3	0.9082	rp	18457-54-0	6449888	-	-	C19921	25738.5	33465.2	22787.1	43965.6	21490.1	15859.4	43329.1	23113.2	44378.3	33773.2	39327.5	30821.3	42183.5	33584.3	44749.9	45746.9	37686.1	31352.2	38234.1	25923	35622.8	40890.6	28432.2	105.072	26848.8	26714.6	28010.3	26726.9	26841.3	25845.1	26224.7	26710.2
MW0111617	C9H8Cl2O2	1-(3,5-Dichloro-2-hydroxyphenyl)propan-1-one	Aldehyde,Ketones,Esters	Ketones	175.002	217.99	0.5988	M+H-CO2	2.1625	4	0.6988	rp	18430-74-5	736410	-	-	-	624.828	595.932	576.328	450.588	246.961	68.5859	25.381	485.687	1006.95	957.98	624.927	1172.75	982.318	974.54	827.72	345.93	890.465	587.435	646.048	523.125	664.362	900.12	846.441	843.105	272.467	627.266	273.76	1233.64	164.402	735.87	330.109	606.18
MW0008211	C26H37NO2	N-(3-hydroxyphenyl)-Arachidonoyl amide	Benzene and substituted derivatives	Benzene and substituted derivatives	396.295	395.282	7.8532	M+H	12.8237	2	0.8495	rp	183718-75-4	9930597	-	45072	-	11967.6	13365.6	1956	18138	27809.1	31753.1	26877.9	16683.5	38070.2	35541.2	42773.1	56.3027	34571	35348	37368	50385	43563.5	45103.2	37728.3	34625.7	42335.2	40544.5	42231.2	28386.5	30359.1	27346.6	27136.4	27351.8	27403	26977	27839	28357
MW0111615	C11H14O3	1-(3,4-Dimethoxyphenyl)propan-1-one	Aldehyde,Ketones,Esters	Ketones	159.075	194.094	0.8374	M+H-2H2O	12.2849	2	0.6763	rp	1835-04-7	15781	-	265040	-	76630.3	68760.2	52479.2	70744.3	34412.5	38070.2	34704.2	34960.3	58472	44483.6	47613	41798.8	38568	36410.4	36929.5	34126.8	45379.9	31637.7	36101.4	40853.3	41113.1	46566.6	34364.8	32315.8	54009.4	30125.3	31325.7	32658.4	51373.6	23558.7	43269.1	16257.1
MW0118742	C10H9NS	2-Methyl-4-phenylthiazole	Heterocyclic compounds	Heterocyclic compounds	251.965	175.046	2.3842	M-H+2K	0.590221	2	0.705	rp	1826-16-0	584377	-	96510	-	26791.7	24513.8	10307.4	15116.8	16147	18313.8	19637.9	18948.8	49050.9	36433.2	37009.1	45293.3	35409.7	47354.2	38342.8	41595	40850.3	33827.3	30374.4	27942.5	35476.7	33544.1	43434.1	39423.7	29382.8	29291	30742.3	29199	29138.7	27945.5	38402	28807.5
MEDP1096	C32H64NO8P	1,2-Dilauroyl-sn-glycero-3-phosphocholine	GP	PC	571.345	621.437	8.9409	M+Na	3.83449	1	0.7105	rp	18194-25-7 | 127641-86-5	512874	-	-	-	58539.8	79442.9	67668.9	53878.2	65763.6	35383.2	91585.2	79586.4	34488.2	34004.8	34119.9	33244.3	33784.9	33962.7	34365.5	34861.5	32049.7	33399.7	32267.1	30836	33444.8	33324	32390.8	31503.6	26617	27040.6	28579.7	27915	119.613	28933.2	31121.3	31484.9
MW0116661	C14H15N3O3	1,3-Dimethyl-5-(4-toluidinomethylene)-2,4,6(1H,3H,5H)-pyrimidinetrione	Aldehyde,Ketones,Esters	Esters	820.349	273.111	6.6366	3M+H	1.6465	4	0.7105	rp	181648-71-5	2179717	-	-	-	200.115	113.975	26.1789	38.4988	136.304	27.6432	19.1067	62.6147	341.283	615.904	1067.16	578.963	725.478	133.407	185.071	327.822	160.852	208.173	234.05	73.6727	134.376	412.963	202.142	303.747	98.2281	95.9933	160.253	119.816	173.451	36.3785	175.814	366.615
MW0010611	C21H16O6	Justicidin B	Lignans and Coumarins	Lignans	365.1	364.095	5.1462	M+H	1.69954	2	0.7934	rp	17951-19-8	442882	-	-	C10636	15709.8	15673.3	15116.5	15567	15799.2	14756.8	14496.8	15229.3	32155.7	31979.7	34275.5	33939.5	34139.8	34210.3	32107.6	32322.9	31453.4	31796.6	31506.3	31134.1	34012.7	31775.6	31536.4	31318	39692.3	100112	71284.1	61534.7	23952.8	29874.7	33127.6	31313.2
FDATN00982	C13H21ClN2O	Prilocaine hydrochloride	Others	FDA	295.095	256.134	5.4726	M+K	4.39725	4	0.6513	rp	1786-81-8 | 878791-35-6	92163	-	-	-	64.4489	192.356	75.7277	171.051	70.8794	164.675	108.647	154.608	214.168	186.716	289.426	68.6658	66.1419	107.923	33.8533	134.747	37.5945	49.6932	114.491	58.692	56.4828	29.6481	114.342	120.041	760.834	219.143	133.028	80.0964	158.209	122.198	330.986	65.2327
MW0137085	C19H16O5	7-Hydroxywarfarin	Heterocyclic compounds	Heterocyclic compounds	307.096	324.1	6.109	M+H-H2O	7.64334	2	0.7564	rp	17834-03-6	54682507	HMDB0140988	-	-	1.96186e+06	1.74077e+06	1.31806e+06	1.64846e+06	1.67071e+06	1.85923e+06	1.76377e+06	1.98893e+06	1.80973e+06	1.60324e+06	1.80907e+06	1.57006e+06	2.00106e+06	1.81985e+06	1.76571e+06	2.29489e+06	2.04582e+06	1.95968e+06	1.61173e+06	1.65218e+06	1.76846e+06	1.727e+06	1.48082e+06	2.08244e+06	2.09997e+06	1.95389e+06	1.79785e+06	2.12569e+06	1.90768e+06	1.84118e+06	1.39348e+06	1.61751e+06
MW0147519	C6H8O2	cis-Cyclohexa-3,5-diene-1,2-diol	Benzene and substituted derivatives	Benzene and substituted derivatives	77.0376	112.052	1.5856	M+H-2H2O	2.325	3	0.848	rp	17793-95-2	176951	-	-	C04091	1915.06	5685.46	5071.59	5706.13	1601.96	3363	2253.71	3898.6	3587.62	3412.89	3429.73	3861.69	4331.69	3085.68	3082.53	3924.18	3029.6	2989.23	1052.11	4342.68	3635.56	2037.63	2591.66	2500.51	1327.12	1208.46	114.842	52.9626	1243.12	208.806	1479.4	1649.1
MWS-00-313g_P	C6H7N3O	2-pyridyl amidoxime	Heterocyclic compounds	Pyridine and pyridine derivatives	121.064	137.059	4.9575	M+H-H2O	4.51146	1	0.57	rp	1772-01-6	-	-	-	-	2091.87	3009.96	3009.85	2173.21	2051.18	1107.11	2283.99	2839.43	5379.92	4987.57	2305.98	2247.93	2314.35	1249.93	10760.2	3092.22	4429.95	1840.31	7478.08	678.445	395.472	1889.88	655.977	8878.86	8066.22	3318.73	4041.43	3716.32	8818.37	1539.16	4915.56	6811.39
MW0004094	C9H10O4	3-Methoxy-4-hydroxyphenylglycolaldehyde	Benzene and substituted derivatives	Phenolics	165.052	182.058	3.4761	M+H-H2O	6.025	3	0.7001	rp	17592-23-3	440729	HMDB0004061	-	C05583	1856.19	3106.37	1790.31	1426.33	1978.9	170.624	912.77	173.929	2523.63	2260.32	1446.5	2708.88	3147.27	4173.05	2480.19	2341.77	3289.94	1837.91	1528.31	3249.84	3273.14	804.092	2027.16	2475.34	4568.19	198.337	587.405	3207.12	209.016	1279.32	2348.66	2611.87
MW0123778	C28H34O7	Dulciol C	Heterocyclic compounds	Heterocyclic compounds	505.208	482.231	8.4872	M+Na	5.08805	4	0.6377	rp	175617-25-1	10719597	HMDB0029991	-	-	439.537	151.919	326.517	1895.11	161.462	487.241	400.121	245.237	773.555	76.1307	1182.41	1834.3	309.445	505.81	814.445	1061.84	76.6736	307.239	715.845	542.293	834.108	574.04	326.969	149.493	872.624	384.059	329.024	515.108	821.016	129.748	150.559	336.677
MW0054524	C24H50NO7P	LysoPC 16:0	GP	LPC	991.668	495.332	9.345	2M+H	2.65776	1	0.7366	rp	17364-16-8	460602	HMDB0010382	-	C04230	4.4521e+06	4.32529e+06	4.45514e+06	5.4837e+06	5.0525e+06	4.92591e+06	4.73022e+06	5.52318e+06	8.63626e+06	9.66275e+06	8.01485e+06	6.73865e+06	6.5056e+06	7.87471e+06	5.69385e+06	8.45715e+06	7.26159e+06	1.01852e+07	7.00472e+06	7.15447e+06	8.14681e+06	7.10753e+06	5.03033e+06	6.02901e+06	6.51848e+06	6.39239e+06	7.2682e+06	5.37065e+06	5.5733e+06	5.04722e+06	5.23179e+06	4.20035e+06
MW0150557	C3H6O6S	Glycerone sulfate	Others	Others	192.979	169.988	7.5334	M+Na	8.72825	4	0.5732	rp	17302-80-6	439751	-	-	C02543	12955	11867.1	6772.18	12960.8	12484.6	10992.7	12064.2	9453.13	3934.2	4317.11	4903.39	2671.03	2311.4	3136.74	2883.44	2130.05	4459.32	5172.79	2047.48	2373.94	3912.39	4924.38	4677.87	4113.55	9337.45	8995.33	7564.75	64.132	8126.27	6531.43	4112.82	3640.61
MEDP1665	C10H19NO4	Carnitine C3:0	FA	CAR	218.131	217.131	1.9276	M+H	19.1955	1	0.8084	rp	17298-37-2	107738	HMDB0062514	-	C03017	95546	66527.9	77364.2	22495.6	53295.3	32283	40176	76885.6	33324.6	32871.3	30602.9	32258.6	32683.7	32834.7	33203.3	33728.8	31447.5	32376.2	31584.8	30739.7	32410.9	32318.4	31664.8	31118.2	27824.3	28178.8	28643.1	28150	27846.6	29519.8	30898.8	31107.3
MEDN1024	C6H11NO2	D-piperidine acid	Heterocyclic compounds	Heterocyclic compounds	130.085	129.079	0.6891	M+H	2.72999	1	0.9501	rp	1723-00-8	736316	HMDB0005960	-	-	63285.7	125444	91659.5	60748.9	59374.5	61049.4	52082.5	50855.3	90219	72526.6	53065.2	62112.8	55845.2	83595.9	75963	60335.8	51024.2	44137.3	46502	41798.4	48096.3	48898.4	38833.7	58183.1	50883	52872.6	45024.4	47702.8	61716.2	72578.9	35872.9	57135.3
MW0049087	C29H44O8	Cyasterone	Aldehyde,Ketones,Esters	Ketones	562.332	520.304	7.8225	M+CH3CN+H	11.0312	2	0.6755	rp	17086-76-9	119444	-	-	C08816	73417.4	80821	43593.3	52941.5	37577.6	14866	80864.6	82563.3	48969.2	37534.4	38134.4	34220.2	36466.9	37322.3	39521.9	50405.8	30727.9	34816.1	31235.3	28793.1	34996.3	45191.1	31547.6	29675.1	28532.9	29180.2	28846.4	29187.9	28588.8	146.684	29116.8	29644.4
MW0006321	C39H40N3NaO6S2	Benzyl Violet 4B	Benzene and substituted derivatives	Benzene and substituted derivatives	734.235	733.226	8.8809	M+	3.11132	3	0.5252	rp	1694-09-3	5284479	HMDB0033385	-	-	13551	8085.52	7491.39	9658.97	8279.49	14681.5	9781.22	7140.81	38622.1	36110.1	52369.9	46578.5	35152.2	48727.7	53729.1	41108	42971.6	33684.4	47182.2	39713	46978.9	33422.9	30774.6	41538.9	32690.3	27104.7	32178.5	27100.5	27055.4	27216.2	40515.8	41446.8
MW0132745	C11H12O4	3,5-Dimethoxycinnamic acid	Organic acid And Its derivatives	Organic acid And Its derivatives	455.106	208.074	5.1462	2M+K	5.2426	1	0.6497	rp	16909-11-8 | 20767-04-8	5324677	HMDB0127491	-	-	41997.9	38742.3	38362.6	36932.2	36023.5	38562.7	37677.6	37703.1	40935.7	46364.4	38652.1	34384	45691.7	37773.9	40137.3	43634.8	30626.6	35037	41756.9	34427	35234.4	44342.2	31486.1	29575.6	27556.5	26616.9	28497.2	26541	27566.9	28612.2	38273.4	29546.5
MW0119625	C12H15NO4	3-Hydroxycarbofuran	Heterocyclic compounds	Heterocyclic compounds	276.064	237.1	2.0785	M+K	0.95076	2	0.7205	rp	16655-82-6	27975	HMDB0032775	-	-	27828.1	26741.9	42590.3	29919.7	29923	30059.9	35064.4	25674.6	32043.2	22011.3	32048.2	40522.8	72264.6	43920.2	33899	27125.3	10193.3	2757.81	26151.2	49716.9	40710.3	38252	39056	36371.4	35431.3	35957.1	36286.1	35323	46550.2	34296.5	27303.4	73046.2
MW0108724	C11H11NO3	Cinnamoylglycine	Amino acid and Its metabolites	Amino acid derivatives	228.061	205.074	5.1616	M+Na	0.442167	2	0.7229	rp	16534-24-0	709625	HMDB0011621	-	-	18606.8	20037.8	20407.3	22037.2	22568.3	20620.6	22175.5	17373.6	34791	32534.1	47126.8	42350.1	47547.7	44610.7	11.7	48133.1	39171.3	42782.3	39646.7	23.1189	7.68666	30123.8	40046.1	37794.1	27700.6	30511	24480.7	45.354	27719.8	438.237	25650.7	4.70825
MW0052500	C27H30F6N2O2	Dutasteride	Benzene and substituted derivatives	Benzene and substituted derivatives	529.209	528.221	9.8092	M+H	16.3697	2	0.6472	rp	164656-23-9	6918296	HMDB0015258	-	-	21704.8	44553.6	45645.1	46126.4	45600.5	31264.5	43023.3	39554.6	47092	35922.9	46932.8	32775	34908.9	35721.4	46672.2	41021	39998.8	43551	29931.3	36818	44123.4	33060.7	40907.1	38589.3	28415.8	27364.7	27801.7	28152.6	28408.9	27461.9	27887.6	28401
MW0147061	C36H38N2O9	Cannabisin E	Lignans and Coumarins	Lignans	643.266	642.258	11.445	M+H	1.69342	3	0.5593	rp	163136-16-1	71448966	-	-	C17909	20746.8	34009.3	27826.7	9532.67	15724.7	14552.1	18542.8	18760.6	38110.7	35648.4	17.4971	32761.5	34711.9	35461.6	37423.1	40563.2	29682.3	4.91447	43934.1	27745	33433.6	33021.9	30423.7	28683.4	26654.2	26702.7	32635.8	34313	26657.4	33896.3	28109.4	28653
MW0054553	C30H50NO7P	1-(4Z,7Z,10Z,13Z,16Z,19Z-docosahexaenoyl)-sn-glycero-3-phosphocholine	GP	LPC	568.337	567.332	8.9409	M+	16.4494	1	0.671	rp	162440-05-3	10415542	HMDB0010404	-	C04230	7.06618e+06	6.17926e+06	3.2891e+06	4.22089e+06	4.02407e+06	3.76665e+06	3.95044e+06	4.1411e+06	6.66066e+06	7.26973e+06	6.9422e+06	5.20866e+06	5.36365e+06	4.36287e+06	5.19324e+06	6.04703e+06	4.44096e+06	6.65276e+06	7.65162e+06	4.50961e+06	5.81576e+06	5.19045e+06	5.41998e+06	5.00324e+06	4.74636e+06	4.98826e+06	5.95928e+06	5.00351e+06	4.15786e+06	4.23525e+06	4.03459e+06	5.51739e+06
MW0003532	C9H8F2O4	3-(Difluoromethoxy)-4-methoxybenzoic acid	Benzene and substituted derivatives	Benzene and substituted derivatives	350.048	218.039	0.8222	3M+2Na	0.163	4	0.7459	rp	162401-65-2	19705410	-	-	-	19132	22377.5	21877.4	23106.7	24593.5	15191.4	19911	22262.5	38280.2	35734.8	36287	32715.7	424.676	35540.2	37573.7	40766.2	41459.2	33256.2	38026.3	34049.7	40937.4	32988.4	38759.1	28529	27626.1	61.819	95.0119	30687.3	57.0614	27140.3	27978.7	28499.3
MW0144895	C10H12N4O5	Allopurinol riboside	Nucleotide And Its metabolites	Nucleotide and Its metabolites	537.17	268.081	2.0634	2M+H	2.15947	3	0.9576	rp	16220-07-8	135407110	HMDB0000481	-	-	33480.1	5716.64	40120.1	6774.08	21.9805	19604.5	22015	39510.4	15476.3	74829.9	14103	8466.05	8421.69	471.188	169.532	9143.91	15831.2	9261.66	12950	13372.6	13859.9	10768.4	101.452	11893.2	1405.45	1547.8	6725.12	1736.4	2047.41	5143.63	5704.77	196.071
MW0115615	C2H4Cl2O2	2,2-dichloro-1,1-ethanediol	Alcohol and amines	Alcohols	260.927	129.959	0.746	2M+H	11.8994	3	0.5011	rp	16086-14-9	85275	HMDB0062193	-	C14860	63247.6	54757	56761.9	63043.1	65352.7	54654.2	63224.9	62072.2	33682	35356.8	33609.5	33395	33535.1	33575.6	33658.8	33746.7	32964.8	33438	33058.9	32229.6	35068.6	33417.3	34459.1	32686	24913.7	25552.2	27579.4	25497.8	24952.1	28892.5	32444	32675.2
MW0063695	C6H12N2O3	Daminozide	FA	Others	207.102	160.085	3.2264	M+HCOO+2H	11.4215	2	0.7056	rp	1596-84-5	15331	-	-	-	10899.2	9293.11	8584.93	7264.17	8132.47	6082.09	10380.2	10518.7	7998.48	9319.82	9992.54	7704.83	10111.9	9252.24	10448.5	7779.92	7960.38	10482.8	6666.15	10059	6643.67	7381.1	5211.66	9021	12844.1	9495.61	8215.27	11939.6	11101.6	9581.64	5012.66	6485.81
MW0113890	C8H11Cl3O6	Glucochloralose	Carbohydrates and Its metabolites	Sugars	325.988	307.962	5.5034	M+NH4	4.55225	2	0.6831	rp	15879-93-3	85991	HMDB0031727	-	-	21082.3	17822.1	19503.1	19176.1	19540	19753.9	18832.2	20020.2	39155.8	45607.2	45949.9	33217.2	35423.1	36262.8	38418.1	41696.8	29804.8	43798.3	30297.4	27958.4	33979.1	33512.4	30601.3	28791	27848.7	27434	27744	27835.4	27848.1	27660.5	28261.2	38665.3
MW0104169	C11H6O10	Benzenepentacarboxylic acid	Organic acid And Its derivatives	Organic acid And Its derivatives	298.995	297.996	5.488	M+H	10.2413	4	0.5496	rp	1585-40-6	15314	-	-	-	61.0571	107.885	59.9406	55.9459	119.095	20.3523	56.1114	57.2775	208.114	545.563	142.849	624.948	148.855	31.879	336.187	168.592	400.237	286.745	158.152	74.7619	139.609	347.596	61.9221	17.1493	1247.93	996.343	648.127	1046.41	484.687	754.041	359.352	396.5
MEDP1654	C11H15N5O4	1-Methyladenosine	Nucleotide And Its metabolites	Nucleotide and Its metabolites	326.086	281.112	2.018	M-H+2Na	0.754661	2	0.745	rp	15763-06-1	27476	HMDB0003331	6888	C02494	11865.4	25048.1	21766.4	23398.5	8156.86	9032.12	33521.7	8198.54	38202.3	35643.9	36200.8	32584.2	34656.2	35447.4	37494.5	40676	29339.8	33133.4	29817.3	27451.6	11701.4	32861.4	30109.4	28332.5	29048.2	29361	27592.1	28163.1	28302	27231.5	27781.8	28302.7
ZINC64624209	C20H34	Kaurane	Others	Hydrocarbon derivatives	297.258	274.266	6.7217	M+Na	9.872	4	0.8052	rp	1573-40-6	65390	-	-	-	6064.72	10.0961	5832.82	12410.5	6227.27	5693.58	5661.91	35.6876	8333.2	8133.07	9791.98	6772.59	11978.1	10858.3	10866.4	12138.6	10641.9	10181.7	8348.6	8978.3	12158.7	10908	11139.2	10849.3	10245.6	8840.89	9655.12	9300.96	9294.02	9101.04	6042.19	7467.49
MW0123579	C10H18N2O3	Desthiobiotin	Heterocyclic compounds	Heterocyclic compounds	197.126	214.132	3.926	M+H-H2O	3.59854	1	0.6863	rp	15720-25-9	643	HMDB0003581	-	C01909	1257.22	2910.86	3094.76	14.2143	597.545	12.059	6.7218	341.212	2062.66	1027.25	147.696	1167.66	465.295	1696.75	3618.45	557.7	590.296	261.05	857.654	513.005	20.0705	733.299	141.003	818.424	677.889	741.167	866.329	624.419	461.124	2395.63	601.609	2224.31
MW0105716	C10H19N5O5	Arg-Asp	Amino acid and Its metabolites	Small Peptide	289.138	289.139	6.783	M+	0.753531	2	0.717	rp	15706-88-4	7009612	HMDB0028705	23897	-	9298.31	6856.12	10181.7	5253.78	1918.21	4868.9	4119.57	5097.6	7839.66	977.885	1057.85	2921.91	1241.98	1154.44	1341.92	878.239	1538.61	894.86	1785.72	1411.53	704.35	587.697	624.068	1102.31	54.2183	255.137	88.6253	81.3962	636.788	285.399	371.294	814.527
MW0142275	C25H40ClNO3	2-chloro-1-[(2S,3S,5S,10S,13S)-3-hydroxy-10,13-dimethyl-2-morpholin-4-yl-2,3,4,5,6,7,8,9,11,12,14,15,16,17-tetradecahydro-1H-cyclopenta[a]phenanthren-17-yl]ethanone	Aldehyde,Ketones,Esters	Ketones	394.281	437.27	8.4417	M+H-CO2	0.750109	4	0.9816	rp	156685-94-8	656747	-	-	C13804	6255.51	5632.47	17380.4	50671.8	4798.15	20402.6	10594.4	8807.3	33096.9	31643.6	31941.8	30213.1	57.5782	31540.9	32674	34691.4	29205	30441.3	29309.4	28988.3	30513	30326.5	69.9909	29049.6	26576.7	26745.2	27374.8	25486.8	26586.7	27909.5	29004.7	29046.4
MW0142402	C11H10O5	2-Hydroxy-7-hydroxymethylchromene-2-carboxylate	Organic acid And Its derivatives	Organic acid And Its derivatives	223.063	222.053	7.5334	M+H	7.7	3	0.8388	rp	156605-24-2	656880	-	-	C14106	3.70567e+06	4.07438e+06	3.58215e+06	3.7953e+06	3.49693e+06	3.62808e+06	4.10763e+06	3.83462e+06	3.898e+06	4.53205e+06	4.06817e+06	4.1459e+06	4.80109e+06	3.95806e+06	4.57885e+06	4.0745e+06	4.59844e+06	5.05941e+06	4.57371e+06	4.57349e+06	4.80986e+06	4.62626e+06	4.10065e+06	4.73556e+06	4.03475e+06	3.83392e+06	3.95875e+06	4.39101e+06	4.83511e+06	4.41154e+06	3.63368e+06	4.12667e+06
MW0123226	C12H15NO3	Carbofuran	Benzene and substituted derivatives	Benzene and substituted derivatives	335.975	221.105	1.1652	M-2H+3K	2.62104	2	0.6814	rp	1563-66-2	2566	HMDB0031770	-	C14291	9985	10215.3	7614.94	9651.77	10184.3	10164	8081.13	6920.84	21626.8	6529.96	10704.4	7734.11	10168.9	20368.7	10098.4	29833.5	28719.5	12945.8	3360.4	13703.9	21201.2	4871	18589.1	9827.94	25387.7	7655.08	13995.8	12765	9578.87	10847.3	11785.3	8617.81
MW0014532	C7H14O2	4-Methylhexanoic acid	Organic acid And Its derivatives	Organic acid And Its derivatives	113.095	130.099	9.0904	M+H-H2O	5.18358	2	0.5841	rp	1561-11-1	15271	-	4482	-	38469.2	47416.7	38879.4	36713.6	37339.6	42399.8	35452.2	33679.3	40514.6	37575.5	41339.9	42392.6	47437.3	42105.8	42333.2	38571.6	48541.9	50174.2	41282	52686.4	49817.3	49847	43102.3	47486.1	43154.1	49118.8	46167.4	48614.5	45094.7	46920.2	46733.1	43182.8
MW0103277	AsH3O4	Arsenic acid	Others	Others	210.917	141.925	1.2249	M+Na+HCOOH	5.24077	3	0.6955	rp	15584-04-0	234	HMDB0012190	-	C01478	29481.3	21789.9	19772.2	28192.4	8961.17	8865.43	10935.2	11171.7	48073.4	36429.4	37004.8	44071.2	35406.6	46257.1	47632.2	41585.7	40812.7	33825.1	30373.5	27940.5	35470.3	44309.4	41724.4	39386.5	29328.5	29238.3	30693.6	29149.6	29083.3	31728.5	38365	28806.4
MW0015467	C35H70O3	9-Hydroxytridecyl docosanoate	FA	Oxidized lipids	577.496	538.533	9.7942	M+K	19.5039	4	0.6886	rp	155758-78-4	129824367	HMDB0041080	-	-	191596	214613	214521	353090	113034	307368	102349	85466.7	32826.3	32465.1	32545.5	31997.3	32319.5	34059.2	32728.3	33160.8	31408.3	32085.4	31506	30909.7	32111.6	32042	31563.2	31176.3	26791.1	28236.4	29293.3	28203.4	27858.4	29809.9	31022.3	31168.7
MW0148480	C44H84NO7P	PC(O-16:0/20:3(8Z,11Z,14Z))	GP	PC	808.552	769.598	0.374	M+K	8.14027	2	0.708	rp	155575-01-2 | 131907-73-8	16759365	-	43415	-	109372	78700.8	85070.3	69401	69842.9	72961.7	79103.4	71372	32537.9	32225.2	32294.4	31826.3	32100.3	32200.6	32452.6	34637.6	32695.2	31900.9	31412.7	30904.6	31923.2	31864.2	32858.8	31134.8	26643.6	28050.5	29197.6	27136.8	26665.1	29771.9	31002.8	31128.3
MW0000443	C37H34N2O7	Simulanoquinoline	Alkaloids	Alkaloids	618.243	618.237	9.4489	M+	6.39856	3	0.661	rp	155416-22-1	5321314	HMDB0040379	-	-	8857.56	8794.59	8951.95	8262.51	8409.64	8987.31	7967.86	13302.5	34144.5	36196.7	34781.9	32402.2	35128.1	509.556	35102.3	1684.96	344.989	34407.6	33052.1	273.126	33094	361.496	56.2056	30371	43076.5	42252.9	46433.8	39938.4	38890.6	4151.5	70.2465	275.241
MW0121506	C10H12ClNO2	MDAI (hydrochloride)	Others	Others	160.075	213.056	3.2421	M+H-H2O	4.83527	2	0.7108	rp	155344-90-4	117065152	-	96729	-	55208.7	52505	59605.5	44617.3	44782.2	43330.6	52204.6	63025.3	50666.3	56845.5	51608.5	51294.2	58240	61987.5	60621.8	50714.9	52619.2	64662.6	45066.7	55846.4	55502.9	52515.6	39505	55864.8	49043.3	47994.8	43256.5	51337.6	58575.1	52248.5	40828.9	39892
MW0049190	C24H38O3	Dehydrolithocholic acid	Organic acid And Its derivatives	Organic acid And Its derivatives	438.304	374.282	9.5842	M+CH3CN+Na	13.9175	3	0.592	rp	1553-56-6	5283906	-	-	C03070	53275.2	55054.1	57319.9	40932	60836.1	47929.2	50345.9	54048.7	63641.1	53447.5	48616.4	45734.6	46565.8	79198.1	51996.1	48875.4	40076	52380.3	46504.6	37654.9	50075.5	35833	58427.9	53564.1	52857.2	57478.7	42308.1	42403.3	52606.7	62460.3	49811	81242.4
MW0169982	C8H11NO	Tyramine	Benzene and substituted derivatives	Phenolics	251.965	137.084	1.608	M-2H+3K	16.4456	1	0.6237	rp	154375-43-6	5610	-	-	C00483	31380.2	12493.7	16249.4	78070.6	41015.1	56683.3	26701.1	32443.7	33018.9	32750	32152.2	32260	32616.5	37634	32953.8	33204.9	34192.9	31710.2	30664.2	31267.5	36315.3	32314.9	34741.8	30885	26108.7	26497.5	27841.4	26554	26189.4	28600.6	32666.2	30868.8
MEDP0593	C5H5N5S	Thioguanine	Nucleotide And Its metabolites	Nucleotide and Its metabolites	233.982	167.027	1.6302	M-2H+3Na	16.8152	2	0.5005	rp	154-42-7	2723601	HMDB0014496	-	C07648	103863	88478.5	87672.8	84859.3	86283.5	88539.2	92244.4	94102.9	93910.8	73194.5	101055	105415	90808.9	108246	96943.1	97341.5	86081	135952	111859	89738.2	84561.7	84776.8	88885.2	92284.6	116940	160977	117680	107383	117402	125594	145506	84834.9
MW0133621	C21H13FO	4-Fluoro-4'-(phenylethynyl)benzophenone	Benzene and substituted derivatives	Benzene and substituted derivatives	323.079	300.095	5.6599	M+Na	4.89175	4	0.6415	rp	153354-46-2	4095657	-	-	-	2516.19	2844.8	2786.38	2694.13	2447.47	2539.83	2390.83	2462.78	732.364	2344.26	2830.03	3595.55	3678.54	2724.91	649.153	108.806	3107.98	546.542	767.585	262.662	3600.91	182.234	285.568	282.12	3141.47	3020.09	2647.91	3070.22	2704.32	2770.99	2128.15	1150.16
MW0143790	C10H7BrO	6-Bromo-2-naphthol	Benzene and substituted derivatives	Benzene and substituted derivatives	444.931	221.968	1.2094	2M+H	12.3966	3	0.6987	rp	15231-91-1	27144	-	-	-	16610.8	23599.5	16392	15494.4	15676.8	12803.4	30.2786	15258	36935.4	16461.1	166.056	51785.4	19218.3	8957.48	23145.8	27881.5	5269.62	15544.3	1753.43	183.78	596.645	6073.53	17349.2	4234.46	30972.3	76553.9	29121.7	64564	50614.5	15545.9	24690	16804.5
MW0049035	C21H30O4	Cortodoxone	Hormones and hormone related compounds	Hormones and hormone related compounds	461.093	346.214	5.1462	M-2H+3K	8.65342	3	0.7749	rp	152-58-9	440707	HMDB0000015	5088	C05488	24.9481	124.973	74.9967	50.0081	209.878	11.0446	67.1594	9149.15	10645.7	10383.2	11070.1	7898.27	12494.8	11418.9	9824.48	12222	13015.9	13351.4	10179.1	12028.2	11081.3	11785.1	8956.37	12481	10703.5	10313.2	9784.33	11729.8	11878.6	10383.5	7901.41	8970.58
MW0117872	C23H39NO	2,4,12-Octadecatrienoic acid piperidide	Organic acid And Its derivatives	Organic acid And Its derivatives	346.319	345.303	7.5486	M+H	20.008	3	0.7038	rp	151391-71-8	131751247	HMDB0032034	-	-	5918.25	6191.23	9658.76	9192.01	9257.87	7660.81	5957.73	4688.64	32383.7	30463.3	30524.4	30112.5	30353.2	30441.6	30664.3	31001.5	25175.3	30178	27833.8	26577.9	30197.5	26096.5	29792.9	22528.5	26136.6	26551.1	27666.2	26516.9	26162.4	28227.9	29391.6	29502.1
MW0127365	C6H8N4S	5-amino-1-methyl-3-(methylsulfanyl)-1H-pyrazole-4-carbonitrile	Others	Others	207.013	168.047	0.7916	M+K	7.5825	4	0.8422	rp	151291-04-2	4962764	-	-	-	11229.8	13068.5	11577.8	16265.1	17166.8	13228.4	13514.9	13810.2	21477.7	12630	13673.4	15912.2	12647.7	18339.4	14468.4	20072.2	13939	14745.7	10786.2	12770.2	18217.1	14791.9	12043	17003.7	14649.3	14712.6	11064.4	13399.9	13276.1	17259.7	12788.9	7415.99
MW0143586	C6H3ClO3	5-Chloro-2-hydroxy-p-benzoquinone	Benzene and substituted derivatives	Benzene and substituted derivatives	221.981	157.977	1.2094	M+CH3CN+Na	18.2622	3	0.6492	rp	149312-95-8 | 89284-69-5	19427629	-	-	C21105	15673.1	14909.9	13114.1	13208.5	10256.9	7477.59	10284.9	8761.49	13192.1	13080.1	9999.44	16248.4	8512.7	5383.62	9741.02	12379.6	13423.2	10181.4	13279.2	12623	18210.2	10155.2	10398.7	10825.3	16275.7	17691	15325.2	21131.1	14341.6	12772.2	15571.7	10589.1
MW0000206	C29H37NO5	Cytochalasin B	Benzene and substituted derivatives	Benzene and substituted derivatives	462.272	479.267	6.8434	M+H-H2O	0.277966	2	0.8761	rp	14930-96-2 | 11032-95-4	5311281	-	46771	C19954	26247.1	229.289	329.593	28.1466	129.134	545.833	24317.5	192.566	50436.7	35101.3	689.804	45965.3	47021.4	34925.2	49496.8	51642.4	29472.6	28.2964	29908.5	27644.1	53.0182	32625.2	43305.5	41123.1	42899.8	58256.9	42154.1	135778	60390	270892	27987.3	28500.2
MW0016402	C11H21NO4	O-Butanoylcarnitine	FA	CAR	232.153	231.147	2.7822	M+	4.46845	1	0.9097	rp	1492-26-8	439829	HMDB0002013	-	C02862	70788.9	134483	139903	63314.8	96244.2	67478	124752	116524	205576	73292.6	101521	117249	75367.5	101391	111284	140057	160985	100059	93190.6	60231.5	83717.2	117710	65937.3	100829	73081.8	78267.4	97747.8	86841.1	64072.5	62887.7	54588.8	68675.5
MW0148323	C20H37N3O13	Destomycin A	Heterocyclic compounds	Heterocyclic compounds	510.229	527.233	4.2066	M+H-H2O	0.685655	4	0.7331	rp	14918-35-5	502206	-	-	C01688	45.7239	36.9713	63.8829	67.8022	30.0471	76.7667	92.2318	214.511	565.548	1180.35	220.655	1327.85	979.817	726.502	1205.31	2014.79	590.505	966.365	214.907	353.518	339.148	564.767	2316.43	815.735	532.641	293.95	474.208	301.18	333.589	345.425	413.882	299.718
MW0054761	C10H20O	Menthol	Terpenoids	Terpene	179.14	156.151	1.2829	M+Na	1.56182	2	0.8723	rp	1490-04-6	1254	HMDB0035765	-	-	31965	30051.5	32588.1	34494.1	22863.3	23946.4	26681.6	24233.7	46694.7	36814.7	37435.1	33358.5	44491.8	45042	38858.9	48117	29755.1	33981.7	40345.9	27942.1	43537.7	33673	30584.9	28726.8	27027.6	26175.3	27988.8	27134.6	27034.7	27697	37260.9	28697.9
MW0007231	C7H6O5	Gallic acid	Benzene and substituted derivatives	Benzene and substituted derivatives	246.95	170.022	0.746	M-H+2K	22.5253	2	0.5558	rp	149-91-7	370	HMDB0005807	3295	C01424	253550	243850	250573	235265	239005	252229	245982	231746	223859	238749	237563	218618	241880	235329	249975	203384	254031	257605	242230	242037	228747	264751	222505	244087	237300	228839	244826	243274	240918	227865	210069	221648
MW0121130	C4H4N6	[1,2,4]Triazolo[1,5-a][1,3,5]triazin-7-amine	Heterocyclic compounds	Heterocyclic compounds	137.058	136.05	4.9344	M+H	4.3605	4	0.6521	rp	1489-04-9	258108	-	-	-	4103.4	3089.25	2068.2	2019.75	1922.2	1735.17	1585.79	1819.34	4042.33	3094.71	4947.29	3053.01	2347.16	906.289	3303.19	2123.02	595.057	1932.36	3005.58	195.751	1859.82	774.791	256.122	4053.65	3197.83	4357.3	4938.19	2766.92	2924.05	4269.17	414.632	2101.03
MW0107876	C4H9NO5S	L-Homocysteic acid	Organic acid And Its derivatives	Organic acid And Its derivatives	249.978	183.02	1.0468	M-2H+3Na	9.16542	2	0.7022	rp	14857-77-3	177491	HMDB0002205	6545	C16511	24062.8	25274.7	18676.4	42956.3	31595.3	31461.9	42731.6	46837.5	18553.9	26539.8	30176.1	36757.9	35482.4	26051.5	28927.2	16743.2	21203.2	29107.4	40766.6	40585.7	41989.4	44173.9	40119.6	33010.5	29624.1	39696.6	65032.8	27850.9	41642.5	28715.5	39644.9	40102.9
MW0119101	C12H10N4O3	3-(6-oxopyrazolo[1,5-a]pyrido[3,4-e]pyrimidin-7(6H)-yl)propanoic acid	Organic acid And Its derivatives	Organic acid And Its derivatives	297.03	258.075	1.2858	M+K	1.7745	4	0.7075	rp	148191-56-4	3073311	-	-	-	1769.94	18.76	185.802	44.3523	11.9115	12.6861	258.029	239.751	1898.71	1103.71	884.38	2191.1	819.045	1411.13	746.777	1403.6	1365.62	1065.88	717.514	1105.76	1365.84	656.766	1016.37	872.775	78.4766	351.256	94.7627	171.544	504.855	444.322	1146.92	1417.4
MW0122633	C9H7NO	8-Hydroxyquinoline	Heterocyclic compounds	Heterocyclic compounds	146.059	145.053	5.6988	M+H	1.90975	4	0.7045	rp	148-24-3 | 84063-18-3	1923	-	44006	C19434	12122.3	17849.9	10622	15812.1	7989.46	14043.7	13136.4	20851.3	19274.2	4029.33	5232.33	6488.8	7416.22	38615.1	14646.2	5117.51	1737.94	1515.73	19002.7	6937.09	1298.58	7590.46	279.705	20337.8	7614.32	20199.6	21486.5	15169.6	8965.36	26339	9275.9	12881.4
MEDP1060	C9H7NO	Hydroxyquinoline	Heterocyclic compounds	Heterocyclic compounds	146.059	145.053	3.2264	M+H	2.94596	1	0.7912	rp	148-24-3	1923	-	-	C19434	256493	212159	209624	169117	170003	142475	203157	230382	169884	201293	213229	200111	208571	193164	234914	148048	179183	232383	159160	231646	172435	167399	120857	171483	262489	219335	192494	241344	278777	204283	125594	140230
MW0159873	NO3-	Nitrate	Others	Metal, Non-metal and related compounds	164.949	61.9878	1.2094	2M+K	8.12524	3	0.7027	rp	14797-55-8	943	HMDB0002878	3208	C00244	5390.61	6255.3	5732.62	4643.08	3511.86	4291.81	4113.07	2240.06	4414.95	4551.61	6294.03	5582.77	3599.09	2679.3	2698.95	3014.3	3714.8	5669.84	4397.97	5730.76	6402.61	4107.79	4970.97	3354.73	6492.53	6269.21	7725.36	9764.97	7176.38	3482	7226.77	5447.42
MW0141676	C20H14O5	19-Hydroxy-8-O-methyltetrangulol	Heterocyclic compounds	Heterocyclic compounds	357.072	334.084	13.7586	M+Na	2.191	4	0.6981	rp	147914-13-4	379539	-	-	-	25920.1	25908.5	25716.8	27764	25948	25577.4	25468.3	27428.7	38376.9	35989.3	36504.2	47208.6	35080.8	49799.4	37710.1	40758.2	30156.4	47777	30614.8	28184.9	33838.5	47551	44620.9	29152.9	1086.21	359.544	540.254	683.055	28803.9	365.124	40887	42080.4
MW0116019	C10H8O3	3,4-Methylenedioxycinnamaldehyde	Aldehyde,Ketones,Esters	Aldehydes	223.062	176.047	5.3636	M+HCOO+2H	3.2844	2	0.7144	rp	14756-00-4 | 58095-77-5	5374493	-	263513	-	15981.3	15894.6	13471	15577.2	12218.4	12070.6	12644.3	14446.5	13989.6	11880.6	12638.5	16112.9	11744.6	13552.7	11318.5	12977.8	15873.4	14468.8	14237.6	16884.9	14655.2	15905.6	17017.4	14197.1	16721.6	14915.4	14952.3	16372.8	14835.7	15799.1	12587.6	12893.4
MW0009461	C20H40O2	Phytanic acid	FA	Others	359.321	312.303	10.3882	M+HCOO+2H	14.55	3	0.806	rp	14721-66-5	26840	HMDB0000801	5765	C01607	643109	587998	616043	613037	625179	564100	583998	602313	2.11455e+06	856522	519148	524593	247743	408407	921819	468336	815599	463683	819836	547012	631537	574925	939195	610901	870447	1.41471e+06	1.11425e+06	1.11997e+06	687859	320901	830393	1.02536e+06
MW0169367	C5H9NO2	L-Proline	Amino acid and Its metabolites	Amino acids	116.07	115.063	0.9055	M+H	2.37492	1	0.9672	rp	147-85-3	145742	HMDB0000162	29	C00148	93393.7	139362	130881	87749.2	54069.8	60290	47420.9	64225.8	104453	82544.4	60475.5	80283.2	72029.5	115851	95889.6	52419.4	69499.6	67688.6	109484	62519.7	58475.5	68214.9	53642.7	78228.8	83775.9	66151	69699.2	74210.4	102054	83327.1	66425.7	93849.7
MW0014154	C6H10O3	3-Methyl-2-oxovaleric acid	Organic acid And Its derivatives	Organic acid And Its derivatives	131.07	130.063	6.6599	M+H	7.5145	4	0.5934	rp	1460-34-0 | 39748-49-7	47	HMDB0000491	122	C03465	1333.77	2361.93	2941.15	413.219	2311.32	1948.21	2036.63	3075.86	1834.48	3104.42	2776.12	254.37	2328.34	1973.44	2289.76	2613.03	1349.53	411.274	1017.16	2406.26	590.482	1425.8	2476.61	2836.88	3304.66	2929.61	812.356	3292.94	183.981	1262.72	659.173	1764.48
MW0126161	C25H43NO	Pipereicosalidine	Heterocyclic compounds	Heterocyclic compounds	374.349	373.334	8.351	M+H	20.5108	3	0.6905	rp	145237-20-3	101634668	HMDB0039738	-	-	12386.9	22926.6	13659.5	16937.6	12945.4	12294.9	10619.4	10339.7	31798.3	31422.3	31513.8	30792.3	31244.4	34517.1	31705.1	32071	29740.2	33553.2	11749.3	28630.9	30962.2	33425.9	30046.4	29243.6	26149.4	26342.1	26268.8	26327	26162	27014	28893	30844.4
MW0145031	C22H47NO5	Aminopentol	Alcohol and amines	Alcohols	406.337	405.345	6.8282	M+H	18.3151	4	0.7001	rp	145040-09-1	21119850	-	-	C19805	36924.6	38463.9	38281.5	33659.1	36930.4	34297.4	28592.2	37754.4	33925.1	33545.7	33638.6	32898.8	33364.2	33511.3	33831.6	34195.7	33910.4	33035.1	32004.5	30622.2	33074.3	32968.9	32120.7	31273.4	28039.1	28236.4	28674.8	28221	28052.1	28882.7	32546.5	31255.3
MEDP0598	C9H10O2	2'-Hydroxy-5'-methylacetophenone	Benzene and substituted derivatives	Benzene and substituted derivatives	189.036	150.068	5.3636	M+K	17.8711	1	0.6005	rp	1450-72-2	15068	HMDB0032592	-	-	10778.7	10262.9	8939.29	9950.01	9261.65	9443.44	8185.93	9454.55	9940.6	9981.43	10033	9764.78	9291.58	9647.98	9370.8	9713.1	11657.4	10629.3	10150.4	11382.7	10387.5	11518.4	9973.4	10235.9	11977	11198.9	11219.9	11656	11103.6	11084.5	10011.2	9696.71
MW0121857	C13H5F2NO2	6,9-Difluorobenzo[g]isoquinoline-5,10-dione	Benzene and substituted derivatives	Benzene and substituted derivatives	360.023	245.029	1.5856	M+H+CF3COOH	0.41275	4	0.7398	rp	144511-13-7	10105904	-	-	C72730	1920.17	45.392	87.6819	2146.76	1877.1	75.5544	23.0274	2232.54	3011.33	2166.05	432.269	1891.36	2635.58	2811.94	1262.76	3721.83	2644.21	2427.07	1076.29	1978.53	3167.35	3184.35	2814.72	2291.11	4693.65	2835.09	913.636	3465.51	3223.8	2413.15	2619.8	4375.79
MW0140638	C8H10O	(S)-1-Phenylethanol	Benzene and substituted derivatives	Benzene and substituted derivatives	145.063	122.073	6.7371	M+Na	0.85	3	0.9894	rp	1445-91-6	443135	-	-	-	2.68368	14.2772	195.799	456.216	907.179	1369.05	1221.25	100.916	22.8752	23.0575	185.308	23.8542	27.0934	47.7889	79.3663	446.666	20.4844	621.707	87.4559	23.8693	2745.01	207.768	111.972	499.105	11.2374	19.9896	139.992	123.585	3.74689	27.2383	499.912	48.7396
MW0111953	C3H8O10P2	2,3-bisphospho-D-glycerate	Organic acid And Its derivatives	Organic acid And Its derivatives	329.976	265.959	1.0468	M+CH3CN+Na	2.825	3	0.9213	rp	14438-19-8	186004	HMDB0001294	153	C01159	67944.7	75827.2	81939.6	66426.9	47294.1	55497.5	44002	35170.2	32339.1	32068	33850.1	31726.8	31960.6	33741.4	32264.8	32596.9	24138.9	31790.2	26708.5	22639.2	60.7851	31759	24509.2	23746.8	27575.6	26584.1	29217.3	31.7311	26672.5	29822.2	31030.8	31137.9
MW0059056	C43H78NO7P	1-(1Z-octadecenyl)-2-(5Z,8Z,11Z,14Z-eicosatetraenoyl)-sn-glycero-3-phosphoethanolamine	GP	PE	734.541	751.552	0.374	M+H-H2O	6.94886	2	0.7444	rp	144371-69-7	9547058	HMDB0005779	6548	C00350	7139.34	7122.5	6866.36	7073.32	7180.77	6702.42	6584.56	6917.98	29547.6	23813.6	28048.8	24799.6	2619.11	27326.5	625.29	141.168	14.5591	5276.32	4456.93	2837.86	3792.32	1313.69	7939.26	2398.15	17583.6	17763.2	17963.8	17534.2	17420.7	18189.3	21388.5	22769.1
MW0062257	C21H38O4	PGF2alpha methyl ether	Hormones and hormone related compounds	Hormones and hormone related compounds	355.283	354.277	11.0249	M+H	17.5248	4	0.7082	rp	143656-18-2	5283074	-	-	-	10754.5	16046.1	9672.29	13372.3	19968.1	12219	23129.3	12983.9	38774.2	36206.1	48565.3	33167.7	35222.1	47999.9	49477.1	41290.8	29957.5	33711.2	42864.5	28051.7	33875.7	45920.3	43207.1	28951.2	47.0714	30409.1	31701.2	31593.4	27749.2	32864.2	28392.9	40733.7
MW0113143	C15H18O8	4-O-beta-D-glucosyl-4-coumaric acid	Organic acid And Its derivatives	Organic acid And Its derivatives	291.096	326.1	6.1706	M+H-2H2O	25.325	3	0.5239	rp	14364-05-7	9840292	HMDB0039509	-	C04415	777.667	1013.73	138.711	145.299	253.789	524.202	353.601	395.563	1791.79	1909.01	999.844	1406.97	1182.19	1528.18	2222.34	1668.55	1924.53	1058.93	2780.19	192.884	1693.15	753.035	2285.57	2292.39	184.278	315.851	122.605	277.563	134.56	1171.64	864.114	1979.16
MW0114586	C21H44O8	Heptapropylene glycol	Alcohol and amines	Alcohols	411.287	424.304	8.2444	M+H-CH2	3.81474	4	0.6632	rp	14362-16-4	12827211	-	-	-	95.1423	623.508	60.6075	71.2187	323.842	510.288	196.282	239.431	1321.26	849.251	305.431	565.743	486.931	156.103	230.865	831.65	272.391	176.133	91.0098	92.6678	186.388	209.911	142.154	284.124	405.279	60.3356	280.71	246.992	86.575	693.212	501.73	348.158
MW0006827	C16H18N2O3	Difenoxuron	Benzene and substituted derivatives	Benzene and substituted derivatives	309.118	286.132	0.8978	M+Na	1.85625	4	0.7057	rp	14214-32-5	26576	-	-	-	11924.4	12818.2	16281.5	23614.1	10986.5	22766.4	14523.7	14302	38004.6	35495.4	41.322	32531.2	34535	35304	37306.8	40468.9	29399	33061.3	29861.9	27529.4	33221.7	32798.7	42558.1	28414.2	27056.7	27041.4	26963.3	29880.2	29612	26874.4	27865.9	28384.8
MW0144421	C17H12O7	Aflatoxin B1 endo-8,9-epoxide	Heterocyclic compounds	Heterocyclic compounds	329.065	328.058	6.109	M+H	0.5	3	0.9418	rp	141899-13-0	53297449	-	-	C19595	85468.7	77842.8	66480.9	65943.5	73023	72438.5	72485.7	75972.4	34985.1	34768.6	34821.6	34386.5	34664	34748.9	34931.6	35143	33627.1	34469.6	14.293	32492.9	34493.2	34429.5	33869.8	33179.5	23669	24596	26774.3	24538.9	23970.3	28255.3	32809.4	33162.6
ZINC6030275	C26H44N2O	Buxaminol E	Alcohol and amines	Alcohols	439.299	400.345	9.5853	M+K	13.3991	4	0.5059	rp	14155-76-1	167012	-	-	-	17344.5	23742.6	22906.3	29085.6	30598.3	22792.3	22428.3	31697.9	47790.6	35952.3	46491.7	32811.7	23.8184	35750.9	37844.8	41079.7	41314.5	40511.6	29970.9	38933.2	33546.6	33096.5	38206.7	39183.1	29542.4	29580.8	28359.8	29681.5	29527.6	27760.7	27905.7	28428.2
MW0009977	C20H19F3N2O4	Benzeneacetic acid, alpha-(methoxyimino)-2-[[[(E)-[1-[3-(trifluoromethyl)phenyl]ethylidene]amino]oxy]methyl]-, methyl ester, (alphaE)-	Benzene and substituted derivatives	Benzene and substituted derivatives	409.135	408.13	5.1616	M+H	5.26281	2	0.7343	rp	141517-21-7	11664966	-	72367	C18562	27927.4	18357.1	13044.8	17761.3	23236.6	24687	9445.92	7991.69	10785.5	8594.62	21851.9	7705.38	9665.86	7868.23	11049.2	11620.2	17066.2	8503.56	4418.18	6799.47	7143.85	7532.59	11820.7	14493	22273.4	8818.76	12608.3	32153.4	16731.6	6829.61	2616.3	5484.38
MW0000205	C29H35NO5	Cytochalasin a	Benzene and substituted derivatives	Benzene and substituted derivatives	478.26	477.252	6.5193	M+H	3.34562	2	0.8722	rp	14110-64-6	5458383	-	-	C19953	42.2301	786.954	168.278	485.924	1206.93	627.892	63.9281	418.099	5097.18	3210.08	7253.29	2950.25	1376.68	6864.97	9897.34	5214.61	14100.5	424.9	48613.2	6960.22	4388.43	3179.78	2818.49	15443.6	3957.36	5090.9	4417.59	4479.39	3323.14	14940	9453.27	16049.6
MW0118913	C4H4N2OS	2-Thiouracil	Heterocyclic compounds	Heterocyclic compounds	110.998	128.004	6.6288	M+H-H2O	4.43811	2	0.5536	rp	141-90-2 | 80275-68-9 | 125220-28-2 | 156-82-1 | 124700-71-6 | 126160-72-3 | 124700-72-7	1269845	-	-	C19304	5652.13	4895.68	4919.69	5193.08	4883.91	5385.19	4671.69	4719.17	5265.15	5102.97	5351.78	5110.6	5354.03	5766.04	5655.75	6070.93	5876.4	5951.97	5313.34	5903.29	5719.1	5729.38	4966.55	5789.88	5241.18	5956.79	6014.66	6181.71	6105.23	5849.43	5526.23	5514.42
MW0015758	C17H16ClN3O	Amoxapine	Heterocyclic compounds	Heterocyclic compounds	377.112	313.098	5.1462	M+CH3CN+Na	7.78713	1	0.7337	rp	14028-44-5	2170	HMDB0014683	-	-	33951.6	31899	69331.4	79006	37619.4	79550.5	58941.6	1260.42	57671.5	53089.6	66520.1	46917.5	73863.7	61760.9	54816.7	75160.6	73679.3	79922.1	54241.4	74368.8	63259.9	64479.2	57049.2	75397.1	70983.9	57888.5	51830.9	78582.9	80193.7	56414.7	44737.6	55093
MW0007339	C9H10O2	Benzyl acetate	Benzene and substituted derivatives	Benzene and substituted derivatives	192.1	150.068	4.9343	M+CH3CN+H	3.95	3	0.711	rp	140-11-4	8785	HMDB0031310	-	C15513	125.001	2616.23	1734.14	216.753	159.269	59.6138	210.431	545.478	3076.49	685.828	1681.76	1538.68	838.729	3644.53	766.553	956.978	2261.11	1112.69	1452.13	679.582	791.26	896.998	306.333	872.809	2755.91	19.4907	164.456	12.3713	262.553	371.21	336.33	1328.23
MEDN0304	C9H8O2	Cinnamic acid	Organic acid And Its derivatives	Organic acid And Its derivatives	149.058	148.052	2.4959	M+H	3.825	3	0.8356	rp	140-10-3	444539	HMDB0000930	5880	C10438	40535.5	30076.5	29256.4	26901.1	27671.3	22470.8	26312.9	27861.6	36453.4	29733.5	40215.3	28258.4	28346.5	29199.7	29076.1	30581.5	32875.3	34243	32356.6	31179.9	24760.6	26863.8	23102.6	32430.6	37667	30865.6	27683.7	27359.3	28405.7	30623.9	23994.2	27328.8
MW0116450	C8H8N4OS	1-(4-methoxyphenyl)-1H-tetrazole-5-thiol	Heterocyclic compounds	Heterocyclic compounds	247	208.042	6.3893	M+K	0.296	4	0.7427	rp	13980-76-2	695766	-	-	-	135.093	38.7623	58.7327	58.6659	181.432	86.8817	174.536	169.951	847.092	431.651	812.576	44.8983	396.825	428.938	313.235	577.781	405.378	935.293	226.587	62.5011	837.075	544.69	152.39	195.554	31.9252	398.782	439.049	11.767	217.839	775.949	847.472	825.696
MW0141987	C15H16O4	2,3-Bis(4-hydroxyphenyl)-1,2-propanediol	Alcohol and amines	Alcohols	243.1	260.105	6.496	M+H-H2O	3.4	3	0.5369	rp	139755-03-6	656695	-	-	-	324.465	520.733	631.809	402.424	51.1245	420.814	616.148	474.226	1858.52	601.002	3278.71	699.706	1044.02	777.764	800.17	820.054	959.157	1190.49	279.081	342.448	278.866	898.245	583.024	374.601	6181.48	315.673	350.467	681.488	106.119	93.4638	1608.38	2101.77
MW0154934	C31H45N3O4S	pateamine A	Heterocyclic compounds	Heterocyclic compounds	632.237	555.313	9.8998	M+2K-H	3.74169	4	0.9147	rp	139220-18-1	10053416	-	-	C19917	25674.6	28628.2	32787.8	32564.6	28840.7	30415.8	25405.9	26075.7	38429.6	47457.5	46573	32766.2	34858.3	91.2195	48633	49366.6	29486.1	33321.1	29968.8	27581	44440	44009.3	25.1014	39036.4	28352.8	29393.7	30718.4	29367.4	28694.3	22.2853	39718.6	39152.4
MW0005963	C25H31NO4	Severin	Benzene and substituted derivatives	Benzene and substituted derivatives	301.13	409.225	8.7152	2M+2Na+K	3.19776	4	0.6761	rp	139165-01-8	5363185	HMDB0040793	-	-	57969.8	67985.9	68593.9	82471.1	55901	450155	5123.36	52035.2	33315	33048.3	33114.8	32563.1	32916.2	33023.6	33250.4	33500.9	34589.8	32668.5	31832.9	33196.7	37832.6	32617.5	31931.2	31195.4	25068.6	28458.1	28131.9	26832.3	28297.6	28901.2	30859.4	31179.2
MW0109254	C3H5O6P	Phosphoenolpyruvate	Organic acid And Its derivatives	Organic acid And Its derivatives	232.001	167.982	2.7506	M+CH3CN+Na	5.71123	2	0.7122	rp	138-08-9	1005	HMDB0000263	-	C00074	7405.35	7207.8	6188.88	5088.35	7746.07	6803.65	8889.8	7788.22	6782.7	6718.76	6451.1	5550.04	5712.05	8036.05	8627.63	7661.77	143.352	8148.49	387.425	2179.91	4944.82	5766.92	6433.78	6164.58	11167.8	9587.31	6950.41	8423.57	7936.05	6541.09	815.331	8159.46
MW0053985	C6H12O3	Hydroxyisocaproic acid	Amino acid and Its metabolites	Amino acid	97.0636	132.079	4.456	M+H-2H2O	2.85	3	0.8608	rp	13748-90-8	83697	HMDB0000746	5714	-	13171.4	13566.2	12339.6	12540.2	11972	12647.3	10847.9	11948.2	12309.3	13057	12762.8	12732.7	12767.4	13302.3	13960.5	12547.2	14517.2	13744.5	13587.4	14677.1	13515.1	14120.3	12242.7	13609.8	14884.2	14372.3	13613.1	15122.4	14756.3	13006.2	13349.8	13560.8
MW0157442	C35H52N7O19P	5,6,7,8-Tetrahydrosarcinapterin	Heterocyclic compounds	Pteridines and derivatives	974.292	905.306	5.1462	M+Na+HCOOH	5.03678	4	0.8887	rp	137360-17-9	135398587	-	-	C18802	67.4716	28.0882	13.2366	111.706	59.1695	76.7817	101.077	42.7613	55.0241	14.609	136.682	107.481	292.26	12.3556	197.008	291.21	125.946	37.5813	111.702	96.7927	89.0311	53.9427	83.1683	103.817	1563.6	1878.36	993.939	1153.06	1938.44	155.1	107.256	126.487
MW0126349	C25H26N4O4	7-nitro-10-octyl-3-phenyl-pyrimido[4,5-b]quinoline-2,4(3H,10H)-dione	Aldehyde,Ketones,Esters	Ketones	447.204	446.195	9.8092	M+H	1.91292	2	0.7235	rp	137346-42-0	44306972	-	45600	-	19852.2	17880.7	17133.9	16750.1	17594.9	11836.8	15247.3	17951.5	29095	17526.3	14049.4	12467.4	15682.3	27517.4	16527.1	11786.9	16271.8	1575.23	651.746	512.59	10928.2	152.922	1910.9	238.535	37825.9	41490.3	17715	44157.5	20543.9	37394.8	10663.8	22093.4
MW0056970	C48H88NO8P	1-octadecanoyl-2-(7Z,10Z,13Z,16Z-docosatetraenoyl)-sn-glycero-3-phosphocholine	GP	PC	860.604	837.625	10.7996	M+Na	5.67811	4	0.6264	rp	137254-39-8	24778868	HMDB0008054	-	-	189.122	217.062	265.94	135.105	281.725	82.5653	221.533	73.8989	936.27	4007.68	2058.84	3650.39	3462.99	2685.98	3011.18	2336.74	3690.38	4021.48	4054.93	8085.03	4299.17	2988.22	5735.68	4023.79	847.869	2062.4	3079.39	2710.32	4131.93	2502.7	1650.53	2596.66
MW0007503	C14H22N2O	Lidocaine	Benzene and substituted derivatives	Benzene and substituted derivatives	235.18	234.173	4.113	M+H	6.59731	2	0.9699	rp	137-58-6	3676	HMDB0014426	-	C07073	1.62031e+06	1.48003e+06	941014	1.22195e+06	1.15671e+06	1.29969e+06	1.3731e+06	1.48988e+06	1.42047e+06	1.37476e+06	1.59598e+06	1.37931e+06	1.54171e+06	1.64732e+06	1.46875e+06	1.53366e+06	1.63375e+06	1.59508e+06	1.56813e+06	1.42722e+06	1.53076e+06	1.51022e+06	1.28049e+06	1.71925e+06	1.74254e+06	1.64648e+06	1.6087e+06	1.77495e+06	1.8182e+06	1.40676e+06	1.36225e+06	1.43714e+06
MEDTP02857	C6H12N2S4	Thiram	Others	Others	284.962	239.988	0.7173	M-H+2Na	6.23584	2	0.7152	rp	137-26-8	5455	-	-	-	53530.4	43732.8	49200.4	57364.9	58319.9	51258.8	63404.6	38351.2	35246.3	35803.7	34853.5	33926.9	34501.1	34688	35114.3	35662.3	32549.3	34093.5	32817.5	30792.8	36092.6	34012.5	32965.8	31823.6	21136.6	21783.7	23979.3	79.8993	21045.8	25560	31257.4	32337.1
MW0010168	H2O3S2	Thiosulfuric acid	Others	Metal, Non-metal and related compounds	155.973	113.945	0.4415	M+CH3CN+H	8.60296	3	0.723	rp	13686-28-7	-	HMDB0000257	-	C05529	238561	243996	262241	251273	243049	239301	247859	240880	241507	239600	229197	231609	222090	254617	223900	254786	231207	206546	224578	211328	239581	220661	227553	241767	243618	236393	217355	222067	218892	223058	223919	230073
MW0006009	C15H23NO2	Alprenolol	Benzene and substituted derivatives	Phenolics	250.177	249.173	7.4109	M+H	11.7662	2	0.8978	rp	13655-52-2	2119	HMDB0015004	-	-	41646.6	51669.8	41584.6	51442.7	47568.6	41727.3	33706.7	31208	130038	50265	69400	48225	57718.2	52750.6	43690.5	76352.2	39608.2	35570	26981.3	37980.8	38098.4	37541.2	69210.9	42916	35872.6	43157.5	37247	42857.8	47514.9	32072.5	37111.6	34767.1
MW0007317	C12H18O2	Hexylresorcinol	Benzene and substituted derivatives	Phenolics	195.14	194.131	5.5188	M+H	10.5431	2	0.6779	rp	136-77-6	3610	HMDB0032567	-	-	6674.85	5773.23	4484.64	3614.9	3484.55	3870.98	3818.81	6396.99	3101.75	2691.69	3811.42	2919.55	4163.7	3542.09	3082.99	4303.14	3293.81	4181.59	2911.36	2635.01	3268.51	3334.05	2822.25	3505.24	552.796	5326.59	4673.39	4045.5	3709.43	3485.45	1602.88	4883.49
MW0005630	C7H4ClNO	5-Chloro-2-hydroxybenzonitrile	Benzene and substituted derivatives	Benzene and substituted derivatives	191.964	152.998	2.4312	M+K	5.35375	4	0.6326	rp	13589-72-5	2777420	-	-	-	40501.4	33414.7	28676.8	36406.4	42691.7	41683.2	41295.1	41436.4	36098.2	33627.7	33746.9	32884.4	33405.4	33584.6	34008.8	34579.3	31823.5	33030.9	32009.3	30829.4	34604	32959.2	32116.2	28066.2	26543.9	28042.1	28393.6	26967.3	27749.3	29243.8	31057.7	31353
MW0156400	C37H45NO12	Rifamycin S	Heterocyclic compounds	Heterocyclic compounds	652.33	695.294	9.9151	M+H-CO2	22.7581	4	0.6602	rp	13553-79-2	6436726	-	-	-	23383.5	26252.7	22864.8	21825.8	18737.8	14050.5	24113.6	18927.1	37955.6	47727.1	36002.1	43419.3	34510.2	35272.9	37261.8	40411	29416.2	45681.6	42433.1	36880.2	33208.2	32788.9	30157	40383.9	26837.2	48.445	26853.2	19.3903	26838.1	26806.4	11.8969	18.5622
MW0126426	C27H36N2O4	Repaglinide	Heterocyclic compounds	Heterocyclic compounds	905.529	452.267	9.1879	2M+H	3.29936	4	0.674	rp	135062-02-1	65981	HMDB0015048	-	C07670	3399.53	4227.38	5036.26	4512.93	4344.33	2344.55	5941.65	5983.91	100.947	177.999	175.635	122.329	90.496	183.023	134.531	223.642	73.3803	155.217	208.96	176.761	43.9619	75.4454	245.065	53.5628	117.472	135.545	270.699	102.063	89.8765	95.1073	179.759	167.555
MEDN0683	C10H8O	2-Naphthol	Benzene and substituted derivatives	Benzene and substituted derivatives	183.019	144.058	3.3357	M+K	0.735246	2	0.6975	rp	135-19-3	8663	HMDB0012322	-	C11713	3958.88	3117.25	4143.55	2832.64	3412.22	3857.26	3087.82	4208.98	2906.38	3008.17	3193.63	2813.4	1984.56	2078.86	3193.53	3610.19	3409.42	3331.77	2928.92	2774.92	178.679	3004.94	1468.65	3304.24	3740.38	4305.16	4548.28	5229.04	3718.75	3895.28	1231.5	1239.4
MW0007766	C8H9NO2	Methyl 2-aminobenzoate	Benzene and substituted derivatives	Benzene and substituted derivatives	174.054	151.063	5.1616	M+Na	0.827009	1	0.6574	rp	134-20-3	8635	HMDB0029703	-	-	20973.1	55.5804	10134.4	19781.7	19902.1	18795	20237.8	19.2762	20767.1	19002.2	22407	17102.2	22404.9	19822.3	19488.4	22412.8	22047.2	22885	19115.2	22815.7	20284.5	21286.1	16625.3	23313.8	19918	17387.3	16590.8	19120.1	20035.5	16311.4	15028.3	17481.8
MW0107899	C25H39N3O5	Z-LL-Nva-CHO	Alcohol and amines	Amines	484.28	461.289	6.4099	M+Na	0.0617834	4	0.9985	rp	133407-86-0	9868928	-	-	-	689.986	1341.33	758.107	970.842	738.705	1115.35	761.498	1953.49	450.714	420.052	326.15	641.876	306.077	170.946	636.547	688.851	439.198	494.378	115.65	560.715	1021.8	545.981	1220.18	135.35	476.178	3176.89	606.759	439.082	632.753	4632.87	715.452	488.615
MW0159392	C27H42N6O6	Westiellamide	Alcohol and amines	Amines	365.219	546.317	4.6472	2M+3H	6.55906	4	0.6102	rp	131998-54-4	159587	-	-	-	2085.16	1854.29	2733.76	2213.74	3337.65	2338.05	2068.41	2351.2	2204.14	890.251	1805.69	3815.13	2093.51	2343.49	2459.86	3562.49	3199.94	2895.61	6273.27	5107.79	11151.9	503.579	1639.91	5777.44	3243.72	2601.2	6.53781	63.5111	5.84074	48.3152	4026.73	2256.98
MW0105255	C5H6O5	4-Methoxy-2,4-dioxobutanoic acid	Aldehyde,Ketones,Esters	Esters	222.935	146.022	2.1857	M-H+2K	13.4844	2	0.6275	rp	13192-05-7	128843	-	-	C03716	6905.05	5001.02	2997.23	17.9854	3034.3	3721.23	3666.57	3081.92	2614.61	7036.87	6255.45	6148.92	1441.3	2139.52	3277.02	1899.24	4203.7	9750.87	7255.13	7170.64	7311.33	3547.64	467.219	1967.99	4892.11	5768.26	6800.4	5139.23	3261.46	5005.54	4902.22	5120.92
MW0108101	C12H26N4O3	Lys-Lys	Amino acid and Its metabolites	Small Peptide	383.19	274.2	10.1254	M+H	4.17015	2	0.8293	rp	13184-13-9	128837	HMDB0028956	23900	-	23064.3	25680.7	26032.3	32348.4	27262	25498.1	26854.5	14212.7	48365.6	34173.1	42688.6	45195	49070.3	47260.1	46368.3	49243.5	45783.3	40763.9	41397.1	13017.3	42286.3	57630.8	55603.4	10228.7	26491.7	29237.3	25946.7	26379.8	19.9876	25691.4	36200	41956.9
MW0104839	C2H5O6P	2-Phosphoglycolic Acid	Organic acid And Its derivatives	Organic acid And Its derivatives	178.976	155.982	1.2388	M+Na	11.075	3	0.6403	rp	13147-57-4	529	HMDB0000816	-	C00988	123.57	178.062	206.045	422.232	18.8366	38.4929	103.85	89.5708	1112.55	482.667	531.246	1156.45	498.795	522.777	421.272	568.998	549.133	732.037	1006.01	527.166	1605.69	1295.5	1045.36	757.996	1024.15	2411.77	1012.75	2597.61	578.119	631.59	1406.63	153.633
MW0002769	C7H5BrClNO	2-Bromo-4-chlorobenzamide	Benzene and substituted derivatives	Benzene and substituted derivatives	349.911	234.922	0.4682	M+H+CF3COOH	10.1538	4	0.5509	rp	131002-01-2	15111014	-	-	-	12630.4	7300.96	8650.87	12599.2	8018.57	11280.6	8899.35	11189	38099.7	35631	36163.6	50778.2	34691.4	35443.6	37410.7	52978.7	43004.2	33252.1	30113.6	39713.2	33408.7	32995.7	30393.3	41513.2	26650.3	26702.9	32299.8	26698.8	26653.7	26785.9	28093.1	28630.2
MW0015864	C23H38O3S	Arachidonoyl-1-thioglycerol	FA	Others	395.261	394.254	9.9452	M+H	3.64797	2	0.9497	rp	1309664-54-7	57496189	-	44974	-	103402	86261.7	127752	131974	121744	125564	33671.5	83137	40854.2	38158	38741.8	34973.4	52844.2	37952.4	52454.3	54714.3	31608.2	35542.9	45402.1	41264.7	51748.7	35260.8	32409.2	30549.8	31814.6	32200.9	33538.5	32128.1	29067.9	28886.7	42028.6	30518.1
MW0160133	C4H7O2S-	4-Mercaptobutyrate	Organic acid And Its derivatives	Organic acid And Its derivatives	358.067	119.017	3.0457	3M+H	9.188	4	0.5658	rp	13095-66-4	151729	-	-	-	5442.77	4568.41	5866.27	4555.71	4022.48	4497.75	3980.55	3596.32	5381.72	5681.59	2955.96	2622.9	5684.76	5150.95	6360.75	5048.1	6009.05	5379.07	4510.75	447.882	4349.94	920.751	4644.74	4174.94	5252.03	4597.5	4291.71	4080.84	4090.87	6253.9	7236.2	5383.91
MEDP0291	C7H8N4O3	3,7-Dimethyluric acid	Amino acid and Its metabolites	Amino acid derivatives	235.019	196.06	2.0029	M+K	9.6	3	0.5918	rp	13087-49-5	83126	HMDB0001982	-	C16360	1471.76	3154.69	1945.2	1144.61	1601.78	1005	728.625	1382.47	1556.7	1616.65	1520.52	967.033	1802.72	2585.4	3327.67	964.578	1716.74	1378.92	1457.92	2163.81	1368.99	1987.74	2502.91	1969.43	334.79	307.165	109.227	154.743	465.991	393.051	161.204	2494
MW0157207	C26H45N2O+	Stellettamide A	Terpenoids	Sesquiterpenoids	457.329	401.353	7.7768	M+K+NH3	5.45458	4	0.6306	rp	129744-24-7	6441228	-	-	C16893	102.985	400.313	120.462	30.3779	611.922	223.663	291.794	554.602	1853.7	2067.48	1186.4	1062.95	1749.87	1581.49	971.132	978.354	1323.45	970.142	773.594	475.401	4236.69	1149.42	595.444	1458.78	313.834	286.254	148.542	390.315	18.2385	1050.97	2802.33	2530.9
FDATN01162	C20H22N2O7S	Sivelestat	Others	FDA	457.111	434.115	5.7378	M+Na	0.525437	4	0.737	rp	127373-66-4 | 331731-18-1	107706	-	-	-	110.155	86.2409	9.12671	133.563	149.135	548.275	67.1218	1206	526.721	82.9147	280.953	209.696	266.958	257.386	351.7	110.02	243.575	100.953	2381.06	195.155	234.416	2381.25	379.402	116.436	3930.19	56.8754	162.329	5758.11	234.521	1089.37	245.092	243.024
MW0107412	CH4N2O2	Hydroxyurea	Alcohol and amines	Amines	123.043	76.0273	1.7188	M+HCOO+2H	7.00602	1	0.8608	rp	127-07-1	3657	HMDB0015140	-	C07044	103372	166980	139796	111425	109084	100567	116801	100047	137477	155837	144716	130575	192557	193131	182401	125749	168686	129767	102250	161434	174323	107164	115676	152730	173702	125657	107508	131829	137608	106440	100865	68447.8
MW0057886	C40H80NO7P	1-(1Z-hexadecenyl)-2-hexadecanoyl-glycero-3-phosphocholine	GP	PC-P	704.551	717.567	9.2405	M+H-CH2	7.30418	4	0.597	rp	126901-45-9	11146967	HMDB0011206	-	-	12607.9	28994.5	121903	134341	170122	67629.1	99205.6	158814	52180.6	42054.3	49533.6	43795.7	47093.8	48258.1	50095.6	51604.3	41847.6	47285.9	44159.5	38726.8	46474.2	47123.1	43029.6	41729.1	31052.4	31369.5	31723.8	30965.1	30764.6	32122	37771.7	40209.9
MW0103109	C40H56O4	Violaxanthin	Terpenoids	Tetraterpenes	441.246	600.418	8.911	2M+2Na+2K-H	8.5598	4	0.5759	rp	126-29-4	448438	HMDB0003101	-	C08614	1365.48	1536.28	50.7449	362.615	135.236	545.039	356.877	682.441	1053.51	1229.89	433.312	326.194	366.131	1651.12	1653.26	908.367	1605.09	988.88	1433.35	137.382	1686.32	504.047	1398.02	761.648	516.524	159.476	1234.64	703.638	193.932	77.8091	835.944	449.146
MW0130538	C26H24FNO3	2-(2-(4-fluorophenyl)-2-oxo-1-phenylethyl)-4-methyl-3-oxo-N-phenylpentanamide	Alcohol and amines	Amines	404.161	417.174	2.1014	M+H-CH2	9.64115	4	0.5588	rp	125971-96-2	9909872	-	-	-	529.643	1845.63	2313.66	1099.58	476.11	208.276	36.6544	88.4603	48.3906	91.7652	51.2087	8.11419	133.128	51.1175	108.991	38.1774	52.5147	5.19593	13.2569	96.1333	1382.48	30.5004	4.59445	10.633	3.14221	58.0339	1.78551	12.0787	28.0295	15.397	23.626	17.1964
MW0114007	C19H18N4O8	Bispyribac	Heterocyclic compounds	Heterocyclic compounds	499.102	430.113	5.5188	M+Na+HCOOH	8.94593	2	0.7346	rp	125401-75-4	443031	-	68684	-	5248.84	4791.64	63.985	14947.6	14796.9	8203.31	6653.63	15413.6	11877.7	12421.6	9793.29	11181.1	15233.6	12050	11537.8	12251.3	16028	17831.5	12618	15767.4	14370.2	16612.9	13115.8	19935.2	12041.2	13714.8	10363.3	13655.5	13708.9	15378.9	12686.5	15362
FDATP01539	C19H15N3O2	3-(3-Aminophenyl)-4-(1-methylindol-3-yl)pyrrole-2,5-dione	Others	FDA	356.072	317.116	0.7032	M+K	3.933	4	0.9107	rp	125314-13-8	5327711	-	-	-	14393.2	43139.7	37825.7	44.7602	25345	23660.9	16502.3	25695.7	40196.9	32513.4	24645	25342.3	24303.1	35867.3	32143.3	29527.6	24856.6	21869.1	23821.4	19977.8	22392.5	22209.7	15321.4	27441.9	25260	22282.2	17961.1	20434.2	26315.9	33101.3	16528.2	20733.7
ZINC95914925	C32H52O5	CID 21594201	Terpenoids	Terpene	539.35	516.381	10.5019	M+Na	29.9691	4	0.6117	rp	125263-65-2	21594201	-	-	-	15243.4	10077.8	11538	11535.3	10527.8	9394.46	10303	12684	38161	35655.9	43918.8	15.2015	34698.6	35465	49351.6	40629.1	29579.8	33230.6	30042.2	27699.3	33390.3	32969	43011.3	38061.9	26969.7	30144.7	26993.6	26984.1	26970.7	26949.5	28040.7	28563.5
ZINC1647160	C21H22O8	Hexamethylquercetagetin	Flavonoids	Flavonoid	425.118	402.132	5.1462	M+Na	6.12526	2	0.7465	rp	1251-84-9	386331	HMDB0029308	-	-	64685.7	56827.6	64696.3	64423.7	63359.8	66043.9	65528.9	66869.6	87.5361	32966.9	33206.1	31870.8	32571.2	32885.2	33804.7	35519.2	31205.2	32038.2	31263.9	31099.3	32091.5	31953.5	13.9001	31130.6	26841.4	28564.9	29229.4	28549	26786.5	29791.2	31112.4	31129.4
MW0006472	C22H30O4	Cannabidiolic acid	Benzene and substituted derivatives	Benzene and substituted derivatives	381.197	358.214	11.2797	M+Na	2.43671	2	0.6488	rp	1244-58-2	160570	-	-	-	18042.2	17233	13729.7	18790.1	15015	19010.5	19338.6	15220.8	38106	35620.9	36158	32696.6	34672.6	35431.8	49586	40561.5	29600.3	33219.2	42919	39031.3	43245.2	32960.3	46479.2	28616.5	26757.7	26800.9	31613.6	26797.4	31976.4	26878.7	39785.4	40794.2
MW0147812	C11H12O3	trans-Coumaryl acetate	Benzene and substituted derivatives	Benzene and substituted derivatives	210.109	192.079	4.5384	M+NH4	9.35	3	0.6625	rp	124389-48-6	14320459	-	-	C20465	4305.38	18838.6	3141.42	3463.41	7281.86	128.337	3917.52	3483.04	18548.3	2729.84	2707.77	14701.1	4585.08	7903.07	3287.62	10210.4	2985.18	2944.04	768.602	1130.51	4098.57	5318.72	7232.64	7530.81	6087.47	4660.84	5588.74	4650.3	3236.29	3957.79	3980.4	3494.86
MW0160363	C8H8NO6P-2	Pyridoxal 5'-phosphate(2-)	Others	Others	189.955	245.009	1.8827	M+H-C4H8	2.68975	4	0.6871	rp	124051-94-1	644168	-	-	-	158.622	357.71	120.664	86.7525	312.495	640.011	488.679	258.126	1574.1	386.716	59.118	442.448	189.533	774.547	558.151	1331.66	690.826	307.629	81.9352	203.044	326.996	208.758	257.775	599.752	172.555	146.413	40.754	41.9115	58.5884	104.358	113.438	199.294
MW0108975	C8H16O	Octanal	Aldehyde,Ketones,Esters	Aldehydes	279.23	128.12	9.1054	2M+Na	3.86608	2	0.5802	rp	124-13-0	454	HMDB0001140	6033	C01545	31624.9	53102.5	69727	45673.5	49800.7	29768	36924.4	71210.3	73040.8	56290.7	26584.6	55513	42380.6	27918.7	38795.1	38701.6	50250.6	5889.96	74389.3	83467.9	12876.7	57397	39776.7	53095.4	39295	31945.4	27973.5	37195.3	23394	33831.3	21910.4	31356.9
MW0124179	C17H20ClN3O2	Furametpyr	Heterocyclic compounds	Heterocyclic compounds	448.122	333.124	12.7761	M+H+CF3COOH	1.01175	4	0.7253	rp	123572-88-3	3083543	-	-	C18503	186.298	55.2932	44.152	6.26304	134.973	50.1508	23.7067	145.923	22.0773	298.982	13.4751	342.643	119.229	19.1975	176.264	224.857	183.747	62.2425	97.6918	64.3174	67.0259	135.519	48.6696	100.489	526.577	352.85	649.295	356.787	650.072	852.007	706.971	636.747
MW0009684	C14H22N2O2	Rivastigmine	Benzene and substituted derivatives	Benzene and substituted derivatives	251.173	250.168	4.113	M+H	3.98908	2	0.7016	rp	123441-03-2	77991	HMDB0015124	-	C11766	9767.16	10668.3	9963.5	9599.75	12375.1	9482.07	9206.39	10003.8	9585.97	8822.42	10478	8402.46	9774.88	9807.68	9399.17	10564.5	10657.7	9790.47	9434.38	10799	9747.57	9759.78	8581.05	10490.9	10812.9	10672.1	10906.7	11563.6	11130.9	8461.04	7810.21	9600.75
MW0111347	C7H17N	Tuaminoheptane	Alcohol and amines	Amines	179.145	115.136	1.578	M+CH3CN+Na	16.9687	2	0.6596	rp	123-82-0	5603	-	43909	-	12250.2	12525.1	14308.3	11030.9	10316.2	10454.4	11226	13179	7068.58	3749.51	7793.62	7918.24	26432.7	24451.7	25015.9	12436.4	11345.8	655.591	7526.56	15445.2	12347.8	16641.1	16046.6	23452	16865.3	6069.95	15894.3	127.936	20949.3	2205.67	4562.25	16121
MW0168601	C7H6O2	4-Hydroxybenzaldehyde	Benzene and substituted derivatives	Benzene and substituted derivatives	105.032	122.037	4.0974	M+H-H2O	3.2	3	0.7145	rp	123-08-0	126	HMDB0011718	-	C00633	20572.9	9398.08	15533.7	13939.1	7247.84	8307.07	9209.12	12385.5	17401.7	14058	20067.1	12814.5	13288.5	12160.5	12517.6	10464.4	13182.4	11219.3	24342.5	17684.6	10552.9	10370.5	12456.5	12770.1	35097.3	16610.3	16289.7	12755.2	11934.7	10024.9	15257.9	16205.7
MW0007357	C20H36N2O3S	Ibutilide	Benzene and substituted derivatives	Benzene and substituted derivatives	367.244	384.245	8.4872	M+H-H2O	0.0406052	2	0.9008	rp	122647-31-8 | 100632-81-3	60753	HMDB0014453	-	C07753	4904.1	2790.95	7213.96	7436.13	5992.08	6144.41	44.9115	5135.56	7766.58	6995.48	6872.68	7494.33	6948.21	7384.37	7667.61	6281.83	6923.16	6810.24	7238.98	6867.51	2036.06	6545.9	6777.58	1420.11	183.273	6945.59	6394.03	6630.61	6408.21	1429.68	8052.22	3598.68
MW0126023	C14H18O	2-Hept-6-enyl-3-penta-2,4-diynyloxirane	Heterocyclic compounds	Heterocyclic compounds	189.123	202.136	0.9283	M+H-CH2	0.58675	4	0.7355	rp	122122-03-6	180093	HMDB0039356	-	-	3709.06	5166.44	5714.93	4569.99	2411.05	2525.21	2240.77	3345.19	2723.08	2520.71	2785.45	2909.12	2173.18	4665.29	3387.68	1209.23	685.283	2215.94	2920.59	3875.85	2779.55	1414.66	3754.61	3101.89	2457.64	1364.75	2289.08	3622.98	3468.97	2061.52	2387.03	11555.5
MW0000496	C19H14F2O6	((2R,3R)-3-(Benzoyloxy)-4,4-difluoro-5-oxotetrahydrofuran-2-yl)methyl benzoate	Benzene and substituted derivatives	Benzene and substituted derivatives	377.078	376.076	3.2342	M+H	7.11175	4	0.6004	rp	122111-01-7	9821015	-	-	-	47.1285	60.7089	105.162	44.3986	95.2287	88.1408	38.826	126.666	22.7672	113.959	42.8695	187.208	165.333	68.5791	105.761	116.233	482.419	90.3201	148.775	216.122	7.2541	97.4839	101.029	523.108	134.607	49.7415	134.916	265.202	15.7583	1772.9	399.2	1410.58
MW0005943	C8H8O2	Phenyl acetate	Benzene and substituted derivatives	Benzene and substituted derivatives	137.058	136.052	3.22	M+H	3.325	3	0.8258	rp	122-79-2	31229	HMDB0040733	-	C15583	5469.12	70.7564	74.9998	1363.45	1836.47	1676.46	913.258	59.427	3565.76	4108.81	4149.35	4344.4	3494.62	3696.79	3844.78	3629.62	2047.8	678.078	4243.7	1894.59	3657.28	1183.79	474.426	4577.05	1756.05	2328.52	21162.8	1550.87	3036.74	3120.16	3863.69	2117.66
MW0009405	C10H15N	Phentermine	Benzene and substituted derivatives	Benzene and substituted derivatives	316.284	149.12	7.4512	2M+NH4	18.2642	2	0.5379	rp	122-09-8	4771	HMDB0014337	-	C07438	18.4592	351.446	4.58976	39.6305	6.07511	105.649	18.8125	16.5113	45.632	35.1407	71.738	36.1084	24.8175	71.995	57.8532	42.3622	14.0335	8.3193	8.96156	16.1841	44.6052	37.0653	46.3401	31.3214	12.6074	9.30817	21.5133	15.2583	8.2745	14.189	34.9265	59.6315
MEDP0603	C10H12O	4-Isopropylbenzaldehyde	Benzene and substituted derivatives	Benzene and substituted derivatives	314.205	148.089	7.6703	2M+NH4	14.6708	1	0.7228	rp	122-03-2	326	HMDB0002214	-	C06577	227933	212249	212415	152530	155.588	191588	200749	222083	211928	170749	210529	176242	210825	194145	192409	213032	221102	228539	180697	201427	199700	190897	166438	202600	204435	188712	182879	197514	206415	184330	136075	154728
MW0103632	C11H15N5O5	Nelarabine	Nucleotide And Its metabolites	Nucleotide and Its metabolites	298.113	297.107	2.4785	M+H	4.41504	1	0.9267	rp	121032-29-9	3011155	HMDB0015401	-	-	1634.03	1259.48	3605.21	3739.83	3588.4	1429.34	1493.85	9.58266	4511.98	3601	4515.54	3295.26	3393.23	4915.48	3226.54	5447.26	6281.33	4823.43	3317.41	4417.58	5317.18	2992.24	3522.57	5404.02	4552.97	4485.08	5011.23	3508.88	3449.06	4287.87	3513.06	11335
MW0108274	C10H11NO3	Methyl hippurate	Aldehyde,Ketones,Esters	Esters	158.059	193.074	3.2264	M+H-2H2O	5.9978	2	0.7126	rp	1205-08-9	14566	HMDB0000859	5822	-	18918.3	17933.2	16243.4	11608.7	11596.4	12475.8	14924.7	16825.9	11015.8	12418.2	13441.2	13556.7	17852	15463.7	21011.3	11510.1	13011.9	17947.9	11313.4	18790.6	12961.9	13705.9	10762.3	13776.6	11560.1	11029.8	11065	13067.5	12294.1	10724.6	10139.9	10183.9
MEDN0167	C5H4N4	Purine	Nucleotide And Its metabolites	Nucleotide and Its metabolites	279.05	120.044	6.6907	2M+K	3.55563	2	0.7228	rp	120-73-0	1044	HMDB0001366	6193	C15587	3002.55	2997.97	67.8056	3296.87	2620.38	2946.78	2559.26	3019.48	2813.69	3594.42	2450.57	3124.46	2659.9	3492.22	2587.73	2646.24	3584.77	2931.81	2829.64	3936.15	3101.49	3463.66	3578.11	3314.73	3336.75	3530.38	3078.56	3351.81	3482.4	3299.71	3486.04	3974.34
MW0107537	C8H7N	Indole	Heterocyclic compounds	Indole and Its derivatives	118.064	117.058	3.2489	M+H	2.78743	1	0.7735	rp	120-72-9	798	HMDB0000738	286	C00463	116594	107797	107134	93900.1	92425.9	83439.2	105815	122793	102526	100585	109571	98995.6	107510	101407	113791	95352	106977	119213	86348.3	113897	95275.9	95920	69770.3	98866.7	125233	109272	99639.5	120405	131886	112306	71258	79608.5
MEDL02622	C8H6O3	Piperonal	Heterocyclic compounds	Heterocyclic compounds	234.998	150.032	5.5034	M+K+HCOOH	6.45655	2	0.6879	rp	120-57-0	8438	HMDB0032612	-	C10812	21137.3	20694.2	21302.3	20190.2	20132.9	20766.7	21081.2	21901.1	20552.5	19952.9	21614.6	19182.2	24213.7	20315.9	19737.3	24300.2	23386.8	23653	18185.4	20366.3	21109.9	20813.1	18892.4	24646.9	28069.1	24585.6	20714.9	26319	22640.3	19297.4	16098.9	17985.7
MW0054292	C16H33NO3	Lauroyl diethanolamide	FA	Others	288.252	287.246	6.7217	M+H	2.08701	2	0.7244	rp	120-40-1	8430	HMDB0032358	-	-	24300	25180.7	25955.6	20928.2	20381.6	19489.9	16359.9	19882	38354.4	35793	36349.6	8.7708	34807	35596.8	37644.6	40843.5	29515.4	33289.4	29990.5	51.9246	33454.8	33018.6	30281.2	28511.3	28046	27927.6	31074.5	27937.9	28039	32050.6	38692.6	28481.5
MEDP1332	C28H52NO7P	LPC(20:3/0:0)	GP	LPC	546.352	545.348	9.345	M+	16.1442	1	0.6035	rp	1199257-41-4	53480467	HMDB0010393	-	-	1.91209e+06	1.85675e+06	1.79456e+06	3.57541e+06	1.51124e+06	2.2834e+06	2.06236e+06	3.84668e+06	3.08006e+06	2.22559e+06	3.49092e+06	3.16876e+06	2.63751e+06	1.19441e+06	1.13956e+06	3.04995e+06	2.67274e+06	2.63981e+06	3.36027e+06	2.88544e+06	1.07669e+06	2.0045e+06	1.2121e+06	720707	927599	2.12043e+06	1.82558e+06	1.11076e+06	2.52478e+06	528619	1.38076e+06	1.82867e+06
MW0110036	C6H15NO2Si	(2R)-2-amino-3-(trimethylsilyl)propanoic acid	Amino acid and Its metabolites	Amino acids	323.184	161.087	10.9946	2M+H	0.51475	4	0.9873	rp	119906-45-5	11008231	HMDB0094699	-	-	25702.5	40493.8	38323.5	47853.5	32735.2	44932.6	38868.6	36125.1	48203.2	37769.6	38395.2	34293.8	36652.8	37548.1	39834.3	43265.5	30662.7	34919.8	31181.5	28779	35109.1	34609.7	31503.2	29609.9	27962.5	27282.1	28260.3	28027.4	27966.9	28382.1	38456.3	39486.3
MADP0532	C6H7N5S	6-Methylthioguanine	Nucleotide And Its metabolites	Nucleotide and Its metabolites	220.002	181.042	0.5092	M+K	0.54	4	0.7367	rp	1198-47-6	70976	-	502	-	576.518	2480.38	1489.33	2494.62	1162.33	1038.86	1299.87	451.37	2081.54	2282.27	468.469	1597.93	1801.78	2613.45	1733.03	2444.78	1682.33	1077.57	401.899	459.848	416.895	1199.5	954.395	1355.5	446.183	82.3222	427.339	382.926	1247.18	1162.52	3460.64	2595.81
MW0168446	C17H30O3	12-Hydroxy-16-heptadecynoic acid	FA	FFA	329.243	282.219	8.1028	M+HCOO+2H	11.9469	2	0.528	rp	119427-07-5 | 148019-74-3	3082966	-	35515	-	341.104	1278.46	444.167	343.716	323.797	2834.17	2171.36	351.096	13194.1	2570.81	4180.22	649.164	2952.99	1001.68	5479.59	1589.84	5173.25	1967.24	13300.7	982.8	1936.03	1975.63	2985.87	23274.1	2077.49	895.881	794.944	1212.97	597.272	2388.72	3087.42	942.798
MW0054344	C42H60O16	Licoricesaponin E2	Nucleotide And Its metabolites	Nucleotide and Its metabolites	821.397	820.388	8.6392	M+H	2.6039	4	0.689	rp	119417-96-8	86278258	HMDB0038719	-	-	920.387	1663.25	745.997	1186.51	918.656	706.556	1528.33	1340.39	43.9701	153.474	102.467	78.0164	67.7827	75.8562	17.4091	73.5246	43.4653	30.7693	149.8	80.6373	137.386	196.687	136.358	78.7264	60.6643	104.273	66.3607	139.467	38.0492	56.9461	47.6368	46.2486
MW0107875	C7H15N3O3	Homocitrulline	Amino acid and Its metabolites	Amino acids	229.118	189.111	0.9283	M+Na+NH3	8.3535	4	0.5793	rp	1190-49-4	65072	HMDB0000679	46	C02427	1681	1241.01	202.802	1481.76	1933.68	1028.57	1687.09	77.9465	4747.41	2089.17	4066.04	3126.15	3773.17	4366.65	4236.9	3039.73	3430.9	1291.7	1736.85	3289.42	4425.26	2149.13	2054.4	2214.98	3044.68	2040.6	3368.51	3656.25	2355.84	2557.74	2427.52	427.88
MW0009118	C8H9NO2	2-(Methylamino)benzoic acid	Benzene and substituted derivatives	Benzene and substituted derivatives	134.059	151.063	4.7092	M+H-H2O	0.23613	1	0.7593	rp	119-68-6	67069	HMDB0032609	-	C03005	10139.4	15462.5	10246.4	10193.8	11450.4	10106.8	9413.98	4435.4	8727.79	4798.83	8000.67	6865.95	6890.68	6586.83	6578.35	5198.26	9818.07	8283.16	12245.1	168.284	8760.42	5136.05	329.944	11645.9	23510.9	10402.2	9888.42	10868.2	7373.01	7851.83	16062.1	18248.3
MW0124498	C9H7N	Isoquinoline	Heterocyclic compounds	Heterocyclic compounds	130.064	129.058	5.6988	M+H	3.01146	2	0.6654	rp	119-65-3	8405	HMDB0034244	-	C06323	18225.7	11674.4	12260.5	22432	10102.5	13800.6	12947.4	31465.6	23405	16657	30077.5	21123.7	19860.7	13490.1	13262.5	14198.8	20273	8633.24	55322.7	21290.3	14050.2	19535.4	11530	40984.5	28865.8	25753.8	30736.9	19866.3	28420.3	26217.5	29178.2	36284.1
MW0138034	C19H16O5	Efloxate	Aldehyde,Ketones,Esters	Esters	325.101	324.1	0.8525	M+H	0.56575	4	0.9861	rp	119-41-5	8395	-	-	-	91.2208	8461.3	7469.21	9454.38	7671.37	7447.41	6485.58	27.7579	2694.82	6427.63	7458.96	7338.33	9843.69	5622.23	7847.95	4468.34	5911.85	6262.48	9822.85	10301.1	4825.5	16605.8	7706.05	10926.9	3132.74	4435.5	8477.5	6713.97	10991.9	5089.49	6652.81	3380.13
MW0114818	C11H15NO	Mephedrone	Aldehyde,Ketones,Esters	Ketones	178.115	177.115	5.5188	M+H	15.0795	2	0.7301	rp	1189805-46-6	45266826	HMDB0041923	-	-	78808.8	66178.9	72930	72207.2	70534.7	66332.7	64676.9	67422.5	69943.5	65233.9	77287.2	60563.4	72741.3	62547.1	61500.6	78451.5	77881.5	82053.1	57275.6	62451.5	72725	66062.2	59026.2	77712.3	89956.2	79720.7	70655.1	84377.7	77158.3	70818.2	59631	61413.6
MW0108639	C7H11NO5	N-Acetyl-L-glutamic acid	Amino acid and Its metabolites	Amino acid derivatives	234.046	189.064	1.9276	M-H+2Na	24.8413	1	0.5913	rp	1188-37-0	70914	HMDB0001138	-	C00624	20214.3	22897.4	24176	22747.6	15836.9	13849.3	11687.5	18289.8	50573.9	36143	50893.9	33152.8	47922.9	35949.8	50083.8	41180.6	42528.9	49523.3	30458.9	28084	44540.9	33422.5	30744.5	28990.7	27313.5	27333.1	27352.1	27331.6	27314.8	4.00577	28430.5	28960.7
MEDN1753	C7H14O2	2,2-Dimethylpentanoic acid	Organic acid And Its derivatives	Organic acid And Its derivatives	113.095	130.099	4.051	M+H-H2O	0.543197	2	0.8245	rp	1185-39-3	14455	-	4485	-	30938	31592.3	29302.8	31070.3	33570.4	30835.6	29024.9	32387.7	28000.1	26858	25504.3	26458.1	25789	29002.6	30612.2	28612.5	24414.3	23628.5	21944.4	21386.2	21809.8	23485.7	23482.8	26962	22850.9	21456.4	18752.5	19523.1	19270	20211	23194.2	21955.1
MW0111340	C3H9NO	Trimethylamine N-oxide	Alcohol and amines	Amines	160.074	75.0684	5.1616	M+K+HCOOH	7.68911	1	0.6814	rp	1184-78-7	1145	HMDB0000925	5876	C01104	17791.7	21113.3	20520.7	18830.2	19181.6	18302.6	19141.1	20771.6	18402.2	18957.7	18990.9	17766.9	18071	17390	16714.3	18903.7	17951.6	19751.9	16658.5	19624	18801	18657.4	15001.2	20284.7	20373.1	18411.2	18646.3	19409.1	18823.8	17659	14068.8	14959.4
MW0136631	C20H16O5	(-)-3,4-Dihydro-3-hydroxy-8-methoxy-3-methylbenz(a)anthracene-1,7,12(2H)-trione	Heterocyclic compounds	Heterocyclic compounds	427.075	336.1	0.8374	M+Na+NaCOOH	3.06575	4	0.9289	rp	117620-87-8	164046	-	-	-	12135.5	20714	12970.5	18484	13938.2	11765.4	19381.5	17559.7	33241.2	142.122	318.491	28197.3	30071.1	30784.2	32614.7	35398.4	25299.6	179.788	25717.7	23734.1	28844.4	28448	25975.7	24439.5	23608.8	23599.7	23536.8	23600.9	23608.6	23474.7	23990.5	33413.1
MW0156170	C36H63N12O5+	Pseudoargiopinin I	Amino acid and Its metabolites	Amino acid derivatives	790.528	743.504	9.2197	M+H+HCOOH	26.3093	4	0.6342	rp	117255-12-6	189486	-	-	C20096	34122.5	25811.9	52239.5	56792.8	47897.1	41296.4	48019.6	32283.6	34874	34679.3	36473.4	34330.9	34584.5	34661.5	34826.2	35014.2	33626	34407.1	33773.2	33323	34428.7	34370.3	18079.3	16723.7	24149.5	461.483	26977.9	24756.6	24189.2	28421	32854.6	33189.1
MW0012609	C21H32O4	17alpha,21-Dihydroxypregnenolone	Aldehyde,Ketones,Esters	Ketones	349.236	348.23	6.1862	M+H	3.9	3	0.8954	rp	1167-48-2	192735	HMDB0006762	-	C05487	21806.2	17351.3	15529.6	15780.8	26831.9	2149.2	15938.2	50111.1	38088.8	35612.3	44940.6	45910.9	34668.1	35424	37398.4	52213.4	42519.9	46451.8	43100	6346.68	43276.9	32963.6	43463.4	41039.2	30007.7	30360.3	34333.4	30328.3	32349.8	33041.9	28069.9	40988.8
MW0114604	C3H6O2	Hydroxyacetone	Aldehyde,Ketones,Esters	Ketones	113.001	74.0368	0.6457	M+K	2.55	3	0.9589	rp	116-09-6	8299	HMDB0006961	-	C05235	883.347	1274.12	1088.37	1367.96	1703.59	609.988	247.343	472.187	494.425	590.354	1469.24	891.417	579.073	342.092	247.205	1554.47	1199.73	285.002	62.1786	1560.38	1953.39	272.383	232.459	56.4534	182.12	2242.38	2654.82	194.633	379.173	711.057	1052.17	1145.11
MW0119221	C10H12N5O5P	3',5'-Cyclic dAMP	Nucleotide And Its metabolites	Nucleotide and Its metabolites	278.044	313.058	2.4785	M+H-2H2O	0.819473	2	0.6805	rp	1157-33-1	188955	-	-	C00968	121.87	418.693	129.566	499.775	179.512	136.706	1040.26	556.825	224.578	354.235	13.3003	266.837	1246.75	351.073	191.723	400.745	210.103	228.968	279.429	260.092	1249.49	937.364	1052.96	1159.38	133.209	14.3366	818.211	1800.19	3842.07	379.972	173.537	1827.06
MW0127108	C2H8NO2PS	Methamidophos	Alcohol and amines	Amines	142.004	141.001	6.6132	M+H	4.37375	2	0.7556	rp	115182-35-9	4096	HMDB0031803	-	C18667	20038.3	22039.5	17470.6	17407.4	16196.5	17694.1	16340.6	18218.5	17958.5	16714.8	16736	15519.8	16722.3	16054.5	16412.7	18913.1	18742	18852.8	16936	20614.9	18579.9	18365.4	19471.9	20175	15264.2	15301.5	16734.7	19696.4	19148.5	19828.1	19458.8	20275.9
MW0106344	C8H12NO5PS2	Cythioate	Organic acid And Its derivatives	Organic acid And Its derivatives	297.99	296.99	5.4969	M+H	6.1275	4	0.6181	rp	115-93-5	8293	-	-	-	3299.21	2704.51	4248.39	2621.54	3244.84	2246.91	2705.28	3352.63	4518.48	2516.22	4376.22	3406.11	4820.54	4112.39	4549.33	4725.48	4179.3	5086.12	4137.37	5224.41	4451.67	4011.86	4293.62	5148.91	3708.44	3896.76	4011.52	4726.72	4247.38	4161.84	3880.12	3536.32
MW0112209	C5H10O	Isoprenyl alcohol	Alcohol and amines	Alcohols	69.0691	86.0732	2.4468	M+H-H2O	0.478347	2	0.9265	rp	115-18-4	8257	HMDB0033854	-	-	5804.46	6277.04	4274.01	5084.39	5602.82	3686.37	3697.03	4562.98	3854.62	4040.48	5170.75	4225.7	3490.48	3411.78	3386.95	3808.61	3931.56	4123.44	4121.1	4633.52	3741.43	3552.01	3647.69	5042.4	4428.14	4287.34	4521.07	4641.93	3810.54	3611.84	3217.14	3606.47
MW0138148	C19H17ClN4	Fenbuconazole	Heterocyclic compounds	Heterocyclic compounds	383.121	336.114	5.1462	M+HCOO+2H	14.8708	2	0.6872	rp	114369-43-6 | 119611-00-6	86138	-	72267	C18461	32683.9	26173.3	30275.2	26361.9	30776.5	31396.8	29666.3	29815.3	34121.2	31395.3	37402.8	27656.7	38411.2	33162.8	33024.1	39349.9	292.619	39314.8	31007.5	32242.1	33552.6	36641.6	29797.7	37388.5	38251.5	35309.2	33316.3	38092.9	38758.8	31386.5	24784.5	30413.9
MEDP1045	C33H34N4O6	Biliverdin	Tryptamines,Cholines,Pigments	Pigments	583.252	582.248	6.6132	M+H	4.22089	1	0.764	rp	114-25-0	5280353	HMDB0001008	-	C00500	35187.4	31990.5	19097.9	37615.6	21058.9	44083	41441.1	35693.5	49478.9	46210.8	36404.4	32760.2	46924.9	35645.9	37705.8	49441.8	40673.5	44363	26.22	27585.3	33481.5	33039.8	30263.6	28471.5	28621.4	29432.1	21.4916	29413.7	28611.1	27421.8	27917	28441.4
MW0008966	C10H11NO4	N-Benzyloxycarbonylglycine	Benzene and substituted derivatives	Benzene and substituted derivatives	441.127	209.069	5.1462	2M+Na	0.272031	3	0.9577	rp	1138-80-3	14349	-	-	C03710	55777	55408.1	54523.5	55539.7	50866.7	54407.2	55944.1	54815.7	32398.2	32079.3	32140.3	31809.2	31981.2	32058.8	32299.7	32812.5	31544.2	31851.3	31593.6	59182.7	31864.5	31830.2	31620.3	31396.8	28600.7	28781.1	28269.2	28766.6	28612.2	29624.9	4.36711	31390.9
MW0006750	C13H16N2	Dexmedetomidine	Benzene and substituted derivatives	Benzene and substituted derivatives	200.127	200.131	5.9177	M+	4.86053	2	0.7149	rp	113775-47-6	5311068	HMDB0014771	-	C07450	4881.67	4681.86	5206.79	5706.69	6821.32	6223.92	6792.89	6145.97	3035.84	2866.75	6020.32	2875.05	5464.92	2696.75	1385.87	7225.6	4818.47	5256.76	3637.36	6774.76	10409.4	4895.13	5670.9	6313.73	6156.7	4781.27	5759.38	4979.95	4969.58	4261.73	5964.2	3436.51
MW0002160	C12H10O2	Biphenyl-2,3-diol	Benzene and substituted derivatives	Benzene and substituted derivatives	253.021	186.068	6.6132	M-2H+3Na	1.7	3	0.8263	rp	1133-63-7	254	-	-	C02526	229.324	9553.44	11041.3	6297.25	7596.8	28.4358	93.961	8408.89	12508.5	9737.27	14638.8	6269.27	11134.6	10331.8	15737.4	16887.5	22397.8	16905	15736.6	26753.7	14399.2	14470.7	17132.3	4752.97	11626.9	10009	7849.51	14517.1	14916.6	12535.9	14711.4	29514.3
MW0124668	C6H10O6	L-Gulonolactone	Carbohydrates and Its metabolites	Carbohydrates and Its metabolites	244.998	178.048	1.202	M-2H+3Na	2.2259	2	0.5653	rp	1128-23-0	439373	HMDB0003466	-	C01040	2877.93	2954.8	3304.74	3267.46	3115.82	4728.72	3524.81	3357.07	2083.4	2025.83	297.343	3801.39	3531.73	5516.84	3271.85	2345.61	743.696	924.333	637.611	339.955	2329.27	3149.63	3611.23	4685.13	3697.38	2894.71	1883.39	3491.59	4122.19	1651.25	3104.37	4980.95
MW0012353	C22H43NO	13-Docosenamide	Alcohol and amines	Amines	338.341	337.334	10.3656	M+H	2.675	3	0.7029	rp	112-84-5	5365371	HMDB0244507	64926	-	600248	498604	469317	687222	423838	759465	539823	456651	175299	3.09978e+06	1.39778e+06	1.04381e+06	86950.5	699261	1.75277e+06	308242	589643	707739	158511	343471	220235	368100	404715	411883	448151	176024	586371	275304	257436	63566.1	506897	345960
MW0115424	C7H16O4	Triethylene glycol monomethyl ether	Alcohol and amines	Alcohols	129.09	164.105	9.0904	M+H-2H2O	0.692747	2	0.7224	rp	112-35-6	8178	HMDB0062666	-	-	22181.4	21859.8	21546.1	21045.3	21651.9	28465.2	19464.3	21454.4	22511.1	24137.5	23790.1	23689.2	24684.5	24922.3	22082.5	21278	26891.5	26072.4	25008.4	28759.4	26459.3	26132.7	23228.5	25945	23917.7	23971.2	23512.8	27865.9	25466.3	23520.1	22667.6	22806.5
MW0054134	C21H42O2	Isopropyl stearate	Aldehyde,Ketones,Esters	Esters	368.35	326.318	9.6291	M+CH3CN+H	2.54238	2	0.5568	rp	112-10-7	8162	-	265071	-	13757.9	23680.8	40066.4	17184.4	20867.9	11957.8	9758.21	24677.5	25125.9	24848	27597.5	32877	22778.3	25713	24904.6	25703.6	25563.7	25643.6	21826.5	21245.1	26191.8	23461.7	26290.1	20128.1	17605	20864.7	21303.4	20122.9	19254	19122.2	16741.3	19000.8
MW0011067	C6H12O4	Pantoic acid	Organic acid And Its derivatives	Organic acid And Its derivatives	131.068	148.074	3.2312	M+H-H2O	5.9	3	0.7474	rp	1112-33-0	439251	HMDB0240389	-	C00522	18488.1	15207.6	16326.6	12682.9	14226.6	12253	16862.4	17724.3	13337.5	13267.6	13463.7	15453.4	17069.9	17167.7	20108.2	12175.3	12987.4	16689.8	11318.4	16075.7	12622.8	13685.5	10639.2	13793.4	12863.9	12330.2	12041.5	12906	15805.7	13445.5	10226.9	11108.5
MW0110995	C4H11NO2	Diethanolamine	Alcohol and amines	Amines	70.0645	105.079	0.8978	M+H-2H2O	1.2905	1	0.8909	rp	111-42-2	8113	HMDB0004437	3239	C06772	37488.3	54597.8	49964.5	34242.5	21181.1	22938	19264.4	25829.7	43573	31225.5	25228.2	32050.1	27708.8	42633.4	35619.1	18734.3	27596.5	19421	35369.2	23762.7	24403.9	26814	21328.4	28481.2	33132.2	26241.5	27815.2	28981.5	39964.7	31065.1	26435.9	33635
MEDP1273	C25H43NO6	10-deoxyformamycin	Others	Others	476.293	453.309	8.6088	M+Na	9.30273	1	0.763	rp	11091-33-1	14155	-	-	C11994	42769.1	34895.9	40942.7	39622.7	25504.1	10966.9	37326.3	37008.6	42504.1	41125.7	41439.9	39180	40543	41012.5	42138	43719.2	36289.7	39564.2	36817.6	33145.6	39676.7	39376.4	37116	34930.7	20670.5	22129.4	23210.7	24454.7	22635	25729.6	33931.1	34882.9
MW0004610	C7H4F2N2	4-Amino-3,5-difluorobenzonitrile	Benzene and substituted derivatives	Benzene and substituted derivatives	177.018	154.034	0.7761	M+Na	0.6365	4	0.7343	rp	110301-23-0	280467	-	-	-	19090.9	29526.6	17373.5	20034.3	20157.3	17104.2	14216.7	15538.9	38254.1	35716.2	36266.3	32711	34743.2	35522.4	37549.1	40738.2	29535.8	45431.9	42206.5	27655.3	33411.4	32982.3	30290.4	40155.6	27458.3	27409.5	27232.7	27413.7	27455.5	27091.2	27991.1	28512.1
MW0113755	C8H14O	6-Methyl-5-hepten-2-one	Aldehyde,Ketones,Esters	Ketones	109.1	126.105	5.2079	M+H-H2O	0.452928	2	0.8994	rp	110-93-0	9862	HMDB0035915	-	C07287	547453	604039	494703	526856	497058	507370	511561	540120	540202	523566	558841	517090	529249	528939	535670	561302	554612	539900	527848	632917	561562	572811	517006	557389	556422	548001	528786	592672	636440	516878	535617	544892
MW0126314	C5H5N	Pyridine	Heterocyclic compounds	Heterocyclic compounds	80.0487	79.0422	0.5217	M+H	0.966568	2	0.9189	rp	110-86-1	1049	HMDB0000926	5877	C00747	178723	88727.3	59007.5	43289.6	36414.4	84475.6	105014	61803.3	106130	16918.1	111088	84981	261943	35987.2	114548	10688.2	153710	171638	164276	203503	134776	190955	174439	157894	69451	68934.4	57984.4	66404.7	86559.7	44370.6	57657.6	70255.7
ZINC3860193	C4H4O4	Fumaric acid	Organic acid And Its derivatives	Organic acid And Its derivatives	154.976	116.011	1.6006	M+K	5.35	3	0.7507	rp	110-17-8	444972	HMDB0000134	3242	C00122	4815.44	4980.19	6055.25	6375.29	5676.74	7571.96	4227.63	4412.35	5739.1	5878.4	4325.13	4144.16	5593.79	5582.17	5648.56	6126.41	4224.56	642.473	476.751	1168.08	5133.85	1536.74	2541.9	4837.64	7788.39	7869.78	6610.48	7054.69	6377.8	734.552	4157.8	8044.42
MW0111993	C6H10O2	2,5-Hexanedione	Aldehyde,Ketones,Esters	Ketones	161.078	114.068	2.2851	M+H+HCOOH	9.801	4	0.5563	rp	110-13-4	8035	-	-	-	8912.09	13217	12451.7	13301.1	10251	4958.98	6522.86	11333.5	21510.8	13218.5	17126.1	12549	9659.65	10076.1	4955.02	6273.34	452.792	13884.6	9117.34	11539.7	20120.5	10406.6	18188.1	7919.9	19608.7	15317.7	8259.29	16557.4	12090	20897.4	29207	6661.99
MW0052326	C18H34O4	Dibutyl sebacate	Aldehyde,Ketones,Esters	Esters	332.278	314.246	6.7677	M+NH4	2.50876	2	0.5662	rp	109-43-3	7986	HMDB0041220	-	-	13391.2	15324.1	14051.2	14663.1	11320.3	10883.3	10706.7	13898	36054.5	33648.4	34171	3754.73	32722.7	33464.1	35387.5	38395.7	6.04692	31298.7	39295	47.16	31453.8	41861.7	28476.8	53.6858	26279.5	28003	25839	26187.2	26273.5	25609.8	26297.2	26787.5
MW0125164	C5H6N2	Methylpyrazine	Heterocyclic compounds	Heterocyclic compounds	163.037	94.0531	0.8826	M+Na+HCOOH	24.8234	1	0.5948	rp	109-08-0	7976	HMDB0033112	-	-	990.386	906.662	218.925	698.396	155.258	687.07	694.191	678.359	10322.2	13223	2640	5060.11	6867.4	17330.1	10644.6	3108.85	10836.4	3259	12473.4	26005.7	1280.11	17466.4	12395.9	16649.7	6072.19	5728.68	5901.6	6446.02	308.456	6225.81	12334.7	8467.27
MW0116829	C5H4BrN	12,13-epoxy-9-alkoxy-10E-octadecenoate	Aldehyde,Ketones,Esters	Esters	203.964	156.953	1.2241	M+HCOO+2H	4.29657	3	0.7117	rp	109-04-6	7973	HMDB0062289	-	-	44781.6	65217.2	33235.5	43366.9	53608.6	35324.1	32679.9	26353	34679	34503.4	36221.7	34184.1	34417.1	34487.2	34636.1	34803.6	33526.2	34254.4	33664.6	33255.3	34274.3	34220.5	33739.1	33128.4	24257.7	24666.6	27065.2	24862	24297.3	28488.5	32795.2	33113.2
FDATN01399	C20H44N4O18S2	G418 Disulfate	Others	FDA	807.195	692.209	5.1441	M+H+CF3COOH	14.739	4	0.7393	rp	108321-42-2	16218858	-	-	-	312.07	634.987	1089.36	753.527	1425.76	1657.64	816.054	188.362	2718.46	1798.1	2574.05	1622.75	2162.28	1928.95	475.42	2956.96	2397.03	3394.97	3523.78	509.989	1935.12	2765.74	1685.29	2445.01	579.967	1895.86	1999.87	2832.93	5527.01	2876.41	244.17	2510
ZINC5133329	C6H6O	Phenol	Benzene and substituted derivatives	Phenolics	95.0479	94.0419	1.7188	M+H	3.15	3	0.8507	rp	108-95-2	996	HMDB0000228	-	C15584	10433.4	16922.8	13843.6	10312.2	10506.1	10003.7	11764.2	9825.19	14073.4	15745.3	14213.6	12582.8	19249.8	18988.5	17154.1	13109.4	16551.8	13118.1	9922.49	15456.7	17118.1	9794.08	10938.8	14846	16890.4	12384.8	10822.9	13721.8	13151.9	10193.5	9979.82	6262.71
MW0014197	C6H6N4O2	3-Methylxanthine	Nucleotide And Its metabolites	Nucleotide and Its metabolites	149.043	166.049	2.1857	M+H-H2O	7.2	3	0.6944	rp	1076-22-8	70639	HMDB0001886	2820	C16357	52602.1	66493.7	83035.7	107740	116645	131298	97921.5	126281	139833	141033	114072	56266.9	99417.1	96266.2	125619	116303	161001	160227	85013.4	67585.1	96522.7	112001	94533.4	131442	179519	156099	63539.9	131335	146928	169765	133693	83182.8
MW0118937	C6H8N2O2	Imidazolepropionic acid	Heterocyclic compounds	Heterocyclic compounds	281.128	140.059	8.4266	2M+H	9.69816	1	0.5645	rp	1074-59-5	70630	HMDB0002271	6585	C20522	82768.1	95871.5	79846.6	74118.5	57690.2	83670.5	54897.7	86195.9	36584.4	33900.8	35923.2	34637	33673.2	33857	36343.4	34838	31978.6	34887.3	32183.6	30857.4	33328.3	34744.6	33567.1	31469.9	27619.2	27912.9	28661.3	27889.1	27637.8	29067	31118.2	31452.7
MW0127560	C3H9BrN2S	S-Ethylisothiourea hydrobromide	Benzene and substituted derivatives	Benzene and substituted derivatives	105.047	185.965	1.8078	M+H	0.658139	2	0.7172	rp	1071-37-0	200213	-	64867	-	31122.4	35269.6	40256.6	46254.9	42292.3	36252.5	25898.3	29590	26678.2	25011.3	25780.6	24353.6	45504.5	40748.4	30292.5	31282.1	26762.6	25453.2	27800.6	29592.9	36023.1	40722.7	31306.7	48384.5	22800.5	24667	27680.4	37427.5	41957.6	22027.3	17676.2	25072.3
MW0104668	C2H8NO4P	2-Aminoethyl dihydrogen phosphate	GP	PE	207.968	141.019	1.1799	M-2H+3Na	11.725	3	0.5372	rp	1071-23-4	1015	HMDB0000224	5233	C00346	1614.76	25914.5	39224.7	30765	23801.7	34420.3	48541.6	36321.2	12174.5	14543.7	22789.4	25727.1	17390.6	20088.6	13715.6	9394.69	13035.2	10419	21989.3	26932	23464.5	21417.4	22820.9	21049.3	32191.5	39885.7	31991.2	32577.6	33373.4	12930	20039.2	19661
MW0114068	C2H5ClO	Chloromethyl methyl ether	Others	Others	81.0164	80.0029	0.9654	M+H	18.6307	3	0.6187	rp	107-30-2	7864	HMDB0031332	-	C19160	303232	313811	191116	298493	244353	267668	244717	271581	253772	280491	290669	200011	277066	247514	230155	249592	284391	287252	196274	197554	20.1187	284959	279567	264361	256846	189029	262494	251830	279842	249056	258607	222508
MW0169780	C23H27FN4O2	Risperidone	Aldehyde,Ketones,Esters	Ketones	158.092	410.212	6.6444	M+H-H2O	3.01193	2	0.6198	rp	106266-06-2	5073	HMDB0005020	2348	C06861	9295.48	7741.35	10663.5	9684.64	7712.9	9002.81	7952.81	7585.21	7561.82	7339.33	8082.46	7312.92	10235.8	10754.1	12282.1	12050.9	9824.43	9916.76	7972.98	9267.72	8259.49	8753.94	8480.71	8725.06	7817.55	7978.31	8212.65	8540.35	6819.65	7588.83	7501.57	8425.64
MW0005487	C20H28N2O5S	Tamsulosin	Benzene and substituted derivatives	Benzene and substituted derivatives	409.174	408.172	8.3054	M+H	1.69094	2	0.8049	rp	106133-20-4	129211	HMDB0014844	-	C07124	43.3847	40.8903	33.234	29.9703	9.39216	78.7098	27.0735	66.7005	2552.45	2420.33	3086.28	2705.56	2514.09	2693.58	2042.05	3269.95	2529.34	2941.19	2190.11	2066.56	2746.19	2513.29	1864.78	2872.44	2980.14	2604.1	2735.59	2642.38	2678.27	2529.37	1706.95	2289.37
MW0168596	C6H5ClO	4-Chlorophenol	Benzene and substituted derivatives	Benzene and substituted derivatives	294.973	128.003	5.4726	2M+K	10.05	3	0.8789	rp	106-48-9	4684	-	-	C02124	64736.3	59940.5	65073.2	59314.3	53014.8	46173.9	60351.6	54106.4	33614.2	33135.9	33244.6	32477.8	32935.7	33096.9	36561.9	34034	31588.7	32605.1	31740.6	30799.8	32642.6	32542.6	31828.7	31222.6	26719.3	28248.4	29099.2	27199.2	27932.3	29512.8	32048.8	31210.4
MW0009345	C7H8O	p-Cresol	Benzene and substituted derivatives	Phenolics	131.048	108.058	2.4959	M+Na	2.725	3	0.8942	rp	106-44-5	2879	HMDB0001858	4236	C01468	24825	16797.1	16575.9	16092.9	16397.1	16130.9	16259.3	16957.6	19144.7	17673	24187	17416	16386	17309.2	16788.4	17056.1	19749.1	17949.1	18449.1	17275.1	15713.1	16839.8	16599.6	17186.6	22254.3	16327.1	15733.3	15676.9	15874.6	16695.9	16064.7	16174.7
MW0139589	C7H11NO7P2	Risedronic acid	Organic acid And Its derivatives	Organic acid And Its derivatives	284.003	283.001	5.5034	M+H	15.0361	2	0.6743	rp	105462-24-6	5245	HMDB0015022	-	C08233	27643	24892.1	25998.1	22946.7	23903.3	26916	18727.7	19296.5	28.195	32799.2	33319.1	29929.5	31874.8	32615.5	69.6035	37450	26890.5	30445.6	24.2086	25171.3	30601.6	30190	27607.5	114.041	26045.3	25917.8	25427.7	25929.5	26038.3	25090.8	25463.8	25934.9
MW0158243	C23H26N4O5	Trp-Ser-Phe	Amino acid and Its metabolites	Small Peptide	439.198	438.19	8.4266	M+H	8.79692	2	0.7887	rp	105394-87-4	71355694	-	18916	-	81865.7	90327.1	80875.3	77769	64061.4	88008.7	56001.4	85555.2	32953.2	32676.1	34490.9	32326.9	32566.3	34379.8	32877.3	33216.6	98355.2	32391.9	68968.5	92211.2	34043	32359.9	117433	97448.6	28069.1	27064	29746.9	27615.2	27151.9	30366.9	31612.3	31722.6
MW0169100	C13H9NO2Se	Ebselen Oxide	Benzene and substituted derivatives	Benzene and substituted derivatives	255.963	290.98	3.0429	M+H-2H2O	0.544064	2	0.5395	rp	104473-83-8	368655	-	45346	-	5140.6	5114.54	4703.16	5090.3	5218.11	4004.75	5865.28	4645.69	5057.14	3068.67	5797.14	2525.85	3764.96	3993.25	5840.79	6227.52	5795.62	5971.24	6140.25	5415.53	4608.48	3870.18	4057.09	4629	7116.63	7653.18	8090.57	6971.01	5975.5	8080.64	6046.35	5804.66
MW0006811	C15H18ClNO4	Diethyl 2-((3-chloro-4-methylphenylamino)methylene)malonate	Benzene and substituted derivatives	Benzene and substituted derivatives	270.091	311.092	2.1167	M+H-COCH2	1.08975	4	0.7235	rp	103976-11-0	7227706	-	-	-	11.0555	3.70135	38.3165	24.5367	14.63	13.0975	8.6378	6.18916	211.911	1433.56	7.5741	1.70254	143.207	8.60907	4.2584	3.23268	0.536344	1.22709	1.96066	162.58	1.34561	9.24292	1.86242	152.254	260.477	178.178	490.186	294.123	3.00018	2.91419	1.55086	18.3408
MW0124325	C16H20N2O	Huperzine b	Heterocyclic compounds	Heterocyclic compounds	257.158	256.158	6.2017	M+H	13.4152	2	0.6865	rp	103548-82-9	5462442	-	-	C09866	988.929	204.969	272.25	12378.8	22646.9	27295.7	29758.9	15011.8	3110.35	3258.92	25938.1	9730.11	14060.5	2477.28	14666.5	9832.24	13919.6	33995.2	977.531	13668	39446.9	24188.6	19661.2	22139.1	3634.51	2356.72	2448.4	4344.82	5883.46	3950.14	15614	11755
MW0115251	C14H20O7	Salidroside	Benzene and substituted derivatives	Benzene and substituted derivatives	601.231	300.121	4.8177	2M+H	4.75775	4	0.6441	rp	10338-51-9	159278	-	44847	C06046	47.2561	102.967	85.2541	23.6027	192.012	106.047	127.453	204.896	146.394	871.623	179.916	75.0631	246.292	209.189	1962.71	2543.63	142.616	328.632	97.553	268.513	181.826	98.0269	183.221	198.268	1454.46	894.743	1455.45	866.263	650.641	349.176	433.523	26.8153
MW0115384	C6H8O2	trans-1,2-Dihydrobenzene-1,2-diol	Benzene and substituted derivatives	Benzene and substituted derivatives	135.043	112.052	6.8131	M+Na	2.675	3	0.9518	rp	103302-38-1	149186	HMDB0001164	-	C04221	76868.2	76200.5	78543.9	72014.7	77449.5	73940	73298.8	79848.3	76257.1	76793.7	84291.7	81960.8	90802.6	88447.9	80165.1	79386.8	86797.6	95119.1	86248.5	87554.3	90383.4	82656.7	87357.5	82733.4	77388.2	74349.3	77232.5	83081.6	82743	80578.7	84353.9	85385
MW0123595	C14H17ClNO4PS2	Dialifor	Heterocyclic compounds	Heterocyclic compounds	357.984	393.002	1.645	M+H-2H2O	3.06281	2	0.6804	rp	10311-84-9	25146	-	-	C19028	35483.8	33282.6	42552.3	60317.9	45839.7	27177.4	35698.6	55733.3	22595.6	49192.4	50442.2	36592.5	48757.9	31733.2	48125.5	22329.3	30954.9	49041.7	39934.5	55604.4	35558.6	32628.8	35462.1	39005.8	67223.7	52755.1	83149.1	61034.6	61182.8	63473.7	44265.3	38783.9
MW0009415	C8H8O2	Phenylacetic acid	Benzene and substituted derivatives	Benzene and substituted derivatives	119.048	136.052	1.7188	M+H-H2O	1.14218	2	0.8833	rp	103-82-2	999	HMDB0000209	129	C07086	65056.9	107197	89622.5	70632.5	67607.8	62865.3	72894.2	64534.5	88029.6	102573	92653.4	84730.1	125283	123067	115891	77830.9	109728	84014.3	66018.9	103405	113550	67837.9	72976.2	97324.3	113057	81492.9	69935.3	84626.3	88915.8	69892.3	64998.7	44869.7
MW0003330	C8H9NO	2-Phenylacetamide	Benzene and substituted derivatives	Benzene and substituted derivatives	118.064	135.068	6.1706	M+H-H2O	3.23876	2	0.7275	rp	103-81-1	7680	HMDB0010715	-	C02505	5938.99	5410.6	5622.89	5469.16	5597.46	5492.52	5707.49	5200.1	6286.87	4971.14	6197.33	4686.87	6134.88	5558.2	5670.6	6494.3	6437.64	5583.6	5585.33	6181.69	6028.03	4994.1	4211.62	6502.32	5677.22	5495.55	4954.4	5898.36	5299.22	5240.19	2176.11	5239.63
MW0009378	C10H12O2	2-Phenylethyl acetate	Benzene and substituted derivatives	Benzene and substituted derivatives	182.11	164.084	7.4109	M+NH4	18.325	3	0.6153	rp	103-45-7	7654	HMDB0033945	-	C12303	660.992	1315.51	998.607	88.542	31.9408	180.957	25.8391	63.456	3159.95	1167.27	2819.3	3475.14	2936.96	4166.39	3395.42	1106.03	2391.98	988.087	3218.35	3016.65	3088.34	2168.51	1446.44	3264.14	4454.46	2224.53	2622.03	2224.58	3296.24	4203.52	2597.25	6348.53
MEDP1809	C9H14O6	Triacetin	Aldehyde,Ketones,Esters	Esters	265.088	218.079	4.6627	M+HCOO+2H	9.41797	1	0.6876	rp	102-76-1	5541	HMDB0029592	-	-	19718.9	30546.9	18772	20931.3	23821.9	12531.8	14131.2	7473.11	38948.9	36340.4	47240.9	33218.2	46257.4	36140	48250	41468.8	29906.1	46597.8	30393.4	27980	33948.2	33501.1	30691.7	28878	29551.5	29898.1	28166.1	39.1494	28921.9	27781.6	28316.4	39779.7
MW0103425	C11H17N5O8P+	7-Methylguanosine 5'-phosphate	Nucleotide And Its metabolites	Nucleotide and Its metabolites	417.053	378.082	1.8078	M+K	3.8135	4	0.9132	rp	10162-58-0	135398701	HMDB0059612	-	C03998	3365.98	5092.8	4287.51	3138.06	3073.05	3461.18	2653.42	2895.77	9308.25	7046.73	23.2174	3335.89	2170.76	7306.18	4639.37	9966.32	3709.18	3944.16	195.172	123.964	2574.68	3663.92	2853.63	5644.77	3849.18	3877.85	2459.77	3334.25	3708.56	3085.46	28.6074	1495.74
MEDTN00621	C10H17N3O6	gamma-Glutamylglutamine	Amino acid and Its metabolites	Small Peptide	276.118	275.112	0.8978	M+	7.61162	1	0.8485	rp	10148-81-9	150914	HMDB0011738	-	C05283	31580.4	49031.9	44369	57221.8	36177.1	46050.2	38566.7	24203.3	19293.4	23134.7	32015.8	41103.6	45029.6	34193.8	35720.5	22768.4	43193.6	37713.7	47032.8	53516	77462	54347.1	43904.2	62033.5	35436.5	33470.4	50204.1	46919.6	38630.9	42879.6	61100.7	24473.3
MW0111327	C15H17N5O6S	Tribenuron-methyl	Benzene and substituted derivatives	Benzene and substituted derivatives	418.088	395.09	3.5697	M+Na	16.108	2	0.6651	rp	101200-48-0	153909	-	-	-	9666.16	9112.91	9174.28	8512.25	8720.23	7565.56	8652.97	7334.69	7379.72	7966.43	7600.11	7597.2	5545.94	8273.05	6613.51	7316.3	7861.87	7979.24	263.485	118.32	6452.71	7814.89	60.4842	7618.81	9618.41	9681.81	7803.8	9270.13	8941.15	7686.61	6034.86	10254.1
MW0111679	C9H20O2	1,1-Dimethoxyheptane	Others	Hydrocarbon derivatives	183.137	160.146	7.5259	M+Na	1.675	4	0.7098	rp	10032-05-0	61453	HMDB0040432	-	-	2161.85	57.2396	3641.24	992.108	3464.85	1813.5	10.5035	133.708	3630.05	3626.09	3641.12	2198.06	2685.18	3713.98	3161.88	3185.28	3087.34	1311.74	1628.51	1821.53	1235.43	2942.42	2918.89	2150.69	11286.9	1443.28	841.105	133.431	239.98	433.391	2900.29	2710.89
MW0007054	C17H17NO4	Ethyl 4-[(4-methoxybenzoyl)amino]benzoate	Benzene and substituted derivatives	Benzene and substituted derivatives	338.074	299.116	9.0303	M+K	4.39525	4	0.6514	rp	100278-51-1	180789	-	-	-	33585.5	27725.1	25437.6	23957.2	17301.7	29004.6	23008.9	21722.6	39323.5	36589.4	37190.3	33257.2	44628.6	36376.7	38574.4	41887.6	29776.9	33856.8	36233.6	32112.7	43660.9	43273.3	41126.8	28762.2	27277.8	25956.7	27478.5	27322.1	27280.8	29925.8	28242.8	28733.2
MW0006078	C7H8O	Benzyl alcohol	Benzene and substituted derivatives	Benzene and substituted derivatives	91.0531	108.058	1.7188	M+H-H2O	2.775	3	0.8072	rp	100-51-6	244	HMDB0003119	-	C03485	17718.1	25161.7	21212.6	16972	17437	16795.6	19238.6	17002.5	23508.7	24096.5	22200.3	19526.7	28961.2	28877.6	27212.6	43605.3	25298.1	20214	15375.8	23703.5	25778.5	16203.6	17135.4	29797.3	25720.4	19049.6	17014.6	20048.5	20647.6	15667.2	15751.2	10938.5
[truncated: 481 more rows]
[truncated: 40 more columns]
