# Supplementary material for: Preliminary Proteomic and Metabolomic Analyses Reveal Potential Serum Biomarkers for Identifying Alveolar Echinococcosis in Mice
Source: Vet Sci. 2025 Jun 9;12(6):565. doi: 10.3390/vetsci12060565 (PMC12197404; doi:10.3390/vetsci12060565)
Supplement: Supplementary file 1 [file vetsci-12-00565-s001.zip › Supplementary Materials Table S6.xlsx]

## Sheet: Sheet1
Supplementary Materials Table S6 Detailed information on differential metabolites.
Index	Formula	Compounds	Class I	Class II	Level	score	CAS	Treat-1-1	Treat-1-2	Treat-1-3	Treat-1-4	Treat-1-5	Treat-1-6	Treat-1-7	Treat-1-8	Treat-2-1	Treat-2-2	Treat-2-3	Treat-2-4	Treat-2-5	Treat-2-6	Treat-2-7	Treat-2-8	Treat-3-1	Treat-3-2	Treat-3-3	Treat-3-4	Treat-3-5	Treat-3-6	Treat-3-7	Treat-3-8	Treat-4-1	Treat-4-2	Treat-4-3	Treat-4-4	Treat-4-5	Treat-4-6	Treat-4-7	Treat-4-8	control-1-1	control-1-2	control-1-3	control-1-4	control-1-5	control-1-6	control-1-7	control-1-8	control-2-1	control-2-2
MW0126293	C5H5N3O	Pyrazinamide	Organic acid And Its derivatives	Organic acid And Its derivatives	2	0.6926	98-96-4	69424.9	65892.8	61735.8	62539.3	64865.1	62828	61033.8	63349.8	65882.4	54559.3	69986.4	54044.6	69310.5	60543.6	55750.9	75560.1	71626.5	72107.8	55002.2	66192.4	65922	61896.1	52761.1	71432.2	57880	60220.6	47492	59570	55162.2	51017.2	46944.8	32481	61322.7	68753.8	59619.9	67057.4	51864.9	59718.4	59419.3	64523.7	50766.3	67618.4
MW0009108	C6H5NO2	Nitrobenzene	Benzene and substituted derivatives	Benzene and substituted derivatives	3	0.7868	98-95-3	1594.97	181.008	525.79	2651.14	420.605	115.111	287.262	3532.48	1963.01	848.728	264.604	2102.11	1814.27	1149.15	141.679	384.049	1803.55	102.533	5848.55	1373.19	505.488	1831.53	531.832	523.74	20.4584	471.692	283.862	126.084	336.405	201.309	796.689	2565.88	524.123	627.294	88.4938	81.5472	156.935	826.74	86.9427	1412.72	392.635	180.668
MW0113853	C8H8O	Acetophenone	Aldehyde,Ketones,Esters	Ketones	2	0.7795	98-86-2	10522.9	14479.9	12036.6	10519.4	10553.8	9912.98	11113.9	9740.07	12508.1	13534.5	12868.3	11726.1	15497	15797.5	16655.4	10801.6	14370.1	11431.2	9330.92	13586.2	14083.2	9695.26	10313.7	15542.7	15084.9	11303.7	10776.5	11820.2	12146.5	10866.2	9613.39	6839.64	802.802	12093.8	8969.78	9750.89	8828.59	10183.3	7835.81	9546.09	2027.49	12400.4
MW0004672	C6H8AsNO3	Arsanilic acid	Organic acid And Its derivatives	Organic acid And Its derivatives	2	0.6455	98-50-0	23140.2	11915.8	17862.7	16168.8	21749.4	11919.7	10553.5	9678	11612	7892.27	18716.9	9720.1	13343.3	17358	13659.8	8335.89	9560.02	7553.38	17344.9	9325.09	12426.7	15240.6	15608.6	18298.9	13758.2	12173.4	11634.5	16517.9	15875.1	13383.2	8621.24	14018.1	10402.6	7198.43	17449.8	14441.3	14010.9	16432.3	11737.1	8500.79	6152.79	7558.08
MW0142582	C26H55NO6PS+	2-thio PAF	Organic acid And Its derivatives	Phosphoric acids	2	0.8768	96801-55-7	61629.1	47720.7	59666.9	51316.7	54718.2	45739.2	71233.9	65503.3	46318.5	32885	33104	31894.6	32524.6	32810.4	33655	35250.6	31316.8	32044	39932	31222.6	32091.7	31968.3	40247.2	31255.9	28472.4	26157.1	28755.8	28646.4	28484	29883	31238.8	31254.8	31412.7	40545.7	31329.2	31753	32108.1	45019.3	31361.9	32775.3	31393	32340.4
MW0124689	C8H15NOS2	Lipoamide	Organic acid And Its derivatives	Organic acid And Its derivatives	2	0.5151	940-69-2	86206.4	89443.2	96555.7	77211.4	24669.5	20540.2	21962.7	25071.8	35704.2	36936.4	35486.1	34927.2	35280.5	35390.7	35632.3	35921.2	33998.5	36375.7	34187.5	32676.1	35061.9	34981.2	34290.4	33469.3	23603.1	24278.7	26513.8	24007.1	23227.6	28059.6	33039.3	33449.6	34316.7	34591.4	34054.7	34806.6	35071.7	35538	34175.7	35378.2	4254.55	35197
MW0054942	C26H55N2O7P	methylcarbamyl PAF	GP	PC	2	0.8644	91575-58-5	522100	589294	605088	570603	585303	567349	552444	532752	35366.8	33847.4	34158.5	32361.9	44855.4	33740.4	34923.9	37041.2	31330.7	32597.9	31435.8	31117.5	32672.1	32479.2	41156.7	31176.5	28509.2	28690.6	29366.2	28674.9	28520.1	29940.6	31133.5	31173.5	31530.2	31811	31358.3	32131.7	32697.4	34411.3	31428.2	33689.8	31491.3	33050.8
MW0007340	C11H14O2	5-Phenylpent-4-enyl-1-hydroperoxide	Benzene and substituted derivatives	Benzene and substituted derivatives	2	0.6951	87864-20-8 | 94242-71-4	5.94778	62.5473	13.9194	552.25	5.38752	83.5981	125.25	23.8052	644.144	304.578	570.049	313.222	231.657	402.127	431.898	564.548	157.307	254.697	60.5277	131.028	215.247	70.9088	279.913	65.9942	335.157	129.055	349.569	375.857	242.945	236.671	114.029	451.522	108.849	653.942	521.731	545.127	574.679	567.82	405.247	423.853	100.131	410.749
MW0007364	C17H13Cl3N4S	Imibenconazole	Benzene and substituted derivatives	Benzene and substituted derivatives	2	0.6285	86598-92-7	28955.5	21311.6	34241.7	31483.8	40763.2	31759.1	31912.3	22496.1	33744.5	31325.9	31860.8	36357	39.9114	38097.9	33086	76.941	25239.7	31.376	25676	24672.9	36830.2	20.2334	34433.1	24373.8	277.57	21874.3	23475	21864.1	21473.3	12.285	23955.6	24349.8	34483.2	9.48091	9.9482	18.7841	17.4555	32278.9	34120.7	31045.6	18.3681	29832.1
MW0012936	C23H42O5	1-Oleoyl-2-acetyl-sn-glycerol	GL	DG	2	0.9182	86390-77-4 | 92282-11-6	61112.9	228069	328303	408054	275977	261395	286560	227114	35351.1	9782.93	34973.7	34078.2	34633.9	34814.2	35224.4	35749.1	32736.5	34239.7	8048.91	31011.9	35233.6	34161.2	33143.3	32025.6	21374.7	22025.8	24230.8	21969.6	21413.4	25813.4	31469.3	31999.7	33180.6	33576.2	32813.8	34787.6	34301.7	35061.6	32982	34793.6	33110	34499.6
MW0013024	C23H38O5	2-(14,15-Epoxyeicosatrienoyl) Glycerol	GL	MG	2	0.9308	848667-56-1	17318.6	23002.9	19031.5	20833.8	12890.5	12695	12649.1	16256	27717.5	31769	9361.28	2557.53	24.6725	15391.9	14690.1	13127.8	48.7111	4091.61	27545.4	129.807	12457.9	2920.67	27951.5	4377.51	19855.2	21332.9	21098.6	17.8854	8297.84	27.5247	189.872	31414.3	45737.8	19256.2	10608.6	44242.2	42970.4	28512.6	31842.1	18473.9	20058.3	40692.7
MEDL01942	C16H22O4	Dibutyl phthalate	Benzene and substituted derivatives	Benzene and substituted derivatives	1	0.9349	84-74-2	52509.4	50429.1	50657.7	58248.3	60984.5	60780.4	52250.6	56109.2	36083.2	33610.2	33729.1	32869	33388.6	33567.3	33990.2	34558.7	31811.3	33015.1	31996.5	30821.2	34590.6	32943.6	32103.1	28053.8	26563.6	28064.2	28406.1	26985.8	27773.6	29251.5	31048.4	31342.4	32131	32440.9	31864.9	32708.5	33072.3	33819.8	31984.5	33546.6	33351.1	33258.8
MW0117754	C9H17NO	2,2,6,6-Tetramethyl-4-piperidinone	Heterocyclic compounds	Heterocyclic compounds	1	0.7766	826-36-8	8872.77	14960.3	12593.3	8631.15	8238.75	7776.35	5895.44	6428.18	5217.36	6666.75	8656.73	10034.3	8802.29	20500.8	8003.55	6700.44	2802.91	1454.49	6902.75	17343.3	298.857	8212.15	8204.58	20569.1	5953.35	6592.21	9737.59	16769.7	6324.66	6875.83	5440.57	6156.67	2226.98	7668.31	10091.7	9621.71	7998.38	9906.19	7442.62	3332.5	3012.63	6306.34
MW0124177	C12H12N4O3	Furafylline	Heterocyclic compounds	Heterocyclic compounds	2	0.9261	80288-49-9	55919.4	49581.7	48128.6	51414.9	48375.8	50623.2	51715.6	48661.1	33425.8	32970.6	30695.6	32355	32782.1	32933.7	33304	33831.8	31539.9	32473.1	31678	30827.6	32508.1	32415.1	31758.3	31208.7	27885.6	28242.2	28713	28213.2	27908	29594.6	30987.9	31197.7	31779.5	32017.1	31579.7	32227	32519.8	33152.7	31669	32916	31739.6	32673.4
MW0114855	C4H8O	Butanone	Aldehyde,Ketones,Esters	Ketones	3	0.8996	78-93-3	11421.8	8136.95	6681.54	7604.53	9911.34	7150.29	8562.33	10273.5	10161.5	8654.55	14533.4	7596.42	7147.21	9409.39	8435.52	10760.8	11994.7	12897	14013.4	12178.1	8736.67	7856.21	10485.8	11333.2	14367.6	9253.86	11849	7815.28	10652.6	10311.5	11658.6	5559.68	7091.05	12496.8	4962.7	5824.86	6265.5	6664.75	7259.51	10703.2	8769.89	11713.7
MW0119640	C10H8N2	3-Indoleacetonitrile	Heterocyclic compounds	Indole and Its derivatives	1	0.8488	771-51-7	17782.8	16121.2	15484.3	13605.9	13165.2	11354.4	14921	18384.4	9663.83	10669.1	11641.5	11403.2	13151.6	12182.2	15357.6	9747.45	11221.1	15083.3	10377.6	14372.7	9659.23	10342.6	8650.98	12487.2	9293.23	8204.41	9571.06	9355.75	10736.2	10750	7500.78	7753.86	8148.15	10685.7	8352.46	10246.3	9124.98	9915.36	9441.41	11458.3	10258.6	17443
MEDP1348	C24H48NO7P	1-(9Z-hexadecenoyl)-sn-glycero-3-phosphocholine	GP	LPC	3	0.9246	76790-27-7	609232	225179	137068	139998	321856	68770.6	1.55395e+06	1.06638e+06	32928.6	32868.7	32883.8	32752.5	32838.4	32863.1	32914.1	32970.6	32476.3	32779	32538.4	31962	32786.4	32766.3	32570.9	32286.9	25058.2	26168.5	28061.5	26116.6	25593.9	29239	32116.7	32279.4	32579.1	32661	32495	32720.7	32788.9	32894.7	32534.6	32860.4	32563.5	32819
MW0119986	C10H15N3O2	4-(Methylnitrosamino)-1-(3-pyridyl)-1-butanol	Heterocyclic compounds	Heterocyclic compounds	3	0.8538	76014-81-8	30.2324	77.1318	29.9978	26.8616	133.835	194.222	67.1086	48.5786	1533.04	36.9448	166.799	299.056	23.221	115.334	78.7688	232.694	50.4327	10.299	31.9182	70.6613	185.742	154.983	99.7256	265.743	6.61427	317.292	43.3003	370.777	35.2777	38.2709	76.3743	51.9051	2157.42	836.969	556.116	1276.63	2014.76	1903.28	519.021	1248.98	94.0066	419.739
MW0102919	C24H31FO6	Triamcinolone acetonide	Hormones and hormone related compounds	Hormones and hormone related compounds	2	0.8757	76-25-5	15692.8	12646.8	13204.1	20447.8	12466.7	11861.5	13530.5	82.4105	21590.2	19146.3	21949.5	15561.6	22166.4	22604	31928.1	25245.1	24831.3	19302.2	1986.76	2626.95	28943.2	29210.5	150.992	871.397	24285.4	20811.1	25674.7	28071.8	22125.3	20378.1	17021	18514.5	30685.2	29136.6	17434.2	26555.7	19215	31346	26999.2	22520	22184.5	29583.9
MW0007425	C23H33N2O+	Isopropamide	Benzene and substituted derivatives	Benzene and substituted derivatives	2	0.8557	7492-32-2	183258	461166	541634	596345	664601	530062	526597	504829	53791.4	51806.5	52245.1	35482.2	37665.5	38503.5	53256.7	44133.8	32069	36059.8	46090.8	30029.6	49780.2	35773.6	32881.5	30995.3	29480.1	29467.5	29393.9	34260.4	29479.4	29303.1	30397.1	43796.9	46557.3	33942.9	45620.7	48553.3	36293.4	55130.8	46051.8	51559.9	32808.6	37085.3
MEDP0537	C26H54NO7P	LPC(O-16:0/2:0)	GP	LPC	1	0.8887	74389-68-7	9754.6	9708.48	5.00915e+06	7.65276e+06	6.27849e+06	6.2038e+06	5.88998e+06	7.12869e+06	1.36401e+07	1.11833e+07	1.06011e+07	8.88305e+06	8.74548e+06	8.43945e+06	9.57101e+06	1.2245e+07	1.09907e+07	1.19039e+07	9.71303e+06	8.8569e+06	1.07604e+07	1.09175e+07	7.9955e+06	8.88695e+06	1.04851e+07	9.14197e+06	1.28728e+07	1.21622e+07	1.08035e+07	5.72901e+06	8.28491e+06	5.73978e+06	1.14993e+07	1.00099e+07	1.05438e+07	1.06296e+07	1.20749e+07	1.16112e+07	9.49323e+06	1.08815e+07	6.73785e+06	1.11243e+07
MW0105709	C6H14N4O2	Arginine	Amino acid and Its metabolites	Amino acids	1	0.9599	74-79-3	14257.2	14223.1	14003	14421.2	14340.7	13669.6	12939.4	14107.6	31349.1	31255.5	31276.6	33580.4	31216.6	31247.9	31323.9	31435.4	30915.3	31151.3	30956.8	30611.7	31158.8	31138.7	30979.5	30797.9	3992.38	2083.7	8358.85	10655.6	3687.26	29701.5	30699	30793.5	30985.3	31046.8	30927.6	31096.6	31161.3	31292.8	30954.2	31244.3	30974.3	31193.9
MEDP1637	C21H28O4	21-Hydroxypregn-4-ene-3,11-20-trione	Hormones and hormone related compounds	Hormones and hormone related compounds	3	0.7803	72-23-1	35.2298	261.543	223.522	52.6099	66.3388	3563.72	1598.96	22.3302	2825.87	3813.4	3503.49	6388.65	4651.74	2962.58	3289.31	5640.98	3963.74	3800.75	9383.18	6343.5	9887.08	2892.11	3922.15	15709.3	2674.47	2108.34	252.783	2455.13	2138.4	284.263	6903.1	4591.91	4187.77	4500.49	5059.27	8250.52	3548.47	7696.84	5277.71	8740	4289.36	2804.08
MW0010027	C5H11NO2	L-Valine	Amino acid and Its metabolites	Amino acids	1	0.9543	72-18-4	177416	377068	389901	279084	165278	175741	136574	188086	280928	185758	160911	117380	279831	292803	290551	147030	193819	147593	150974	281893	119439	201480	122833	266301	155644	155098	100184	344295	207306	150392	134258	217663	205054	159135	127595	183859	168579	231820	134698	189558	145714	213418
FDATP01494	C8H20BrN	Tetraethylammonium bromide	Others	FDA	1	0.7005	71-91-0	33510	34446.4	34604.8	31766.3	57222	45119.3	34794.9	41114.2	47956.5	28630.2	39208.2	30171	27793.9	47029.1	34157.5	54934.5	44403	37301.9	30273.5	30036.2	37556.1	29675.4	24808.5	49360.4	28136.5	28499.1	24421.8	22708.2	21850	21072.7	25032.7	17480.7	3445.48	43237	28883.8	33271.7	23704.1	45126.5	37875.5	38019.4	14825.4	32272.2
MW0169004	C4H5N3O	Cytosine	Nucleotide And Its metabolites	Nucleotide and Its metabolites	1	0.912	71-30-7	27030.2	32069.8	29987.5	27131.5	32465.9	23346.8	27097.9	25501.2	21977.5	18839.8	17198.3	21757.2	25569.5	25415.5	18522.7	31040.9	34541.4	17581.7	18801.5	35783.8	31422.1	24064.9	25843.4	34049	48924.2	20914.2	55675.7	40657.8	28393.4	38151.6	17236.8	66068.3	29570.9	27577.7	27066.4	28247.5	26543.7	23993.1	23581.6	27002.3	19879.7	18211.8
MW0125928	C7H8N2O2	1-Methyl-6-oxo-1,6-dihydropyridine-3-carboxamide	Alcohol and amines	Amines	1	0.8032	701-44-0	36810.5	38703.6	35503.4	42636.7	41664	31134.6	40070.6	40722.1	42665.1	50198.9	36400.4	27810.5	35195.5	33513.9	28298.9	32061	66024.7	48284.5	28740.4	40878.1	28931.2	28892.9	25484.5	32495.5	60787.9	26709.8	39706	44344.1	23706.3	39237.4	22844.7	35856.8	41688.8	61085.3	25363.2	25864.4	27062.6	38133.5	33637.3	52317.9	19560.4	34429.9
MEDN1520	C16H32O5	Aleuritic acid	FA	Oxidized lipids	2	0.6887	6949-98-0 | 533-87-9 | 18951-77-4	12570.1	28360	16449.8	24998	16971.3	10560.4	16786.5	17380.6	20070.9	10894.9	8645.23	3779.32	6339.74	18206.8	3341.85	8383.18	4068.13	12944.6	5001.44	4701.1	7209.04	7657.69	9564.99	11300.9	12827.1	11046.4	7385.18	12102.6	8542.25	11010.7	5513.04	14954.6	17373.2	21987.8	1083.19	10953.6	3218.7	1943.75	918.742	384.308	10591.8	6530.15
MW0170017	C5H4N4O2	Xanthine	Nucleotide And Its metabolites	Nucleotide and Its metabolites	2	0.6521	69-89-6	329029	317506	311628	294447	300319	312435	302964	320064	317132	282699	338083	276403	296960	269730	286086	352724	345218	346765	291359	292962	316239	294831	248554	329194	315891	313125	290429	303575	289727	287028	225227	231390	303300	341272	285978	291743	269224	300066	281406	338658	270276	350116
MW0122947	C28H31FN4O	Astemizole	Heterocyclic compounds	Heterocyclic compounds	2	0.7868	68844-77-9	55561.3	79186.6	48053	42708.2	50224.5	58005	44473.5	76683.6	39669.6	36987.8	37572.7	45147.4	35949	36781.3	48805.7	42248.3	41689.1	34345.1	30848.7	28381.3	34520.1	45382.8	42725.1	29291	30896.5	29949	29056.8	30453	30186.8	28480.5	28719.4	29259.9	31239.2	32220.3	30487.6	33160.4	34579	38032.7	30814.8	36682.7	31083.5	35370.7
MW0123463	C15H23NO4	Cycloheximide	Alcohol and amines	Amines	2	0.5288	66-81-9 | 1154-57-0	204.599	213.294	183.178	120.411	52.2607	1401.94	190.002	975.284	14074	13980.6	14550.2	16928.6	11690.2	12446.6	11168.8	13746.7	2424.61	4139.02	398.287	11290.5	1994.91	9059.08	3109.34	2366.97	9361.25	9135.74	10966.5	10151.4	11776.6	7339.38	6978.54	7715.32	12627.1	10973	18215.5	13292.9	14139	16388.7	9729.46	18191.2	10208.7	11138.9
MW0112967	C10H13N3O2	4-(Methylnitrosamino)-1-(3-pyridyl)-1-butanone	Aldehyde,Ketones,Esters	Ketones	3	0.9886	64091-91-4	119095	44274.4	84855.6	128529	120078	131654	86060.9	95454.2	39831.5	37222	52981.7	47527.2	49430.3	37023.3	51608.2	42404.9	30895.4	21.3388	44619.5	28931.2	43997.7	34424.8	63.0248	42420.2	33071.5	28116.8	28151.7	43.7786	28092.7	34183.9	41412.4	110.07	31750.1	46097	31031.2	33573.5	34919.3	50869.9	31344.9	18.693	31601.6	48924.8
ZINC6920415	C22H46	Docosane	Others	Hydrocarbon derivatives	2	0.5784	629-97-0	9513.78	9635.39	10439.3	7877.44	6629.34	7391.14	7951.12	7478.64	5060.79	4276.11	5137.58	4291.79	7192.77	7100.52	6060.51	7629.83	5306.85	5560.31	7268.01	4244.11	6489.91	6701.01	5830.75	6455.39	6687.38	7196.71	6622.86	5437.26	7170.11	4354.43	3464.11	3977.87	7436.31	6675.24	6271.59	5276.46	4697.99	7665.03	4054	5122.59	6671.55	5554.53
MW0049159	C5H8O5	D-Citramalic acid	Organic acid And Its derivatives	Organic acid And Its derivatives	2	0.7149	6236-10-8	96921.7	87538.3	92656.5	90517.1	88582.7	97098.5	101255	99149.4	98632.8	83233.2	94848.6	74599.7	83718.1	96508.9	86351.1	91241.4	85742	90105.5	81508.9	79791.7	90998.7	90136.6	84515	87079.1	97306.1	82589	92150.3	97336.4	98197.1	97754.2	94257	97025.8	58318.4	78381.2	83126.1	80164.2	74305.9	88628.5	96859.1	89257.5	15489.7	89386
MEDP0125	C5H14NO+	Choline	Tryptamines,Cholines,Pigments	Cholines	1	0.9568	62-49-7	333550	367838	405062	399770	361087	362001	329628	321967	473077	431602	381313	360117	405396	363705	380857	350606	370828	368572	272098	248136	324439	302775	244173	303697	440677	375516	306249	324681	387384	295160	192654	294799	402594	353354	327492	343691	317588	376196	274193	302221	314783	381207
MW0006930	C8H11NO2	Dopamine	Alcohol and amines	Polyamines	1	0.8825	62-31-7	285772	484643	396601	298827	304190	272969	313039	280003	390517	445623	412202	372741	551482	547469	511039	335553	484738	370529	274540	464255	505226	285128	310576	427891	500292	361834	313586	374071	386719	301971	290709	186167	1339.04	396812	274814	277474	254854	282255	212649	271150	2995.45	415181
MW0104770	C9H8O3	2-Hydroxycinnamic acid	Benzene and substituted derivatives	Phenolic acids	1	0.9238	614-60-8	315951	522445	433243	326259	308021	316308	312784	289906	422621	485377	451299	404458	597865	595289	554404	366392	525449	400075	292801	503176	553614	301506	340852	467382	544201	387840	330054	400301	415680	330249	312453	206447	1444.98	436999	294970	312458	280482	319770	237720	293181	23505.5	453965
MEDN0006	C9H11NO3	L-Tyrosine	Amino acid and Its metabolites	Amino acids	1	0.9207	60-18-4	414653	720065	582477	441776	428391	420640	411930	396671	568106	672976	611435	527782	829946	811031	766206	486384	690925	537189	385869	685620	741927	409816	451942	632007	692863	496597	435170	516572	538191	434601	410473	269950	1319.66	584250	403194	422775	385707	422797	329641	381908	5739.46	616833
MW0113056	C9H11NO2	4-Hydroxy-1-(3-pyridyl)-1-butanone	Aldehyde,Ketones,Esters	Ketones	3	0.9717	59578-62-0	5076.04	5607.19	5508.51	5179.48	3247.68	3834.64	6884.44	3884.32	6704.28	4546.79	4849.21	4240.82	7957.79	6162.47	5664.45	4684.2	6042.69	960.972	6284.98	5150.52	2455.39	3308.76	3924.47	5913.58	4443.95	2891.98	2536.66	2926.09	3166.15	4174.56	10299.3	5921.14	4480.48	2730.48	3077.35	4395.48	1969.51	4296.52	1106.65	2866.01	5878.58	5445.09
MEDP1055	C3H7O6P	Dl-Glyceraldehyde 3-Phosphate	Aldehyde,Ketones,Esters	Aldehydes	1	0.7132	591-59-3	47086.9	33226.1	45332.8	40004.5	41385.9	49881.4	40905.4	41889.7	32804.7	32114.5	32248.4	31546.6	31899.9	42936.9	32594.6	33655.2	31258	31627.2	38777.9	31125.1	31653.5	41723.2	39088.1	31212.5	28396.9	27045.6	29188.5	28569.4	28408.6	29591.2	31172.4	31210.9	39125.5	31377.7	31264.4	31472.4	31662.5	32360.2	31280.6	32048.4	31295.4	31793.3
MW0006977	C9H8O3	Enol-phenylpyruvate	Benzene and substituted derivatives	Benzene and substituted derivatives	3	0.6111	5801-57-0	883.422	1004.46	715.225	1016.75	198.108	1024.41	1719.09	950.414	1184.71	3015.8	2095.66	939.867	1412.52	1229.83	392.87	771.508	1478.54	1453.11	473.325	414.424	1414.66	2886.69	485.605	1761.86	112.841	4670.34	1337.65	616.052	1893.7	2594.03	1821.01	1068.18	2198.63	1644.45	2799.67	1611.76	2113.33	126.227	1351.03	3300.89	2153.91	2013.74
MW0111010	C24H40N8O4	Dipyridamole	Heterocyclic compounds	Heterocyclic compounds	2	0.7914	58-32-2	8998.36	7296.62	11159.9	7954.86	13726.6	10604.5	5083.79	5278.71	16383.9	7763.57	9311.37	10668.5	6583.24	6966.82	8656.09	18329.9	12276.8	15683.9	14272.7	9876.69	12692	10528.7	6069.04	13401.4	11274.3	9590.49	8636.15	8891.5	12109.7	8155.94	9218.05	8981.57	15610.6	8592.46	12982.1	9570.31	10471.9	13679.2	10035.6	11621.1	7758.94	10381.5
MW0006635	C18H19ClN4	Clozapine	Heterocyclic compounds	Heterocyclic compounds	1	0.69	5786-21-0	74452.9	71976.2	70955.8	69797	67745.2	69243.1	71237.6	70206.2	34278.2	32245.6	32310.4	31873.8	32129	32222.6	32458.7	32816	26648.2	31943.2	29461.5	28131.2	31963.9	27623.8	31534.7	23846.9	27653.9	28093	29275	28056.8	27681.3	29871.1	31108.5	31226	31546.5	31679.6	31436	31799.5	31970.8	32360.9	31485.2	32211.6	31524.3	32062.9
MW0062243	C33H41NO6	Prostaglandin E2 p-benzamidophenyl ester	Hormones and hormone related compounds	Hormones and hormone related compounds	2	0.7759	57790-53-1	25207.9	13055.8	19270.3	41586.8	34080.8	40384.7	23824.6	23838.8	36301.6	33817.7	47.3063	35998.7	32849.3	33625.3	35618.7	45227.9	27652.2	31351.2	33759.2	29376.4	31514.7	40525.5	38172.2	26709.3	25999.2	25664.9	25812.6	24828.6	25403.9	28356.8	35027.1	36664.3	28466.7	29372.3	15.7082	38.4187	6.76042	42994.5	28078.2	33533.5	38079.3	41407.4
MW0143449	C4H9O8P	4-Phospho-D-erythronate	Organic acid And Its derivatives	Phosphoric acids	3	0.8179	57229-25-1	71231.4	70358.2	76297.9	88420.6	80862.6	39485.8	89882.7	83943.4	32620.6	32557.9	166.327	32434.2	32525.8	32552	32605.6	32663.4	32140	32462.6	32206	31598.4	32470.5	32449	33605.6	31939.7	25117.8	25305.9	27620.1	25235.9	25154.6	28806.8	31760.5	31931.7	33623.3	32336.7	32159.9	32400.4	32473.1	32585.3	32202	32549.1	32232.8	32505.2
MW0063779	C22H32O3	Testosterone propionate	Hormones and hormone related compounds	Hormones and hormone related compounds	2	0.8629	57-85-2	145.347	219.32	83.8688	186.53	1488.78	27.5874	293.896	221.141	5550.81	4340.63	5727.41	2673.36	1584.54	4121.26	3447.23	3449.02	5749.76	4331.91	4537.89	3855.75	4679.83	3686.43	4609.37	1637.79	5226.22	51.9586	4489.3	6025.71	4615.33	4684.35	2751.25	3273.88	5473.78	4397.36	3324.57	3472.75	1919.97	4428.75	2080.31	4585.87	3304.22	5860.14
MW0113836	C25H43NO18	Acarbose	Carbohydrates and Its metabolites	Sugars	2	0.7316	56180-94-0	46531.5	42788.4	47568.6	57273.7	48714.5	40623.9	18611.3	47442.5	48527.4	46743.2	37032.7	33266	46018.9	46667.6	38374.7	49554.4	39278.7	44935.4	30383.3	39447.2	45062.1	33555.1	31660.6	28850.2	29999.1	29733.8	31246.9	29757.4	29753.4	28169.3	28290.9	39692.9	42171	44529.7	30027.3	43952.3	34070.3	37487.9	30349.9	36151.9	41769.2	34853.6
MW0004043	C7H7NO3	3-Hydroxyanthranilic acid	Benzene and substituted derivatives	Benzene and substituted derivatives	1	0.8017	548-93-6	5470.64	5219.67	4369.48	6490.88	7271.74	1942.55	6110.05	4109.97	2977.21	13594	8735.86	5374.17	6953.47	7334.91	5946.24	3369.55	2634.11	4796.69	258.022	8029.94	7094.39	1212.23	3426.54	2213.14	16793.7	9566.44	21022.8	8757.67	7805.32	8239.89	7993.64	11965.1	3158.24	4905.68	5805.44	6972.81	2749.27	4419.2	1993.63	2289.5	3349.18	4421.33
MW0168969	C24H40N2	Conessine	Heterocyclic compounds	Heterocyclic compounds	2	0.6172	546-06-5	75900.6	68032.9	78866.9	81145.1	78146.9	74346.8	77253	82498.8	35833.6	35542.8	35613.3	35048.3	35405.5	35516.8	35760.9	36052.6	34109.7	35154.2	34300.7	32774.2	35184.4	35103	34404.7	33575	23647.2	24325.3	26569.8	24161.5	23687.7	28123.7	34621	34362.5	35503.7	34708.9	34166.4	34926.4	36540.2	35665.7	34288.7	35504.2	34380.8	35321.1
MW0146771	C2H4Cl2O	Bis(chloromethyl) ether	Others	Others	3	0.7041	542-88-1	37341.6	64826.9	38601.9	37278.1	65357.6	32840.4	33103.2	32005	33659.9	35855.8	58611.1	36414	60206.4	34893.7	58953.4	34278	32087.2	31284.3	36896.1	28513.7	44538.6	35937.8	34880.4	29878.1	26528.7	29815.9	26068.6	26634.5	52677.9	26090.7	51563.6	68404.5	17967.1	19220.5	35214.2	31041.5	29642	59846.8	53696.7	28031.9	16249.9	29769
MW0105414	C4H6O3	Acetoacetic acid	Organic acid And Its derivatives	Organic acid And Its derivatives	3	0.5505	541-50-4	115.931	1666.83	443.477	827.782	1245.37	1323.71	859.117	1090.14	4033.49	2920.29	821.455	3241.24	2466.91	3706.91	3906	4185.62	3760.42	2664.8	1345.72	1426.73	2020.19	2386.34	1869.38	3352.24	269.666	511.411	769.406	1355.14	531.022	5387.63	1942.87	3361.97	3190.62	3347.67	1995.94	2296.28	3017.23	2917.35	3178.15	4438.53	2996.37	4213.3
MW0109274	C6H11NO2	Pipecolic acid	Organic acid And Its derivatives	Organic acid And Its derivatives	1	0.835	535-75-1	10289.1	18188.3	13203.2	8813.63	2119.32	6672.01	7276.87	7369.84	2909.78	12262.2	7772.13	3500.25	15795.1	2441.19	8823.64	2957.24	5204.88	6810.94	6818.05	6332.06	3148.59	8552.48	4266.42	5363.67	7070.4	4552.49	7614.22	8075.94	11119.8	13020.3	2809.03	7219.8	6.7517	10321.8	10339.3	7842.9	5007.74	6700.91	4628.68	7510.8	9.71285	15028.9
FDATN00519	C7H5NaO2	Sodium benzoate	Others	FDA	1	0.6337	532-32-1	5252.53	4556.38	4756.22	4967.41	4680.72	4609.81	4257.78	4724.2	5247.77	5063.65	5326.19	4800.76	4941.92	4719.48	5043.01	5402.59	5611.03	5356.49	4684.21	4933.18	4743.26	5303.77	4605.21	5028.05	5042.27	4816.47	4880.91	5581.88	5160.03	5154.58	3449.78	4093.18	3725.79	4755.71	4562.85	4698.64	4330.87	5023.77	4560.55	5170.35	4559.96	5568.62
MW0014703	C19H28O2	Dehydroepiandrosterone	Aldehyde,Ketones,Esters	Ketones	3	0.8349	53-43-0	18315	20099.5	6529.21	9860.42	10142.2	4222.36	5989.14	6618.25	14049.6	11630.5	11334.1	10216	11147.1	14129.1	13688	16047.1	16646.6	15937.2	14900.1	12148.8	11071	15248.3	2759.79	15748.2	11337.8	12486.2	12201.1	11882.6	11063.4	9538.26	10779.9	10510.3	13841.9	11365.8	15290.2	11299.6	14178.7	9757.04	12191.9	13176.8	15351.3	12157.6
MW0161483	C21H32O5	Allopregnane-3beta,17alpha,21-triol-11,20-dione	Aldehyde,Ketones,Esters	Ketones	3	0.9397	53-05-4	1790.07	1391.36	2127.96	1237.97	1454.97	843.054	1389.18	1123.92	3320.41	1638.75	3058.8	193.452	2591.04	6422.81	2858.38	3443.8	6417.49	1704.84	1327.1	2570.4	3769.66	4732.57	5538.37	6456.33	3003.94	3750.51	2685.01	4947.2	2729.7	2144.31	1698.18	5297.96	4568.07	6042.75	2627.82	3417.38	3778.26	4284.58	3055.13	4918.36	4590.81	5130.67
MW0052998	C18H30O2	gamma-Linolenic Acid	FA	FFA	1	0.9423	506-26-3	9430.32	13550.9	12573.8	14339	10959.9	13602.4	8990.77	14389.5	11251.9	10008.4	8403.37	4169.79	7787.56	10030	8877.34	9543.64	466.854	2446.16	11555.9	41.9747	5838.1	6976.59	9638.23	7278.55	8191.34	6898.18	8039.46	8265.7	9677.79	3871.18	5878.15	10157.8	12963.3	10204.6	11393.3	18874.1	12157	11294.5	13107.6	7136.54	5647.06	12938.6
MW0012560	C16H32O3	16-Hydroxyhexadecanoic acid	FA	FFA	3	0.8142	506-13-8	7.1551	9.65175	39.5544	9048.41	53.7214	88.1722	183.639	78.7502	4899.81	4121.24	11186.4	4853.2	7905.56	9463.67	4840.25	9834.73	10156.6	7180.58	7949.16	5865.71	6498.12	7796.17	5472.61	10227.2	5536.2	6438.48	12940	6841.32	9565.45	6871.81	4076.21	7097.42	11160.7	6083.07	8082.18	10606.9	5365.03	8598.61	4879.77	8225.98	9887.29	7762.78
MW0133678	C9H8O3	4-Hydroxycinnamic acid	Benzene and substituted derivatives	Phenolic acids	1	0.7643	501-98-4	62324.3	101882	84049.2	60917.6	61103.5	58503.8	64751.2	58806.6	83330.1	94565.2	87626	79415.8	116155	115798	108545	74082.5	101933	79864.2	59201.2	98219.6	107289	61447.8	66345.7	91892.9	107816	76875.5	65947.6	79610.3	82054.6	62613.2	61053.1	41604.5	56.1304	86259	57992.4	59790	53930.1	60844.3	45004.9	59059.8	99.8106	89224.4
MW0009082	C13H8Cl2N2O4	Niclosamide	Benzene and substituted derivatives	Benzene and substituted derivatives	2	0.9067	50-65-7	11251.1	10971.5	5433.12	10923.8	7327.03	4287.48	10283.6	5456.55	9264.66	9964.33	9771.77	9542.57	10032.6	10640.4	10341.5	9781.56	9156.8	9485.89	9677.49	9904.82	9536.52	9374.32	8804.14	9786.73	8954.66	9254.9	8342.95	8901.68	8258.7	8479.29	8545.69	8889.79	12770	9631.62	10623.6	10330	10007.5	9946.18	9945.66	9723.06	12175.3	9271.33
MW0148310	C4H8O4	D-Erythrulose	Carbohydrates and Its metabolites	Sugars	3	0.88	496-55-9	1.46241e+06	1.45435e+06	1.44502e+06	1.42383e+06	1.44874e+06	1.48818e+06	1.48191e+06	1.41038e+06	1.27417e+06	1.43873e+06	1.39432e+06	1.34725e+06	1.42311e+06	1.43929e+06	1.39686e+06	1.31005e+06	1.44746e+06	1.45959e+06	1.487e+06	1.44865e+06	1.37533e+06	1.47958e+06	1.45853e+06	1.42378e+06	1.39623e+06	1.40325e+06	1.42531e+06	1.41317e+06	1.40325e+06	1.3596e+06	1.44318e+06	1.32381e+06	1.20575e+06	1.35023e+06	1.42059e+06	1.42e+06	1.3796e+06	1.39399e+06	1.44196e+06	1.36643e+06	1.19283e+06	1.3692e+06
MW0154145	C19H20N2O4	N(2),N(5)-dibenzoyl-L-ornithine	Benzene and substituted derivatives	Benzene and substituted derivatives	3	0.951	495-46-5	296.144	123.764	75.7786	410.342	378.437	264.933	544.108	682.591	3830.09	1813.81	2145.65	1762.44	2184.54	2954.72	1078.01	1426.43	2789.32	2076.63	1060.79	1280.03	2820.31	1452.93	1172.28	1021.28	3366.02	541.987	2879.09	537.023	509.117	1339.32	952.768	2582.15	1591.8	1907.65	890.022	1340.9	1313.13	1728.28	1063.91	1825.72	1970.37	2098.66
MEDL00359	C13H23N3O4	Gly-Pro-Leu	Amino acid and Its metabolites	Small Peptide	1	0.5509	47066-32-0	22560.7	41290.6	21298.5	24722.8	26110.4	29369.3	27134.4	41581.9	37205.7	34781.2	35305.2	31928.7	33856.2	34596.8	36530.2	50723.4	28908	32438.5	29356.5	36755.5	32592.7	44949.4	29629.7	39903.6	26110.9	26155.7	33183.2	26152.1	26113.7	26242.4	27406.4	42981.9	42357.1	30569.2	29034.5	40198.1	32644.7	20.5007	29326.4	7.44216	29565.1	33343.8
MEDN1719	C14H31O3P	Tetradecylphosphonic acid	Organic acid And Its derivatives	Organic acid And Its derivatives	2	0.6978	4671-75-4	1069.32	735.124	1265.32	1351.11	1016.95	999.631	769.603	1045.49	2497.33	1468.7	1133.48	103.294	949.669	199.915	365.157	1231.41	85.3054	516.652	136.662	105.733	376.044	671.269	932.697	295.376	210.51	87.898	350.932	620.227	377.48	461.788	476.295	151.542	833.901	409.115	546.359	1093.88	205.139	648.493	171.916	889.466	797.631	430.878
MW0149512	C40H48N4O3	Geissospermine	Alkaloids	Alkaloids	3	0.6756	427-01-0	154.481	465.088	514.401	1682.8	266.636	1410.24	1122.4	220.269	3834.05	3784.88	3811.8	4631.17	1754.34	3196.18	3037.45	3306.4	2003.87	3033.38	809.135	1724.42	3321.25	829.593	1480.11	1163.32	741.862	845.476	628.646	937.679	3968.54	593.447	1021.28	890.374	3746.04	3328.26	5486.71	3808.31	2912.21	5452.61	1364.83	5346.2	2350.49	3225.45
MW0142686	C13H10O2	3,4-Dihydroxyfluorene	Benzene and substituted derivatives	Benzene and substituted derivatives	3	0.7153	42523-20-6	442.769	5.10252	91.422	564.934	640.538	167.866	117.173	67.027	1176.52	1126.52	2127.73	528.031	776.7	876.137	1033.27	1543.61	900.311	578.396	611.176	436.61	662.433	522.103	713.964	719.806	535.957	102.99	82.4657	187.649	322.383	1612.45	1806.57	483.646	1812.17	472.538	1555.03	968.666	1393.87	1635.98	946.039	1142.36	2934.02	1629.82
MW0125631	C12H12N2O3	Nalidixic acid	Organic acid And Its derivatives	Organic acid And Its derivatives	2	0.7199	389-08-2	1468.18	1946.29	1340.45	1406.71	1773.52	1631.92	1443.25	2882.41	1752.24	401.123	2094.98	1087.73	530.963	2631.33	683.8	2968.06	1605.95	2082.84	2865.21	2987.04	3214.49	1415.18	4185.37	2038.96	3576.11	1403.91	2572.75	1755.08	2317.14	1551.4	3308.24	2298.28	1364.4	1495.85	401.597	741.685	1281.56	478.522	2296.68	386.249	2679.8	1348.83
MW0111256	C5H15NO4P+	Phosphocholine	Organic acid And Its derivatives	Phosphoric acids	1	0.954	3616-04-4	17115.9	16965.6	17085.3	17590.3	17849.1	16679.7	15795.9	16542	33276.6	32819.9	32923.1	32200.8	32630.7	32783	33154.3	33684.8	31369.5	32319.9	31511.8	30624.1	32355.2	32261.5	31594.2	31025.4	23596.3	30315	4267.65	5570.91	38344.8	29452.2	32739.5	31013.9	31615.9	31858.4	31410.6	32071.3	32366.9	33002.7	31502.5	32765.2	31575	32521.6
MW0120569	C6H6N2O2	Urocanic acid	Organic acid And Its derivatives	Organic acid And Its derivatives	1	0.8002	3465-72-3	27668.5	26972.7	19945	15944.5	18544.8	12850.9	20482.4	17915.5	19778.2	22188.8	15651.8	11231.4	20785.1	21866.3	17687	16298.3	24008.2	24502	6153.05	21334.4	18084.2	16727.4	10978.5	21245.3	26090.3	21252.2	23162.4	24325.5	15639.5	19758.4	17268.2	42671.6	797.314	20996.5	15444.2	14204.6	20792.6	16667.1	13366.7	18203.5	898.497	27097.3
MEDP1122	C19H38O4	1-Hexadecanoyl-sn-glycerol	GL	DG	1	0.9044	32899-41-5	50130.9	74782.6	45798.2	46916.4	46634.1	40086.2	48985.6	46629.8	41623.4	38703.5	39344.9	35157.7	37560.6	47805.9	40823.2	44361.3	42236.5	35793.6	32025.5	38744.7	35986.2	35478.4	32345.9	41169	28849.3	28965.3	29989.5	28955.5	28856.4	29508.1	29979.2	30455.7	32432.7	44273.3	31654.7	34495.4	36051.1	39847.8	31990.5	38368.2	32269.7	36923.3
MW0168407	C8H12O4	(3aR,4S,5R,6aS)-5-Hydroxy-4-(hydroxymethyl)hexahydro-2H-cyclopenta[b]furan-2-one	Heterocyclic compounds	Heterocyclic compounds	2	0.7989	32233-40-2 | 54423-47-1	26516	45734.4	37633.3	29601.8	28154.6	26936.9	30446.6	27186.3	37073.9	27456.5	37810.9	35358.4	51409.7	53556.2	49198	32049.6	46010.1	34434.3	27320.7	43176.5	48138.1	29149	30669.6	42571.9	46503.8	33660.2	28179.9	34424.5	37345.5	28486.4	26790.5	14524.2	7.22836	38236.8	26087.2	26945	15549.9	29318.3	9128.87	26305.9	30.8652	39099.9
MW0138111	C9H6O4	Esculetin	Steroids	Steroidal saponins	2	0.533	305-01-1	66843.2	49932	82948.8	76551	98185.1	72168.5	78204.1	52751.1	72844.9	59843.5	80324.8	68361.4	65812	97858	59176	108564	92614	89767.2	44602.6	116407	133577	51206.7	81845.7	58263.8	96044.5	94410.4	136268	69577.6	60687	62726.2	79701.4	89511.1	42533	61622.7	50871.8	51643.8	62523.2	65604.4	69482.4	59659.1	36264.9	57164.3
MW0055459	C18H35NO	Oleamide	FA	FFA	3	0.5799	301-02-0	63618.1	65682.4	65272.9	62421.6	75424.8	68311.2	57290.9	65491.1	34394.7	32346.8	32419.3	31927.7	33827.5	32321	34311.2	36817.3	32756	33563.1	34401.1	30961	35786.7	31967.6	32953.1	31200.3	27749	28170.6	28873.4	26506.3	27775.3	29863	32289.6	31193.5	32993.9	31707.5	31430.7	31843.5	32037.5	34174.9	31486.6	33955.6	31530.9	32141.4
MW0052762	C24H32O4	Ethynodiol diacetate	Aldehyde,Ketones,Esters	Esters	2	0.86	297-76-7	15616.3	20844.8	19949.8	20092	19630.2	13752.6	23970.6	18969.7	38648.6	36151.2	50760.3	33223.2	35201.4	35961.8	51796.4	54257.6	30100.4	33746.6	30568.3	28136.2	33904.9	33487.3	30852.3	29087.5	27029.3	27078.7	27150.1	27074.9	34422	34366.1	28505.6	29056.7	30928.4	31824.2	44127	32675.8	33958.2	51106.5	44525.7	35871.4	49674.8	34675.6
MW0104838	C8H9NO2	2-Phenylglycine	Amino acid and Its metabolites	Amino acid derivatives	1	0.6327	2835-06-5	5155.61	8038.88	8138.72	6929.52	11688.7	7893.34	8324.34	6916.36	8640.19	8277.85	6004.42	5686.78	11402.5	13997.5	13833.4	8393.98	9549.08	5969.85	4345.87	6795.09	8078.5	5676.3	7655.24	10611.7	8517.86	5666.67	4445.11	5480.16	7068.23	5814.71	4859.83	3336.79	35.332	7474.55	4120.78	5764.43	5994.97	8129.82	5542.39	7334.96	95.3939	8072.62
MW0016257	C22H40O2	Butyl linoleate	Aldehyde,Ketones,Esters	Esters	2	0.5998	2634-45-9	73465.3	112970	37185.9	78497.6	126143	102297	131131	65793.6	34802.3	32731.1	32796.1	32358.1	32614	32708	32945.2	33304.4	61925.4	32427.6	43844.2	46797.6	32448.4	64171.8	32018.7	93885.3	28105.9	28551.5	29749.8	27646.1	28133.6	30352.7	31593.4	31710.4	32030.4	32163.6	31920.1	32283.6	32455.3	32846.9	31969.2	32696.9	32008.3	32547.7
MW0160914	C40H54O2	Deoxyflexixanthin/Keto-myxocoxanthin	Aldehyde,Ketones,Esters	Ketones	3	0.8018	26056-69-9	577.226	134.985	1307.34	189.111	1152.04	368.042	611.176	2393.6	18551.3	11978.1	11526.2	13240.3	6789.68	10910.1	9593.36	11064.9	6591.99	7965.51	852.631	5263.81	8229.79	5753.33	5976.62	2671.3	224.809	12125.1	9416.92	394.872	12434.3	1485.54	2909.56	4652.52	17671.3	4975.47	16869.9	8129.31	9532.37	16274.9	4118.88	29745.2	2834.89	6360.08
MW0143633	C10H10O4	5-Hydroxyconiferaldehyde	Benzene and substituted derivatives	Phenolics	3	0.6484	249647-14-1	190.263	210.632	201.562	128.237	90.0217	228.711	1008.91	529.102	428.445	178.007	522.091	91.3129	612.274	308.9	62.6286	236.8	2129.2	446.625	632.626	699.944	299.677	701.895	708.969	1838.9	1907.06	4715.41	3433.55	4138.57	1521.54	4527.52	2859.26	3784.16	649.47	45.6093	49.932	209.025	183.38	180.715	74.0099	78.055	85.2562	185.605
MEDP1615	C12H10N2O3S	Azobenzene-4-sulfonic acid	Organic acid And Its derivatives	Organic acid And Its derivatives	1	0.618	2484-88-0	11454.2	10878	56.3372	12220.3	7021.56	3432.54	13607.8	4358.89	11794.4	12040.2	11510.6	11463.9	12068.3	11962.2	10715.5	11306.3	10814.7	11568.8	11398.7	11492.8	11436.8	11234.7	11056.1	11206.4	10362	10052.9	10049.5	9993.27	10009.3	10272.2	9759.49	10916.1	14749.8	12432.8	11799.8	11695.1	11338.2	11982.9	12200.3	12980	14525.1	10958.9
MEDL02503	C23H45NO4	Carnitine C16:0	Alkaloids	Alkaloids	1	0.7995	2364-67-2	42.6494	44920.6	188.165	59167.6	47815.3	58113.4	62771.5	70742.9	109337	48548.2	86010.9	44146.5	60461.6	65366	30981.2	161411	2203.66	112850	42609.9	2104.11	134438	771.174	89560.3	95736.7	63193.3	61323	66398.2	59919.2	49095.3	74553.4	60690.1	76214.2	98838.9	142202	79731.3	353107	94779.5	65589.4	121163	64392.6	80093.2	58510.5
MW0108120	C3H5NO3	3-Amino-3-oxopropanoic acid	Organic acid And Its derivatives	Organic acid And Its derivatives	2	0.5888	2345-56-4	57077.1	64105.3	69796.1	62288.1	78003.5	43091.7	54440	55869.4	83382.6	55039.5	54253.7	66422.7	53053	80944.5	43753.5	60615.7	56132.6	60606.4	44148.4	48037.5	59062.3	50423.7	59650.5	47285.5	73000.5	74188	47995.3	71489.6	54399.3	59070.9	48659	51537.5	73749.1	56961.4	56063.6	61383.6	54475.7	56947	49411.9	44703.9	52666.5	55182.4
MW0157012	C9H19N3O4	L-Seryl-L-lysine	Amino acid and Its metabolites	Small Peptide	2	0.7567	22677-61-8	27841.8	36613.6	34211.5	34791.3	27292.7	29113.8	46766.9	32535.4	40102.5	37273.8	37897.7	43528.5	36158.6	37052.7	39330.2	42728.2	30168.7	34425.2	30685.4	28321.2	34614.7	43746.9	31006.4	29126.4	27331.9	26562.9	27807	27435	27338.7	29896.2	28604.3	29097	31093.3	32133.9	30312.9	33144.2	34678.5	38385.9	30650.3	36947.1	30930.1	35534.7
MEDP1448	C21H42O4	1-Stearoyl-sn-glycerol	GL	MG	1	0.7839	22610-61-3	152816	1.39969e+06	454002	915707	890122	893583	866103	811827	34226.9	33799.6	34020.8	33096.1	33599.5	33761.5	34120.2	34541.9	31941.9	33071	31020.9	28654.7	32804.7	35714.6	31002.4	31402.7	27970.4	28188.2	28151.5	28171	27984.6	28969.6	31023.2	31384.2	32307.2	32648.2	32004.1	32931.5	33298.5	33980	32141.4	33743.1	32247.8	33136.5
MW0115062	C31H41NO4	Bardoxolone	Organic acid And Its derivatives	Organic acid And Its derivatives	2	0.7472	218600-44-3	18729.6	26168	18868.1	30487.9	13163.4	15824.6	15932.1	8491.16	15705.1	8273.06	9212.05	26094.4	14733.1	15600.5	24495.4	10399.6	41500.8	15185.7	20214.6	25481.8	7673.39	15043.3	22739.3	23778.4	10997.2	14101.6	13500	15116.8	14838.4	7097.27	5716.9	11919.9	3122.48	5465.87	5528.51	7040.03	7973.21	31888.8	5687.35	14292.8	5217.31	8263.31
MW0103357	C11H15N5O4	2'-O-Methyladenosine	Nucleotide And Its metabolites	Nucleotide and Its metabolites	1	0.9161	2140-79-6	8434.82	10506.1	8715.66	8686.78	8581.19	6977.84	8594.42	10647.1	10602.7	7993.03	8356.54	6950.51	8090.81	9916.39	6498.34	9739.26	14091.7	11455.2	7328.35	8714.84	11306.7	7162.22	6614.13	9725.24	10676.3	9885.35	7006.43	7376.07	6770.05	10533.1	7126.32	12158.9	247.978	12453.1	6542.04	6520.6	6592.79	8224.09	6688.38	7435.79	120.505	7903.94
MW0120025	C20H14N2O5	4,5-Diaminofluorescein	Heterocyclic compounds	Heterocyclic compounds	2	0.8258	205391-01-1	53605.7	66468.9	65088.5	65482.9	55210.5	55103.7	45384.7	50032.2	61917.9	45956	51484.4	42902.3	65836.4	59991.5	55778.3	58934.5	67612.9	74819.5	59106.3	66244.1	66962.6	62078	57118.2	68455.9	55057.7	50410.5	53617.4	67037.6	57727.8	57571.5	51043.7	60454.1	55413.1	56737.1	49770.6	50112	53932.3	46258.8	51714	53413.2	59301.7	61428.5
MW0011897	C24H48NO8P	1,2-Dioctanoyl-sn-glycero-3-phosphocholine	GP	PC	1	0.7868	19191-91-4	82006.8	77884.6	96117.5	96470.6	72960.8	87276.6	101740	49837.4	35054	116.606	34664.6	33745.6	34315.1	34500.5	34923.1	35466.2	32378.5	33910.9	32644.7	30634.4	35902.1	33830.6	32792	31658.1	21034.1	21677.8	23861.8	21502.2	74.2271	25433.6	31095.7	160.489	32829.8	33232.9	32457	33558.7	33974.4	34755.3	32627.9	55.2333	32758	34177.3
MW0062208	C39H62O12	Prosapogenin A	Steroids	Steroidal saponins	2	0.657	19057-67-1	541.104	745.791	429.585	283.802	487.36	174.545	31.69	49.0176	104.178	1006.12	1777.74	429.21	3060.84	1670.77	178.22	61.7153	2915.8	1283.97	2031.52	2823.23	1956.97	1207.33	2023.48	1388.49	11.4653	47.5782	54.3024	57.4563	78.0179	159.029	313.683	454.836	17.7411	49.197	41.3845	39.3931	751.652	341.277	187.747	94.0376	51.2619	28.8267
MEDP1096	C32H64NO8P	1,2-Dilauroyl-sn-glycero-3-phosphocholine	GP	PC	1	0.7105	18194-25-7 | 127641-86-5	58539.8	79442.9	67668.9	53878.2	65763.6	35383.2	91585.2	79586.4	34488.2	34004.8	34119.9	33244.3	33784.9	33962.7	34365.5	34861.5	32049.7	33399.7	32267.1	30836	33444.8	33324	32390.8	31503.6	26617	27040.6	28579.7	27915	119.613	28933.2	31121.3	31484.9	32423	32775	32113	33070.8	33459.8	34206.4	32253.1	33942.3	32362.1	33653
MW0004094	C9H10O4	3-Methoxy-4-hydroxyphenylglycolaldehyde	Benzene and substituted derivatives	Phenolics	3	0.7001	17592-23-3	1856.19	3106.37	1790.31	1426.33	1978.9	170.624	912.77	173.929	2523.63	2260.32	1446.5	2708.88	3147.27	4173.05	2480.19	2341.77	3289.94	1837.91	1528.31	3249.84	3273.14	804.092	2027.16	2475.34	4568.19	198.337	587.405	3207.12	209.016	1279.32	2348.66	2611.87	159.4	1457.07	901.406	986.686	605.651	1070.04	580.788	1477.53	3046.3	1828.12
MW0054524	C24H50NO7P	LysoPC 16:0	GP	LPC	1	0.7366	17364-16-8	4.4521e+06	4.32529e+06	4.45514e+06	5.4837e+06	5.0525e+06	4.92591e+06	4.73022e+06	5.52318e+06	8.63626e+06	9.66275e+06	8.01485e+06	6.73865e+06	6.5056e+06	7.87471e+06	5.69385e+06	8.45715e+06	7.26159e+06	1.01852e+07	7.00472e+06	7.15447e+06	8.14681e+06	7.10753e+06	5.03033e+06	6.02901e+06	6.51848e+06	6.39239e+06	7.2682e+06	5.37065e+06	5.5733e+06	5.04722e+06	5.23179e+06	4.20035e+06	7.35429e+06	7.96904e+06	7.75833e+06	7.31266e+06	6.63367e+06	8.99666e+06	5.53085e+06	9.27614e+06	4.84454e+06	8.47948e+06
MW0049087	C29H44O8	Cyasterone	Aldehyde,Ketones,Esters	Ketones	2	0.6755	17086-76-9	73417.4	80821	43593.3	52941.5	37577.6	14866	80864.6	82563.3	48969.2	37534.4	38134.4	34220.2	36466.9	37322.3	39521.9	50405.8	30727.9	34816.1	31235.3	28793.1	34996.3	45191.1	31547.6	29675.1	28532.9	29180.2	28846.4	29187.9	28588.8	146.684	29116.8	29644.4	31631.8	32633.3	30870.3	33597.6	45516.5	38605.6	31201.1	37221	31473.6	46148.3
MW0054553	C30H50NO7P	1-(4Z,7Z,10Z,13Z,16Z,19Z-docosahexaenoyl)-sn-glycero-3-phosphocholine	GP	LPC	1	0.671	162440-05-3	7.06618e+06	6.17926e+06	3.2891e+06	4.22089e+06	4.02407e+06	3.76665e+06	3.95044e+06	4.1411e+06	6.66066e+06	7.26973e+06	6.9422e+06	5.20866e+06	5.36365e+06	4.36287e+06	5.19324e+06	6.04703e+06	4.44096e+06	6.65276e+06	7.65162e+06	4.50961e+06	5.81576e+06	5.19045e+06	5.41998e+06	5.00324e+06	4.74636e+06	4.98826e+06	5.95928e+06	5.00351e+06	4.15786e+06	4.23525e+06	4.03459e+06	5.51739e+06	6.88038e+06	6.93277e+06	7.67255e+06	7.69167e+06	7.23102e+06	7.50453e+06	5.81392e+06	8.34425e+06	4.45918e+06	6.44454e+06
MW0115615	C2H4Cl2O2	2,2-dichloro-1,1-ethanediol	Alcohol and amines	Alcohols	3	0.5011	16086-14-9	63247.6	54757	56761.9	63043.1	65352.7	54654.2	63224.9	62072.2	33682	35356.8	33609.5	33395	33535.1	33575.6	33658.8	33746.7	32964.8	33438	33058.9	32229.6	35068.6	33417.3	34459.1	32686	24913.7	25552.2	27579.4	25497.8	24952.1	28892.5	32444	32675.2	33121.3	33249	32993.1	33343.9	33454	33627.3	33053	33571.1	33097.4	33503.3
MW0148480	C44H84NO7P	PC(O-16:0/20:3(8Z,11Z,14Z))	GP	PC	2	0.708	155575-01-2 | 131907-73-8	109372	78700.8	85070.3	69401	69842.9	72961.7	79103.4	71372	32537.9	32225.2	32294.4	31826.3	32100.3	32200.6	32452.6	34637.6	32695.2	31900.9	31412.7	30904.6	31923.2	31864.2	32858.8	31134.8	26643.6	28050.5	29197.6	27136.8	26665.1	29771.9	31002.8	31128.3	31473.4	31617.1	31354.3	11.9896	31930.6	34041.2	31407.4	32188.8	31449.5	32029.5
MW0000443	C37H34N2O7	Simulanoquinoline	Alkaloids	Alkaloids	3	0.661	155416-22-1	8857.56	8794.59	8951.95	8262.51	8409.64	8987.31	7967.86	13302.5	34144.5	36196.7	34781.9	32402.2	35128.1	509.556	35102.3	1684.96	344.989	34407.6	33052.1	273.126	33094	361.496	56.2056	30371	43076.5	42252.9	46433.8	39938.4	38890.6	4151.5	70.2465	275.241	253.856	32507.3	220.166	33915.4	34377.7	33641.8	33577.5	35117.9	304	103.036
MW0117872	C23H39NO	2,4,12-Octadecatrienoic acid piperidide	Organic acid And Its derivatives	Organic acid And Its derivatives	3	0.7038	151391-71-8	5918.25	6191.23	9658.76	9192.01	9257.87	7660.81	5957.73	4688.64	32383.7	30463.3	30524.4	30112.5	30353.2	30441.6	30664.3	31001.5	25175.3	30178	27833.8	26577.9	30197.5	26096.5	29792.9	22528.5	26136.6	26551.1	27666.2	26516.9	26162.4	28227.9	29391.6	29502.1	29804	29929.5	29699.9	30042.5	30204	30572.1	29746.3	30431.2	29783.1	30290.9
MW0143586	C6H3ClO3	5-Chloro-2-hydroxy-p-benzoquinone	Benzene and substituted derivatives	Benzene and substituted derivatives	3	0.6492	149312-95-8 | 89284-69-5	15673.1	14909.9	13114.1	13208.5	10256.9	7477.59	10284.9	8761.49	13192.1	13080.1	9999.44	16248.4	8512.7	5383.62	9741.02	12379.6	13423.2	10181.4	13279.2	12623	18210.2	10155.2	10398.7	10825.3	16275.7	17691	15325.2	21131.1	14341.6	12772.2	15571.7	10589.1	11670.9	9080.12	11494.1	12941.4	10528.5	12318.5	3729.49	7935.54	4657.26	6421.18
MW0007231	C7H6O5	Gallic acid	Benzene and substituted derivatives	Benzene and substituted derivatives	2	0.5558	149-91-7	253550	243850	250573	235265	239005	252229	245982	231746	223859	238749	237563	218618	241880	235329	249975	203384	254031	257605	242230	242037	228747	264751	222505	244087	237300	228839	244826	243274	240918	227865	210069	221648	193661	226150	222545	230395	222999	216286	221437	246507	195158	217990
MW0126161	C25H43NO	Pipereicosalidine	Heterocyclic compounds	Heterocyclic compounds	3	0.6905	145237-20-3	12386.9	22926.6	13659.5	16937.6	12945.4	12294.9	10619.4	10339.7	31798.3	31422.3	31513.8	30792.3	31244.4	34517.1	31705.1	32071	29740.2	33553.2	11749.3	28630.9	30962.2	33425.9	30046.4	29243.6	26149.4	26342.1	26268.8	26327	26162	27014	28893	30844.4	32118.1	33502.9	29797.3	30643.5	33665.2	34948.8	29923.2	31372.1	30020.8	31135.8
MW0007503	C14H22N2O	Lidocaine	Benzene and substituted derivatives	Benzene and substituted derivatives	2	0.9699	137-58-6	1.62031e+06	1.48003e+06	941014	1.22195e+06	1.15671e+06	1.29969e+06	1.3731e+06	1.48988e+06	1.42047e+06	1.37476e+06	1.59598e+06	1.37931e+06	1.54171e+06	1.64732e+06	1.46875e+06	1.53366e+06	1.63375e+06	1.59508e+06	1.56813e+06	1.42722e+06	1.53076e+06	1.51022e+06	1.28049e+06	1.71925e+06	1.74254e+06	1.64648e+06	1.6087e+06	1.77495e+06	1.8182e+06	1.40676e+06	1.36225e+06	1.43714e+06	1.66676e+06	1.6054e+06	1.42035e+06	1.55573e+06	1.36783e+06	1.54244e+06	1.34674e+06	1.59996e+06	1.55039e+06	1.65795e+06
MW0015864	C23H38O3S	Arachidonoyl-1-thioglycerol	FA	Others	2	0.9497	1309664-54-7	103402	86261.7	127752	131974	121744	125564	33671.5	83137	40854.2	38158	38741.8	34973.4	52844.2	37952.4	52454.3	54714.3	31608.2	35542.9	45402.1	41264.7	51748.7	35260.8	32409.2	30549.8	31814.6	32200.9	33538.5	32128.1	29067.9	28886.7	42028.6	30518.1	32490.8	33455.6	31748.3	34378.5	49108.5	51774.9	32072.1	37854.3	32337.3	36554.1
MW0107412	CH4N2O2	Hydroxyurea	Alcohol and amines	Amines	1	0.8608	127-07-1	103372	166980	139796	111425	109084	100567	116801	100047	137477	155837	144716	130575	192557	193131	182401	125749	168686	129767	102250	161434	174323	107164	115676	152730	173702	125657	107508	131829	137608	106440	100865	68447.8	1864.41	137800	96892.4	102740	92243.6	108188	78171.2	97332.3	3054.55	147163
MW0007357	C20H36N2O3S	Ibutilide	Benzene and substituted derivatives	Benzene and substituted derivatives	2	0.9008	122647-31-8 | 100632-81-3	4904.1	2790.95	7213.96	7436.13	5992.08	6144.41	44.9115	5135.56	7766.58	6995.48	6872.68	7494.33	6948.21	7384.37	7667.61	6281.83	6923.16	6810.24	7238.98	6867.51	2036.06	6545.9	6777.58	1420.11	183.273	6945.59	6394.03	6630.61	6408.21	1429.68	8052.22	3598.68	9114.17	10441.6	7039.62	6310.84	7049.5	6562.44	6948.81	7112.87	9213.09	6869.84
MW0009118	C8H9NO2	2-(Methylamino)benzoic acid	Benzene and substituted derivatives	Benzene and substituted derivatives	1	0.7593	119-68-6	10139.4	15462.5	10246.4	10193.8	11450.4	10106.8	9413.98	4435.4	8727.79	4798.83	8000.67	6865.95	6890.68	6586.83	6578.35	5198.26	9818.07	8283.16	12245.1	168.284	8760.42	5136.05	329.944	11645.9	23510.9	10402.2	9888.42	10868.2	7373.01	7851.83	16062.1	18248.3	35315.9	12914.5	11954.8	10667.2	5106.11	16962.7	2482.54	9866.06	10903.6	12790.3
MW0124498	C9H7N	Isoquinoline	Heterocyclic compounds	Heterocyclic compounds	2	0.6654	119-65-3	18225.7	11674.4	12260.5	22432	10102.5	13800.6	12947.4	31465.6	23405	16657	30077.5	21123.7	19860.7	13490.1	13262.5	14198.8	20273	8633.24	55322.7	21290.3	14050.2	19535.4	11530	40984.5	28865.8	25753.8	30736.9	19866.3	28420.3	26217.5	29178.2	36284.1	18025.7	8610.03	8824.61	29669.1	6991.5	14343.6	7852.18	16306.1	12165.6	31685.6
MW0054134	C21H42O2	Isopropyl stearate	Aldehyde,Ketones,Esters	Esters	2	0.5568	112-10-7	13757.9	23680.8	40066.4	17184.4	20867.9	11957.8	9758.21	24677.5	25125.9	24848	27597.5	32877	22778.3	25713	24904.6	25703.6	25563.7	25643.6	21826.5	21245.1	26191.8	23461.7	26290.1	20128.1	17605	20864.7	21303.4	20122.9	19254	19122.2	16741.3	19000.8	30014.7	27952.2	34178	30551.5	30612.2	30999.1	24458.2	39030.2	23519.7	20541.4
MW0126314	C5H5N	Pyridine	Heterocyclic compounds	Heterocyclic compounds	2	0.9189	110-86-1	178723	88727.3	59007.5	43289.6	36414.4	84475.6	105014	61803.3	106130	16918.1	111088	84981	261943	35987.2	114548	10688.2	153710	171638	164276	203503	134776	190955	174439	157894	69451	68934.4	57984.4	66404.7	86559.7	44370.6	57657.6	70255.7	12075.5	62901.8	33039.1	19614.8	63306.4	29227.5	13697.3	22550.8	15896	66022.6
MW0052326	C18H34O4	Dibutyl sebacate	Aldehyde,Ketones,Esters	Esters	2	0.5662	109-43-3	13391.2	15324.1	14051.2	14663.1	11320.3	10883.3	10706.7	13898	36054.5	33648.4	34171	3754.73	32722.7	33464.1	35387.5	38395.7	6.04692	31298.7	39295	47.16	31453.8	41861.7	28476.8	53.6858	26279.5	28003	25839	26187.2	26273.5	25609.8	26297.2	26787.5	41538.8	29418.3	27883.8	41382.9	22.4405	34582.8	28174.1	33376.1	28412.2	32208.6
MW0116829	C5H4BrN	12,13-epoxy-9-alkoxy-10E-octadecenoate	Aldehyde,Ketones,Esters	Esters	3	0.7117	109-04-6	44781.6	65217.2	33235.5	43366.9	53608.6	35324.1	32679.9	26353	34679	34503.4	36221.7	34184.1	34417.1	34487.2	34636.1	34803.6	33526.2	34254.4	33664.6	33255.3	34274.3	34220.5	33739.1	33128.4	24257.7	24666.6	27065.2	24862	24297.3	28488.5	32795.2	33113.2	33758	33953.1	33567.5	34102.2	34280.8	34578.9	33656	34479.3	33722.1	34363.1
ZINC5133329	C6H6O	Phenol	Benzene and substituted derivatives	Phenolics	3	0.8507	108-95-2	10433.4	16922.8	13843.6	10312.2	10506.1	10003.7	11764.2	9825.19	14073.4	15745.3	14213.6	12582.8	19249.8	18988.5	17154.1	13109.4	16551.8	13118.1	9922.49	15456.7	17118.1	9794.08	10938.8	14846	16890.4	12384.8	10822.9	13721.8	13151.9	10193.5	9979.82	6262.71	137.994	13906.7	10002.5	9891.18	9431.62	10487.9	8106.22	10600.3	173.011	14425.3
MW0118937	C6H8N2O2	Imidazolepropionic acid	Heterocyclic compounds	Heterocyclic compounds	1	0.5645	1074-59-5	82768.1	95871.5	79846.6	74118.5	57690.2	83670.5	54897.7	86195.9	36584.4	33900.8	35923.2	34637	33673.2	33857	36343.4	34838	31978.6	34887.3	32183.6	30857.4	33328.3	34744.6	33567.1	31469.9	27619.2	27912.9	28661.3	27889.1	27637.8	29067	31118.2	31452.7	33605.9	32669.4	32038.1	34408.2	34931.8	34113.4	32170.3	33835.8	32273.7	33538.4
MW0104668	C2H8NO4P	2-Aminoethyl dihydrogen phosphate	GP	PE	3	0.5372	1071-23-4	1614.76	25914.5	39224.7	30765	23801.7	34420.3	48541.6	36321.2	12174.5	14543.7	22789.4	25727.1	17390.6	20088.6	13715.6	9394.69	13035.2	10419	21989.3	26932	23464.5	21417.4	22820.9	21049.3	32191.5	39885.7	31991.2	32577.6	33373.4	12930	20039.2	19661	13193	13965.9	19677.5	19785.6	19197	18250.1	14142.8	10999.9	5623.34	7016.18
MW0169780	C23H27FN4O2	Risperidone	Aldehyde,Ketones,Esters	Ketones	2	0.6198	106266-06-2	9295.48	7741.35	10663.5	9684.64	7712.9	9002.81	7952.81	7585.21	7561.82	7339.33	8082.46	7312.92	10235.8	10754.1	12282.1	12050.9	9824.43	9916.76	7972.98	9267.72	8259.49	8753.94	8480.71	8725.06	7817.55	7978.31	8212.65	8540.35	6819.65	7588.83	7501.57	8425.64	9080.8	8427.64	7672.26	7965.81	6940.04	7702.39	8824.1	8217.41	7201.18	11851.1
MW0168596	C6H5ClO	4-Chlorophenol	Benzene and substituted derivatives	Benzene and substituted derivatives	3	0.8789	106-48-9	64736.3	59940.5	65073.2	59314.3	53014.8	46173.9	60351.6	54106.4	33614.2	33135.9	33244.6	32477.8	32935.7	33096.9	36561.9	34034	31588.7	32605.1	31740.6	30799.8	32642.6	32542.6	31828.7	31222.6	26719.3	28248.4	29099.2	27199.2	27932.3	29512.8	32048.8	31210.4	31851.9	32111.5	31632.5	32339.4	34121.3	33328.2	31730.7	33078.1	31808.1	32819.8
MW0158243	C23H26N4O5	Trp-Ser-Phe	Amino acid and Its metabolites	Small Peptide	2	0.7887	105394-87-4	81865.7	90327.1	80875.3	77769	64061.4	88008.7	56001.4	85555.2	32953.2	32676.1	34490.9	32326.9	32566.3	34379.8	32877.3	33216.6	98355.2	32391.9	68968.5	92211.2	34043	32359.9	117433	97448.6	28069.1	27064	29746.9	27615.2	27151.9	30366.9	31612.3	31722.6	32021.5	32145.6	33320.7	32257.5	40.941	32784.9	31964.5	32644	32000.9	32504.2
MW0009415	C8H8O2	Phenylacetic acid	Benzene and substituted derivatives	Benzene and substituted derivatives	2	0.8833	103-82-2	65056.9	107197	89622.5	70632.5	67607.8	62865.3	72894.2	64534.5	88029.6	102573	92653.4	84730.1	125283	123067	115891	77830.9	109728	84014.3	66018.9	103405	113550	67837.9	72976.2	97324.3	113057	81492.9	69935.3	84626.3	88915.8	69892.3	64998.7	44869.7	383.932	89698.3	63649.6	65227.8	59573.6	68960.4	54409.4	63615.4	855.999	93562.5
MW0006078	C7H8O	Benzyl alcohol	Benzene and substituted derivatives	Benzene and substituted derivatives	3	0.8072	100-51-6	17718.1	25161.7	21212.6	16972	17437	16795.6	19238.6	17002.5	23508.7	24096.5	22200.3	19526.7	28961.2	28877.6	27212.6	43605.3	25298.1	20214	15375.8	23703.5	25778.5	16203.6	17135.4	29797.3	25720.4	19049.6	17014.6	20048.5	20647.6	15667.2	15751.2	10938.5	2357.41	22131.6	16153.6	16272.7	15489	17577.6	14695.2	16402.7	2931.68	42434.7
MW0105595	C5H11O8P	alpha-D-Xylose 1-phosphate	Aldehyde,Ketones,Esters	Esters	3	0.7271	-	38838.3	50474.2	58265	54609.3	55028.2	71093.7	50901.8	50408	34366.1	34217.9	34254.8	33942.1	34144	34204.1	34330.1	34469	33357.7	34003.3	33482.1	32427	34020.6	33973.8	33548.7	32997.2	24446.5	25101.5	27215.4	24741.7	24485.8	28621	32692.2	33979.9	33565.6	33738.9	33394.9	33870.3	34026.3	34281.9	33474.3	34197.3	33533.5	35736.1
MW0055686	C35H65O8P	[(2R)-3-phosphonooxy-2-[(Z)-tetradec-9-enoyl]oxypropyl] (Z)-octadec-11-enoate	GP	PA	3	0.6515	-	107033	104878	120648	146310	129293	116122	135269	123427	32155.7	32038	33964	31888.4	31991.5	32028.8	32123.3	34195.5	33156.4	31916.8	33330.6	32465.4	33618.2	31902.9	31739.3	34283.7	26874.4	27404.8	28937.3	27360.4	26906.9	29792	31481.2	31566.5	31745	31805.9	33103.9	31857.5	31928	32084	31715	32024.4	33212	33691.1
MW0110211	C21H35N5O5	Tyr-Lys-Lys	Amino acid and Its metabolites	Small Peptide	2	0.6996	-	56792.7	56366.3	72258	74072.5	59542.7	50839	54533.8	71206.3	33382.6	33117.3	33183.3	32635.4	32986	33092.7	33318.2	33568.7	31734.8	32740.2	31910.1	32688.7	32770	32689.5	32007.8	31275.9	26552.5	28542.1	28901.6	28528.8	28380.7	28981.3	30941.4	31259.8	32032.9	32300.7	31786.3	36531.3	32779.8	33231.7	31898.9	38994.4	31985.2	38374.2
MW0110063	C17H19N5O3	Trp-His	Amino acid and Its metabolites	Small Peptide	2	0.7123	-	12908.4	40187.3	38867.2	8094.83	35586.8	18647.7	29057	49816.5	39263.8	27509.5	38063.1	2.79472	26782.8	40560.3	28885.6	40630.8	32903.1	8.58314	23243.8	33396.1	25790.6	3.95442	33757.5	31840.9	23408.8	23690.7	20701.1	23657.8	20587.2	25780.1	31142.3	34921.4	33877.7	24200.3	12.9505	9.72483	39380.8	38356.4	23220	27295.5	15.8067	8.76715
MW0011590	C26H38O2	Tocotrienol	Benzene and substituted derivatives	Benzene and substituted derivatives	3	0.7566	-	18130	72065.5	56072.6	96829.3	57001.5	95606.8	88721	57842.2	41824.1	38967.8	39593.2	35512.5	37854.9	38746.8	50223.6	44535.9	31878.5	36133.7	32405.1	29883.9	47963.6	35826	32729.5	30789.3	30131.2	30074.3	31441	29695.1	29284.6	32801.4	30215	42389.7	45027	33859.1	32026.2	46028.1	47202.6	49623.9	43668.4	48741.3	42955.5	37234.5
MW0157664	C22H39N9O6	Thr-His-Ile-Arg	Amino acid and Its metabolites	Small Peptide	2	0.6588	-	3685.58	2451.61	3607.9	8703.99	3233.16	2769.27	3217.19	2282.73	11305.6	8231.12	13605.5	20092.1	5948.39	3310.07	8618.68	9326.69	5843.35	9604.69	982.477	3243.27	8206.75	1023.63	2429.89	4116.73	2275.66	1527.61	879.04	7330.3	11104.4	5877.51	2638.18	5949.68	12963	5592.68	18536	18103.6	12883.8	14949.2	4308.09	21875.1	1981.37	10361
MW0156804	C12H23N3O6	Ser-Ile-Ser	Amino acid and Its metabolites	Small Peptide	2	0.6874	-	53.6597	536.658	451.114	9825	17085.7	238.845	1722.04	71.5942	64452	53653	49521.2	43830.9	39233.9	50294	51064.2	59698	58745.9	79645.6	47488.8	1579.48	43941.2	54760.6	55509.7	54939.2	39963.2	42361	35469.8	40109.6	54929.4	32435.7	34098.8	31610.6	67463.7	49487.2	51418	55400	59979.5	49645.2	21027.8	47980.5	56728.9	58259.7
MW0109556	C30H51N3O10S	S-(9-hydroxy-PGA1)-glutathione	Hormones and hormone related compounds	Hormones and hormone related compounds	3	0.5302	-	86720.3	143008	149533	97541.6	91541	132080	88867.1	138131	32302.3	32229.9	32246.2	32125.9	32199.4	32224	32282.8	32368.9	31937.4	32147.1	31977.1	31613.9	32153.3	32136.8	31998.3	31818.5	26388.5	26954.4	28638.3	26906.8	26423	29621.5	31712	31813.9	32003.7	32058.9	31949.3	32101.8	32155.3	32258.8	31974.7	32221.1	31993.5	32181.4
MW0126295	C5H4N2O2	Pyrazin-2-carboxylic acid	Organic acid And Its derivatives	Organic acid And Its derivatives	2	0.7616	-	208879	201032	197948	186133	191626	197375	192361	203097	200185	173833	215545	179941	190115	178398	181303	223563	220201	218526	189785	189658	200446	186433	156251	207130	202917	197705	185309	197066	184646	179514	151582	115965	191199	217811	185624	185585	169696	192989	184309	214077	166664	220195
MW0009421	C11H14N2O2	Phenylethylmalonamide	Benzene and substituted derivatives	Benzene and substituted derivatives	2	0.6895	-	4456.71	3187.57	5106.31	5060.03	6619.88	5241.94	5342.86	3478.54	4509.26	3462.58	4926.42	4720.02	3914.36	5664.58	3386.04	6732.55	5903.35	5250	2994.17	6472.95	7022.62	3466.27	4608.14	3684.26	5355.97	5153.24	7369.08	3699.73	3410.89	3116.14	4903.12	4665.81	3596.53	4092.97	3683.69	3482.74	4086.03	4141.89	3979.22	3912.22	3006.07	3424.06
MW0059430	C46H86NO8P	PE-NMe(18:1(11Z)/22:2(13Z,16Z))	GP	PE	3	0.654	-	67.7008	114.53	84.4748	645.301	196.056	417.152	501.072	612.27	3019.34	4580.05	4567.66	4256.02	264.168	1251.28	3607.57	1007.82	1660.28	3432.23	3367.51	1029.61	1705.18	659.495	337.678	438.431	1051.71	1464.87	937.17	1845.38	1351.9	1520.46	1498.67	550.277	5248.96	1964.17	5078.4	2761.73	8297.78	3291.72	4333.95	2678.36	1884.76	5984.86
MW0011861	C48H80NO8P	PC(20:4(5Z,8Z,11Z,14Z)/20:4(5Z,8Z,11Z,14Z))	GP	PC	2	0.7293	-	40428.8	32610.4	34053.2	36309.8	49890.9	52151.4	51608.3	40265.9	40937.2	38026	46891.2	44273.5	36876	37798.1	40143.4	43628.1	30708.8	44714.3	31237.2	28856.7	35282.9	34767.1	41923.2	39496	26280.3	26806.9	28346.7	26013.5	26317.2	28596.2	38404	29622.3	31655.2	42971.5	30856.1	43788.1	35348.7	39171.7	31201.2	37689.2	31487.9	36232.3
MW0154729	C20H35D4NO2	Oleoyl Ethanolamide-d4	FA	FFA	2	0.8972	-	55293.3	50583.5	47164.1	51841.4	26796.5	54580.7	53087.3	49479.7	32557.8	27118.6	33499.6	26371.4	44219.4	42136.6	41246.7	76717.4	36178.1	35985.1	44423.3	43918.2	50293.7	43854	35328.3	39074.1	44806.2	40958.2	38628.4	38235	47597.7	30830.6	20359.8	25810.2	43880.4	42264.8	31464.6	32038.7	34864.5	44284.9	26219.3	34092.1	36579.6	35286.3
MW0006324	C28H44ClNO2	Octylcreoxyethoxyethyl dimethyl-benzyl ammonium chloide	Others	Others	2	0.7362	-	75829.3	87394	17395.6	76603.3	84525.5	93812.8	120405	47225.2	32723.6	32364.4	32444.3	31899.2	32219.5	33954.9	32626.1	33056.4	31314.3	31986.7	31411.3	30820.5	32012.8	31943.6	31468	31084.4	26733	28176	29225.1	28143.2	27800.2	29736.4	30931.8	31076.8	31483	31652.8	31342.2	31805.1	32021.5	32506.5	31404.9	32322.2	31454.7	32137
MW0153716	C26H45N7O7S	Met-Val-His-Leu-Thr	Amino acid and Its metabolites	Small Peptide	2	0.7313	-	25528.1	25618.6	23313.7	23713.3	22892.4	23013.6	22311.2	24996.2	38698.8	36364.6	2169.59	33583.1	50452.6	36186.3	47483.2	2586.43	40183.7	34085	30990.4	28469.4	44163.1	47616.4	31272.6	1300.3	37326.6	46725.8	49473.1	61547.8	62967.9	27396.6	45358.5	29454	51203.3	32228.5	30654.6	46042.7	34287.2	48683	47394.9	36101.2	51049.8	47797.9
MW0153488	C24H45N7O8S	Met-Ala-Lys-Lys-Asp	Amino acid and Its metabolites	Small Peptide	2	0.8227	-	83996.8	109830	73453.7	96252	71166.3	63268.9	18768.7	74438.8	36359.1	33705.3	35708.5	34453.4	33479.8	35458.6	36119.2	34640.7	31816.3	34701.9	32016.3	30728.3	33139.2	34558.3	33411.2	31321.5	27573.2	27866.5	28609.4	26815.8	27591.9	29006	30980.5	32393.5	32160.9	32491.5	31874.3	34230.4	34741	33916.3	32003.4	33640.8	32104.3	33346.5
MW0054970	C21H38O4	MG(0:0/18:2(9Z,12Z)/0:0)	GL	MG	2	0.7403	-	54651.1	329915	276611	104006	66648.2	108693	157429	156859	41559.7	38785.3	39388	35483.5	37717.7	38572.8	40790.7	44257.9	31991	48713.9	32505.2	29945.4	36254.1	35782	45625.9	30903.7	30327.1	30206.2	34606.8	30216.7	30320	29527.6	30306.2	30871.4	32904.4	33905.9	32135.7	34865.1	36314.4	39862.9	45222.5	38471.4	32745.3	37124.8
MW0054967	C21H42O4	MG(0:0/18:0/0:0)	GL	MG	3	0.8344	-	223336	448131	689548	306264	735378	543562	467285	349580	41480.8	38735.1	39330	48647.5	37683.3	38525.6	40717.7	55309.3	45097.1	49366.8	32563.2	30017.3	49546.6	48923.2	32872.6	30980.4	29653.7	29618.7	35827.4	33991.2	29651.6	35188.9	42383.5	30948.3	45985	33939.5	32199.3	34880.8	49582.9	39799.3	32529.1	38425.6	45935.9	37100
MEDP1322	C30H52NO7P	LysoPC(22:5(7Z,10Z,13Z,16Z,19Z))	GP	LPC	1	0.72	-	13889.7	13857.3	13140.2	13762.9	234.981	13045.4	12815.6	13463.4	30181.9	30154.4	370.731	30106	30141.4	30151.9	30174.9	30204.7	29989.4	30116.9	30016.5	29746.6	368.856	30111.7	30030.4	29903.7	16068.8	5593.09	10191.9	9053.23	5731.07	2170.43	159.757	29900.2	30033.9	30068.4	29997.7	30093	30120.9	30165.9	30014.8	30150.8	30027.3	30133.4
MW0153037	C22H41N7O8	Lys-Leu-Gly-Gln-Ser	Amino acid and Its metabolites	Small Peptide	2	0.7579	-	71464.9	78551.7	96655	66506.2	80221.3	82699.5	67619.3	73403.7	32250.7	33955.3	32173	32018.3	32110.5	32143	32223.5	32345.9	31812.3	32044.2	31852.8	31507.7	32051.7	32031.5	31874.9	31696.6	26624.3	27172.8	28781.9	27126.7	26657.8	29701.6	31597.2	31692.2	31880.6	31940.6	31824.3	31989.6	32054.3	32190.2	31850.3	32139.2	31869.9	32087.3
MW0152427	C26H45N7O6S	Leu-Met-Ala-His-Leu	Amino acid and Its metabolites	Small Peptide	2	0.7231	-	112176	103788	58305.4	79431.1	53628.7	26444.1	88477.4	70687.1	41549	38638.1	39277.3	35107	37499.6	47760.5	40751	44281.3	234.183	35740	31990.6	29687.4	35931.7	35426.2	32309.3	40594.6	28841.8	28954.2	29972.2	28944.7	28848.7	29477.8	29954.3	30428.9	32395.7	33434.1	31621.8	34447.8	35996.3	39778.6	31955.8	38304.1	32233.5	36864.8
MW0152378	C24H43N9O5	Leu-Ile-His-Arg	Amino acid and Its metabolites	Small Peptide	2	0.7099	-	199.152	94.0391	22.8107	123.517	60.044	177.841	66.0408	49.2675	21190.4	16695.7	15119.6	17065.8	11835.8	13958.2	14747.9	20950.3	4586.75	282.887	4189.56	4864.1	5379.23	16130.4	879.156	712.204	7471.93	8527.94	5870.51	6436.11	8509.41	2064.39	1830.21	3403.07	16627.6	8225.6	18042.1	13543.5	13116.8	20917.1	4752.55	24697.7	9874.83	13174
MEDP1902	C24H46NO7P	LPC(16:2/0:0)	GP	LPC	1	0.8623	-	7897	6913.39	4973.08	6971.66	4209.5	82.6171	666.748	4333.66	15828.3	13188.3	11551.4	12629.3	11077.5	12740.8	10325.3	14161.6	695.995	987.054	6604.93	901.484	11520.2	9154.06	9139.6	1860.64	12549.5	11121.2	9992.96	10344	10722.9	100.622	8136.1	6861.11	10774.3	13748.5	15673	15839.4	9909.42	17474.1	16575.3	12743.5	7868.66	16983.4
MEDP1321	C30H53NO7P	LPC(0:0/22:5)	GP	LPC	1	0.8359	-	120216	127649	112849	144605	76848.4	70793.7	156834	137227	34035.2	33912.6	33943.4	33679.3	33850.7	33901	34005.7	34118.8	33170.4	33731.6	33279.9	32333.9	33746.3	33706.5	33338.4	32849.4	24325.4	25312.5	27386.6	25257.2	24356.3	28749.3	32574.7	32837	33353.2	33504.3	33203.2	33617.8	33751.1	33965.8	33273.2	33895.4	33325.1	33811.5
MEDP1330	C28H55NO7P	LPC(0:0/20:2)	GP	LPC	1	0.7706	-	114510	135670	101396	73258.4	80766.6	39465.2	116984	51842.6	37262.6	36842.9	35259.4	36181.2	38240.8	35175.8	39033.8	37563.3	33920.7	34858.1	34094.1	32689.7	36309.2	36202.2	35315.1	34303.2	23573.8	24511.2	26726.3	24219.1	23613.2	28237.1	33790.2	34311.9	35359.5	35768.4	36178.6	36033.5	34893.6	38810.2	35230.6	36850.7	34166.6	35004.9
MEDP1343	C26H49NO7P	LPC(0:0/18:3)	GP	LPC	1	0.8311	-	627153	665942	753266	759940	478661	382754	803875	772876	32285.7	32025.7	32076.4	31781.2	31941.9	40946.4	32206.4	32617.2	36676.4	31823	37133.9	30973.2	39695.2	31802.3	31563.3	31277.9	28505.5	28682.6	28092.6	26594.9	26217.9	29458.4	34722.8	31270.6	37462.4	38193	31484.7	31736.6	31839.9	41577.3	37111.4	32000.3	31555.6	31898
MW0124485	C6H6N2O	Isonicotinamide	Alcohol and amines	Amines	2	0.6577	-	143.339	5506.54	288.347	7302.3	14597.6	206.455	12377.1	928.525	3707.44	3851.75	3715.62	1387.32	2116.7	2167.28	1630.24	4867.16	3342.42	3921.26	1666.5	945.714	3836	2852.82	2851.4	1015.08	7662.75	558.427	454.049	9738.56	281.384	1429.2	3678.59	3398.66	253.985	6578.45	3764.3	3264.52	1968.09	1852.29	2728.35	3064.08	121.807	3811.65
MW0151420	C23H43N5O7	Ile-Glu-Leu-Lys	Amino acid and Its metabolites	Small Peptide	2	0.862	-	12120.7	382.628	11687.2	3320.12	136.69	12492.1	13654.5	81.8315	120080	98499.9	83420.6	88577.9	105261	87407.1	43656.1	66498	45117.3	13945	59671.9	43767.9	17943.9	6647.96	55221.1	45231.6	51676.7	49839.3	31512.3	47868.9	44502.6	5138.23	23431.1	77700.3	65567.3	87710.5	45875.2	68100.7	56768.9	81039.3	64486.5	93860.6	40198.8	82454.8
MW0151329	C22H37N9O7	Ile-Arg-His-Asp	Amino acid and Its metabolites	Small Peptide	2	0.8263	-	86337.5	84294.1	95524.3	117113	63169.4	52903	106555	98310.9	33479.6	33395.6	33417	33228.9	33352.2	33387.6	33459.7	33535.1	32842.6	33266.9	32927.9	32165.9	33277.6	33248.6	32972.9	20668	25066.8	25699.5	27696.7	25645.6	24680.7	28978.6	32364.8	32578	32984.2	33098.9	32868.3	33183.6	33281.1	33432.5	32922.6	33383.6	32962.6	33324.4
MW0151151	C23H41N7O5	His-Val-Leu-Lys	Amino acid and Its metabolites	Small Peptide	2	0.7523	-	228984	111478	137337	87360.7	117279	94959.2	46066.2	86002.5	41861.7	48726.4	49092.6	35509	37869	38767.2	41072.7	44578.7	31859.4	46793.4	32385.9	29887.6	36324.1	35824.8	32710.9	30776.1	29732.2	29720.3	29639.9	29721.8	29731.9	29561.1	30210.5	42078.7	43964.2	44967.9	32006.8	45744.5	36387.8	40113.3	32350.3	38660.9	32633.8	37244
MW0150952	C27H35N9O7	His-His-Ala-Ala-Tyr	Amino acid and Its metabolites	Small Peptide	2	0.6322	-	49225.4	47674.3	44666.6	47521.3	27878.2	31739	54009.4	34191.2	32696.5	31871	32033.1	31165.5	31608.3	31816.2	32447.6	33688.4	30793.6	31268.1	30823.1	30694.2	31301.2	31215.9	38923	30751.6	27981.5	28171	28842.2	28155	27993.2	29306.8	30725.9	30750.5	30851.7	30947.1	30801.1	31070.2	31312.6	32167.6	30820.9	31790.5	30839.7	31476.3
MW0149981	C25H38N8O8	Glu-Gln-Phe-Arg	Amino acid and Its metabolites	Small Peptide	2	0.7646	-	194.48	446.591	167.517	294.988	89.8321	114.042	368.12	115.259	453.139	175.995	372.698	578.993	163.825	503.989	277.789	116.378	8.44026	105.266	522.845	63.563	164.339	56.0527	126.35	44.2355	1622.7	1747.87	1627.98	1495.48	908.253	1188.57	287.872	191.397	1732.29	2118.32	1454.43	517.088	713.638	1521.91	317.789	1355.61	164.523	294.786
MW0149734	C21H39N9O7	Gln-Leu-Asn-Arg	Amino acid and Its metabolites	Small Peptide	2	0.85	-	1244.91	326.915	161.533	802.89	155.013	567.614	280.946	67.5029	9079.81	7614.75	8291.63	7067.86	5836.22	7915.99	5812.21	8366.1	3229.61	4071.36	2216.6	4338.03	2658.37	2842.64	4526.32	2312.41	211.802	3930.66	458.113	176.949	16959.6	218.297	5179.14	4758.91	7191.65	7968.75	10555	16408.1	6089.73	10211	4825.39	15255.4	6432.14	10210.6
MEDP1457	C24H30O3	FFA(24:8)	FA	FFA	1	0.9215	-	24131.6	25052.8	25548.6	20180.8	23155.7	20307.6	25659.3	26622	43079.9	31255.1	23983.3	17611.1	28484.1	26116.3	17496	20150.5	10790.6	28496.4	11749.1	10050.6	14898	15350.2	32496.4	26020.3	51627.8	43892.1	23318.3	68465.4	24705.5	35194.8	14716.3	20841	29257.7	30202.4	31854.8	31435.3	11433.3	20071.1	12303.2	5483.43	24994.9	17508.8
MEDP1458	C22H30O2	FFA(22:7)	FA	FFA	1	0.7801	-	69620.4	112767	98248.4	112680	110268	60154.7	94718.3	70362.9	32881.5	32685.4	39469.5	37569.1	38709.7	39119.8	32832.2	33039.6	35299	37884.2	23693	33090.6	32436.8	37742	31862.5	31262	28467.5	26699.3	27317.3	25354.5	28478.5	29185.5	30972.1	31248.2	34953.2	32089.4	35414.9	32250.2	61124.2	39674.1	31776.2	32659.2	31844.7	32533.1
MW0006821	C12H14O4	Diethyl phthalate	Benzene and substituted derivatives	Benzene and substituted derivatives	2	0.7189	-	10016.6	11569.6	16309.7	10721.9	9949.58	10187	9890.97	10885.5	9609.48	15859.5	14958.7	16752.2	8723.44	16771.5	10680.9	15343.3	9366.89	9396.63	8551.44	8803.58	9572.85	13516.5	15938.6	15722.8	15034.5	14779.6	8708.94	8006.23	12259.7	9880	1712.83	5759.65	3333.55	9922.37	13335.4	9954.03	8745.69	11417.6	4699.17	9114.1	6143.98	10038.2
MW0148429	C12H8S	Dibenzothiophene	Benzene and substituted derivatives	Benzene and substituted derivatives	3	0.857	-	9535.49	5042.29	3637.81	5210.09	8209.16	2301.84	5489.24	82.5591	6282.74	9219.69	10608.1	7551.58	9332.9	8180.71	7934.18	6643.24	7107.86	8432.78	7950.33	7677.76	11631.2	9735.11	9632.2	8397.01	8763.72	9835.51	7518.06	10180.3	9845.7	10630.8	9119.33	8542.09	5480.5	7499.84	7029.57	6983.35	6708.63	8747.62	6685.26	8730.18	9986.83	8909.26
MW0169366	C10H12N2O3	D-Kynurenine	Amino acid and Its metabolites	Amino acid derivatives	1	0.8499	-	11308	9680.94	11002.1	13912.2	12480.9	12853.5	14785.5	16831.1	15592.8	12730.1	30404.8	11286.2	10002.5	17835.9	15612.4	21296.8	19177.1	25070.6	29620.1	31240.6	21205.4	18338.2	30812.9	25402	35742.8	13992.2	33529.2	20774	30046.3	28189.2	28511.9	8935.08	9007.28	20933.6	8067.34	9425.52	10050.3	7754.14	14113.8	21326.6	20308.7	16492.6
MW0159839	C9H13N3O5	Cytarabine	Nucleotide And Its metabolites	Nucleotide and Its metabolites	1	0.9423	-	11145.4	10969.3	9422.02	10396.9	11940.1	7874.7	10176.3	10307.1	8467.97	9567.38	9466.62	6605.96	9436.54	9768.48	6282.78	12139.6	12498.4	14907.8	6532.36	12012.2	13038.5	9110.25	9723.66	9306.33	19998.5	20177.5	18617.2	15827.9	9817.52	16061	8406.78	25090.1	11129.4	14305.9	10083.5	9806.18	8564.27	8633.53	9836.35	9730.94	8394.89	8902.87
MW0114050	C25H27FN4O3	Cediranib	Heterocyclic compounds	Heterocyclic compounds	2	0.6351	-	86317	76234.1	87940.3	75558.8	63686.9	42798	70496.3	81974.3	32858	32803.2	32817	32695.4	32775.2	32798	32844.8	32896.1	32434.5	32720.2	32493.6	31940.4	32727.1	32708.3	32524.5	32253.5	51.3524	26222.2	28103.9	26170.5	25649.8	29270	32089.8	32246.3	32532.2	32609.6	32452.4	32665.7	32729.3	32827	32490	32795.5	32517.5	32757.3
MW0146246	C24H39N5O11	Asp-Pro-Thr-Ile-Glu	Amino acid and Its metabolites	Small Peptide	2	0.6369	-	1539.54	2109.76	37.7591	2009.52	1559.43	3166.43	2499.35	1520.07	3505.55	4603.42	1033.04	9560.06	1180.11	5034.89	4101.09	6194.07	3452.64	4251.64	696.003	201.761	5320.17	999.059	3628.67	227.737	4712.9	1191.8	2070.03	3592.51	3992.82	6120.92	1403.16	1536.61	6484.74	3897.8	6216.97	4045.67	4061.22	2055.87	3921.56	7215.24	792.49	3412.25
MW0105786	C16H32N8O5	Asn-Lys-Arg	Amino acid and Its metabolites	Small Peptide	2	0.91	-	25463.9	19518.3	21471.1	21812.5	21.5214	23875.6	22215.5	27087	11.7258	30295.3	70.7033	28061	5.77214	30151.4	31661.5	45912.2	25617.4	28462.6	19.431	20.5204	28583.8	28263.8	31.0036	31719.9	35991.8	34876.7	3535.98	4852.08	5950.13	4112.86	40769.7	40939.1	43.3893	26979.2	25723.6	27639.4	28624.6	43337	37742.5	47537.7	37071.1	29172.5
MW0145563	C17H30N8O4	Arg-Val-His	Amino acid and Its metabolites	Small Peptide	2	0.8413	-	520.021	3579.78	5982.06	6974.14	5308.62	6473.66	4929.43	3545.92	148.725	209.673	274.669	296.598	627.31	274.141	195.513	108.446	135.186	189.538	132.947	208.255	184.136	177.9	267.093	261.324	624.611	320.296	519.471	308.812	373.31	744.426	81.8251	307.928	542.744	164.678	358.95	170.989	297.858	113.855	226.43	123.836	173.671	239.295
MW0145522	C22H45N11O6	Arg-Thr-Lys-Arg	Amino acid and Its metabolites	Small Peptide	2	0.8192	-	137718	138971	137401	142101	138187	136532	123389	133016	156018	144492	151404	134643	130259	126732	128443	152697	131966	158153	103830	111319	118545	126055	110493	137513	172729	156520	146639	158350	143664	169979	134001	153274	219618	191265	118381	153333	141300	155649	155300	165473	115797	135621
MW0145482	C17H32N6O4	Arg-Pro-Leu	Amino acid and Its metabolites	Small Peptide	2	0.8653	-	56851.6	59595.4	53663.1	61080.5	58256.6	81269.3	49350.3	47258.4	33671.6	33361.1	33438.3	36398.7	33208.3	33332.4	33596.3	33885.7	34386.7	32925.1	31996.6	30684.1	32959.2	32867.2	32103.9	31233.3	28277	28455	28831.1	28441.3	28288.8	29033.5	30953.5	31292.6	32131.6	32428.7	31861.2	35275	32970.5	33495	31984.4	33318.4	32079.1	33113.5
MW0144702	C27H37N7O6	Ala-Phe-Tyr-Arg	Amino acid and Its metabolites	Small Peptide	2	0.7265	-	4561.97	4748.29	12096.1	2202.02	494.857	3655.36	2264.35	2041.15	8555.43	11077.7	10435.8	7185.67	4999.08	5613.17	8239.59	8735.26	9124.96	5154.39	2600.27	5932.75	5117.13	7162.43	8764.85	5177.74	2147.75	2912.82	3419.62	6949.11	739.045	6212.67	5106.38	6807.57	7146.67	12394.3	7953.14	7262.25	13172.9	9970.18	11303.5	22739.5	3483.69	16842
MW0127094	C4H10NO3PS	Acephate	Organic acid And Its derivatives	Phosphoric acids	2	0.7004	-	5559.89	5245.89	6101.01	5851.91	6392.53	9322.83	4235.76	4222.39	5117.66	5891.97	4252.92	4714.96	3914.35	4631.32	4590.38	3757.57	5808.35	4437.69	6537.24	5037.12	4676.17	4794.94	4846.83	4756.79	5110.39	5792.95	8988.49	5084.98	5626.36	5563.42	7587.02	7020.03	3860.01	5544.35	8977.44	5128.06	5281.4	4283.2	4750.55	7803.66	11817.6	5109.99
MW0122340	C26H43N7O2	7-[3-(Dimethylamino)propoxy]-6-Methoxy-2-(4-Methyl-1,4-Diazepan-1-Yl)-N-(1-Methylpiperidin-4-Yl)quinazolin-4-Amine	Heterocyclic compounds	Heterocyclic compounds	2	0.6647	-	70424.5	44504.1	73158	71648.2	68945.8	46342.3	63407.1	65219.6	93025	70850.9	73642.3	56132.9	61374.1	56980.8	66166.5	84887.7	76932.3	84532.6	66602.3	61196.7	71156.5	73108	52093.2	58237.8	71807.9	58632.8	85551.8	79246.8	65352.4	37294.1	52493.3	36084.6	85579.3	68277.7	71145.4	73563.2	76093.2	79403.7	65778.6	73817.4	47352	76324.4
MW0167849	C40H58O4	7,8-Dihydroneoxanthin	Terpenoids	Terpene	3	0.8502	-	63680	62647.3	57610.2	75372.9	68523.5	56338.3	70014.6	58256.1	34546.9	34042.8	34161.9	33267.4	33816.7	35940.2	34417.9	34945.3	29903.7	33424.5	32290.7	30879.6	33470.2	33347.9	32413.5	31536.5	25410.5	26930.7	28096.3	27812.7	26346.4	28924.1	31160.3	31518.1	32445.5	32796.2	32138	33092.7	33485.4	34251.7	32276.8	33978.4	32385	33681.9
MW0143917	C40H58	7,8-Dihydro-beta-carotene	Others	Hydrocarbon derivatives	3	0.8729	-	72007.9	64277.1	77846.5	69962.7	44408.7	38689.1	82691.9	89446.1	32830.3	32571.8	31961.7	32098	32443.1	32547.7	32767.8	33009.2	34083.5	31537.9	30520.3	111.491	54.2607	32151.3	31477.7	30752.5	24717.2	28049.1	27727.1	26452.2	27893.1	28481.9	30420.5	30736.5	31502.6	86.6926	31258.4	35839.5	32240.3	32683.6	192.462	38281.4	213.652	37674.1
MW0142338	C7H12O6	2-epi-Valiolone	Aldehyde,Ketones,Esters	Ketones	3	0.7592	-	46084.3	25454.7	42669.2	46696.3	68657.2	57090.2	45274.5	36515.9	33487.7	33402.1	33423.8	33233.3	33358	33393.9	33467.3	33544.6	32844.7	33271.8	32930.3	32166	33282.5	33253.3	32975.6	20725.2	25065.2	25697.8	27694.9	25643.9	24681.7	28976.8	32365.3	32579.1	32987	33102.4	32870.4	33187.7	34990.3	33439.6	32925	33389.9	32965.3	33329.8
MW0009264	C7H5NO4	2-Nitrobenzoic acid	Benzene and substituted derivatives	Benzene and substituted derivatives	2	0.6181	-	4859.96	4870.69	3939.85	24.8666	3716.96	5996.79	5777.46	3702.22	4480.46	3882.81	3863.05	4348.43	5817.51	6356	5031.99	5091.13	4721.97	4324.14	3668.08	4649.12	5200.97	5838.35	5790.51	7096.96	5502.88	5171.08	5283.6	7566.83	7890.59	5243.89	4517.01	5750.63	6577.48	3999.22	4795.31	5799.8	6027.47	5758.23	5026.74	4613.31	6065.24	4869.26
MW0118290	C6H6N2O2	2-Aminonicotinic acid	Organic acid And Its derivatives	Organic acid And Its derivatives	2	0.6799	-	6813.27	5534.81	8012.75	7834.56	10675.8	7797.8	7509.55	5350.55	7417.33	6409.11	8187.03	6954.89	6761.47	9252.78	6808.94	10489	8442.01	8445.06	5330.99	10854.5	14078.9	5775.06	8902.19	6092.53	9873.03	9715.99	13341.6	7849.44	6611.37	6667.78	9005.27	9264.51	3817.53	6432.04	5443.74	5317.91	6726.17	6967.05	6913.05	6297.53	3334.64	6046.59
MW0141983	C12H4Cl4O	2,3,7,8-Tetrachlorodibenzofuran	Benzene and substituted derivatives	Benzene and substituted derivatives	3	0.7043	-	10.543	784.434	15.92	2.51154	7.51141	29.6674	11.6982	892.033	3080.31	3399.42	200.604	2793.51	2069.16	2281.84	2890.72	2914.47	3376.23	4071.26	4478.93	3189.69	93.6971	3645.13	2595.76	1883.29	5103.53	5406.98	3754.48	4503.22	3940.87	4995.23	5015.26	5188.18	1786.78	3322.14	3775.58	3226.42	2275.29	2337.12	2948.58	2663.76	2571.86	3566.31
MW0116833	C28H48N4O4S	13(S)-HODE-biotin	Heterocyclic compounds	Heterocyclic compounds	2	0.811	-	150126	144249	137575	145208	139166	143793	137668	136814	192591	191309	169583	178167	126951	152842	166718	183107	122870	127223	216953	143472	109691	127045	125352	117638	133079	92484.3	100833	149341	136373	94761.5	96436.4	120139	152831	162056	207048	194837	179261	190036	158654	216249	97497.7	225492
MW0140482	C18H34O4	10S-hydroperoxy-8E-octadecenoic acid	FA	Oxidized lipids	3	0.7549	-	65658.5	67672.6	52854	69489.2	52887.7	54389.5	59999.4	44528.4	34205.5	33783.8	33886	33086.3	33585.8	33746.1	34100.4	34515	31936.9	35870.1	32149.6	30736	33273.4	35738.3	32270	31398.5	27986.9	28201.9	28156.4	28184.9	28000.8	28969.7	31019.2	31380	32301.3	32640.9	31998.9	32922.7	33287.4	37338.7	32135.9	33727.9	32242.1	33465.4
MW0054541	C28H54NO7P	1-[(11Z,14Z)]-icosadienoyl-sn-glycero-3-phosphocholine	GP	LPC	1	0.8085	-	58228.6	74934.6	31522.8	39208.1	47946	36401.5	77520.6	51340.3	38891.8	46815.1	36957.4	33643.1	35505.8	36244	38202.1	41336.7	31069.9	34125.2	31407.8	37917.4	45134.4	33885.2	31623.6	30434.4	27044.9	28512.2	29365.3	28500.2	28382.2	29423.2	30150.7	30417.6	31682.6	32411.1	31163	44086.8	34322.6	47461.1	31384.5	36155.9	31571.9	35001.1
MW0049699	C36H70O5	1-Pentadecanoyl-2-octadecanoyl-sn-glycerol	GL	DG	3	0.637	-	95.4242	149.655	30.8379	149.296	68.9249	155.484	31.9074	66.4294	1888.61	2512.51	1426.68	2253.04	534.306	2649.04	1936.32	1091.78	2075.75	1532.6	2740.22	358.213	1474.8	1672.75	2674.88	1416.53	209.062	86.8216	3845.6	70.676	19.7697	262.555	3664.75	3552.13	3046.69	3656.29	846.615	2573.01	2204.38	2306.72	2028.62	2875.86	2944.84	1755.77
MW0054501	C25H49O7P	1-Erucoylglycerol-3-phosphate	GP	LPA	3	0.6447	-	4023.89	2877.86	5286.47	3935.75	1818.35	2172.74	2662.14	5204.98	6005.84	16578.7	12147.1	11897.6	15287.6	12892	13831.9	9455.61	22174	1593.25	9847.92	1342.47	1675.68	12075.6	12855.1	8466.13	2516.01	3002.99	7541	12637.8	17322.7	5015.82	8091.32	10618.6	12805.8	12407.8	19197.6	16929	9726.05	6560.17	10324.1	30873.9	5434.12	12972
MW0055039	C25H50O4	1-Behenoyl-glycerol	GL	MG	3	0.7377	-	66900.8	50612.6	69907.8	76824.1	55231.6	57984.5	71152.4	64011.6	33228.6	32976.8	33039.6	32515.8	32851.7	32953.4	33167.5	33405.4	31641.7	32616.4	31812.9	32622.8	32645	32567.8	31908.1	33825.9	26499.2	28477.7	28828.7	28464.7	28319.8	111.277	30861.7	31175.7	31932.6	32192.6	34804	86.7824	32654.5	33085.5	31802.1	38185.7	31886.2	32773.4
MW0049590	C33H60O5	1-(9Z-tetradecenoyl)-2-(9Z-hexadecenoyl)-sn-glycerol	GL	DG	3	0.6999	-	119638	72392.9	97157.6	98888.2	91869.4	74587.8	104740	102605	35835.9	35544.8	35615.3	35049.9	35407.3	35518.8	35763.1	36055.1	34110.7	35155.9	34301.8	32774.6	35186.1	35104.6	34405.8	33575.8	23646.2	24324.3	26569	24160.6	23686.7	28123	34621.3	34363.1	35504.7	34710.3	34167.5	34927.9	36541.7	35667.8	34289.8	35506.1	34382	35322.9
MW0001302	C10H6O2	1,2-Naphthoquinone	Benzene and substituted derivatives	Benzene and substituted derivatives	2	0.7335	-	5111.55	2749.7	3111.1	6038.87	2503.66	3993.26	3834.32	8407.37	5139.42	3283.36	3074.04	4069.3	3539.3	1380.61	1787.48	2758.92	3594.97	3056.57	9073.65	3494.14	1214.13	3717.81	2050.89	7550.59	6484.29	4938.73	5211.09	3504.72	4927.57	4180.6	5300.77	5681.56	3558.86	1095.53	1348.08	2513.28	1466.39	1892.29	1463.95	2899.47	2231.57	3547.62
MW0140587	C6H10O5	(R)-3,3-dimethylmalic acid	Organic acid And Its derivatives	Organic acid And Its derivatives	3	0.9733	-	39332	48752.2	38752.5	47706.1	49536.7	46851	49764.5	54311.8	48309.3	35672.8	36133.8	33313.3	34876.7	35512.1	37234.8	40092.7	31298.4	33711.8	31547.5	30597	33834.7	33512.8	31709.9	30855.6	28536.9	28692.8	29293.4	28679.1	28546.1	30924.1	30676.3	30844.5	31754.8	43209.1	31366.3	32911.1	33876.3	36502.3	31530	35435.9	42513.8	34447.1
MW0107663	C4H7NO4	(3S)-3-azaniumyl-4-hydroxy-4-oxobutanoate	Organic acid And Its derivatives	Organic acid And Its derivatives	2	0.7142	-	62144.4	53328.1	41621	45810.9	103806	90962.8	71192.1	67598.6	32114.5	31950.6	31986.5	31746.3	31886.4	31937.9	32069.3	32273.5	31482.9	31784.4	31529	31195.4	31795.8	31765.7	31555.3	31363.7	27059.9	27564.2	28618.4	27522.1	27090.9	29768	31272.3	31359.5	31562.1	31638.4	31496.3	31705.3	31799.6	32014.6	31526	31931.9	2219.76	31850.1
MW0154592	C19H24N2O2	(1R,9R,10S,12R,13S,14R,16S,18R)-13-ethyl-8,15-diazahexacyclo[14.2.1.01,9.02,7.010,15.012,17]nonadeca-2,4,6-triene-14,18-diol	Alkaloids	Alkaloids	3	0.8069	-	4524.86	3964.82	5351.18	5612.66	116.86	5015.47	334.27	281.208	35330	2160.74	5039.23	7153.1	3634.7	6525.65	3634.99	4995.31	3188.98	1871.13	3564.14	2765.44	1326.73	3400.14	2104.88	6286.88	2866.38	3071.62	1723.1	1837.51	1853.23	2661.86	1905.59	3265.12	40059.1	30208.4	18513	26388.6	61938.4	41197.4	20088.7	30780.2	7438.34	11887.9
[truncated: 27 more columns]
